# Supplementary material for: Transmembrane Batten Disease Proteins Interact With a Shared Network of Vesicle Sorting Proteins, Impacting Their Synaptic Enrichment
Source: Front Neurosci. 2022 May 25;16:834780. doi: 10.3389/fnins.2022.834780 (PMC9174988; doi:10.3389/fnins.2022.834780)
Supplement: Supplementary file 1 [file Table_1.xlsx]

## Sheet: Samples 643-647 - Weimer- G2 CL
Protein IDs	Majority protein IDs	Peptide counts (all)	Peptide counts (razor+unique)	Peptide counts (unique)	Protein names	Gene names	Fasta headers	Number of proteins	Peptides	Razor + unique peptides	Unique peptides	Peptides s643 - BioID2-only control	Peptides s644 - BioID2-KDEL control	Peptides s645 - CLN3-BioID2	Peptides s646 - CLN6-BioID2	Peptides s647 - CLN8-BioID2	Razor + unique peptides s643 - BioID2-only control	Razor + unique peptides s644 - BioID2-KDEL control	Razor + unique peptides s645 - CLN3-BioID2	Razor + unique peptides s646 - CLN6-BioID2	Razor + unique peptides s647 - CLN8-BioID2	Unique peptides s643 - BioID2-only control	Unique peptides s644 - BioID2-KDEL control	Unique peptides s645 - CLN3-BioID2	Unique peptides s646 - CLN6-BioID2	Unique peptides s647 - CLN8-BioID2	Sequence coverage [%]	Unique + razor sequence coverage [%]	Unique sequence coverage [%]	Mol. weight [kDa]	Sequence length	Sequence lengths	Q-value	Score	Sequence coverage s643 - BioID2-only control [%]	Sequence coverage s644 - BioID2-KDEL control [%]	Sequence coverage s645 - CLN3-BioID2 [%]	Sequence coverage s646 - CLN6-BioID2 [%]	Sequence coverage s647 - CLN8-BioID2 [%]	Intensity	Intensity s643 - BioID2-only control	Intensity s644 - BioID2-KDEL control	Intensity s645 - CLN3-BioID2	Intensity s646 - CLN6-BioID2	Intensity s647 - CLN8-BioID2	LFQ intensity s643 - BioID2-only control	LFQ intensity s644 - BioID2-KDEL control	LFQ intensity s645 - CLN3-BioID2	LFQ intensity s646 - CLN6-BioID2
A2A432	A2A432	8	8	3	Cullin-4B	Cul4b	Cullin-4B OS=Mus musculus OX=10090 GN=Cul4b PE=1 SV=1	1	8	8	3	1	0	1	1	8	1	0	1	1	8	1	0	0	1	3	9.2	9.2	3.6	110.7	970	970	0	22.924	1.2	0	1.8	1.2	9.2	45508000	0	0	4920000	2193000	38395000	0	0	0	0
A2A5R2;G3X9K3	A2A5R2	7;1	7;1	7;1	Brefeldin A-inhibited guanine nucleotide-exchange protein 2	Arfgef2	Brefeldin A-inhibited guanine nucleotide-exchange protein 2 OS=Mus musculus OX=10090 GN=Arfgef2 PE=1 SV=1	2	7	7	7	0	0	0	0	7	0	0	0	0	7	0	0	0	0	7	5.8	5.8	5.8	202.24	1792	1792;1846	0	18.217	0	0	0	0	5.8	37459000	0	0	0	0	37459000	0	0	0	0
A2A8U2	A2A8U2	8	8	8	Transmembrane protein 201	Tmem201	Transmembrane protein 201 OS=Mus musculus OX=10090 GN=Tmem201 PE=1 SV=1	1	8	8	8	0	0	0	1	8	0	0	0	1	8	0	0	0	1	8	14.8	14.8	14.8	72.499	664	664	0	26.1	0	0	0	2.6	14.8	60588000	0	0	0	2860300	57728000	0	0	0	0
A2A935	A2A935	1	1	1	PR domain zinc finger protein 16	Prdm16	PR domain zinc finger protein 16 OS=Mus musculus OX=10090 GN=Prdm16 PE=1 SV=1	1	1	1	1	0	0	0	0	1	0	0	0	0	1	0	0	0	0	1	0.7	0.7	0.7	140.86	1275	1275	0.0097087	1.0061	0	0	0	0	0.7	18603000	0	0	0	0	18603000	0	0	0	0
A2A9T0	A2A9T0	2	2	2	TANK-binding kinase 1-binding protein 1	Tbkbp1	TANK-binding kinase 1-binding protein 1 OS=Mus musculus OX=10090 GN=Tbkbp1 PE=1 SV=1	1	2	2	2	0	0	0	1	1	0	0	0	1	1	0	0	0	1	1	3.8	3.8	3.8	67.001	611	611	0.0040577	1.5009	0	0	0	2.3	1.5	45058000	0	0	0	33063000	11995000	0	0	0	0
A2AFS3	A2AFS3	12	12	12	UPF0577 protein KIAA1324	Kiaa1324	UPF0577 protein KIAA1324 OS=Mus musculus OX=10090 GN=Kiaa1324 PE=1 SV=1	1	12	12	12	0	0	12	0	0	0	0	12	0	0	0	0	12	0	0	18.5	18.5	18.5	110.68	1009	1009	0	24.881	0	0	18.5	0	0	113810000	0	0	113810000	0	0	0	0	76575000	0
A2AGT5	A2AGT5	19	19	19	Cytoskeleton-associated protein 5	Ckap5	Cytoskeleton-associated protein 5 OS=Mus musculus OX=10090 GN=Ckap5 PE=1 SV=1	1	19	19	19	4	3	4	6	19	4	3	4	6	19	4	3	4	6	19	13.9	13.9	13.9	225.63	2032	2032	0	77.814	3.2	2.5	2.5	5.5	13.9	208930000	33084000	5840800	9523500	16980000	143500000	28858000	10624000	9583200	14736000
A2AH22	A2AH22	1	1	1	Activating molecule in BECN1-regulated autophagy protein 1	Ambra1	Activating molecule in BECN1-regulated autophagy protein 1 OS=Mus musculus OX=10090 GN=Ambra1 PE=1 SV=1	1	1	1	1	0	0	1	0	1	0	0	1	0	1	0	0	1	0	1	0.8	0.8	0.8	142.88	1300	1300	0.0097293	1.0164	0	0	0.8	0	0.8	27381000	0	0	9049800	0	18331000	0	0	0	0
A2AHC3	A2AHC3	4	4	4	Calmodulin-regulated spectrin-associated protein 1	Camsap1	Calmodulin-regulated spectrin-associated protein 1 OS=Mus musculus OX=10090 GN=Camsap1 PE=1 SV=1	1	4	4	4	4	0	0	0	0	4	0	0	0	0	4	0	0	0	0	4.2	4.2	4.2	175.89	1581	1581	0	7.3516	4.2	0	0	0	0	18963000	18963000	0	0	0	0	18963000	0	0	0
A2ALK8	A2ALK8	2	2	2	Tyrosine-protein phosphatase non-receptor type 3	Ptpn3	Tyrosine-protein phosphatase non-receptor type 3 OS=Mus musculus OX=10090 GN=Ptpn3 PE=1 SV=1	1	2	2	2	0	0	0	0	2	0	0	0	0	2	0	0	0	0	2	4.2	4.2	4.2	103.89	913	913	0	9.2571	0	0	0	0	4.2	7609400	0	0	0	0	7609400	0	0	0	0
A2AN08	A2AN08	12	12	12	E3 ubiquitin-protein ligase UBR4	Ubr4	E3 ubiquitin-protein ligase UBR4 OS=Mus musculus OX=10090 GN=Ubr4 PE=1 SV=1	1	12	12	12	0	0	1	1	12	0	0	1	1	12	0	0	1	1	12	3.7	3.7	3.7	572.28	5180	5180	0	13.884	0	0	0.3	0.3	3.7	65329000	0	0	2219000	1231800	61878000	0	0	0	0
Q6ZPF4;A2APV2	Q6ZPF4;A2APV2	1;1	1;1	1;1	Formin-like protein 3;Formin-like protein 2	Fmnl3;Fmnl2	Formin-like protein 3 OS=Mus musculus OX=10090 GN=Fmnl3 PE=1 SV=2;Formin-like protein 2 OS=Mus musculus OX=10090 GN=Fmnl2 PE=1 SV=2	2	1	1	1	0	0	0	0	1	0	0	0	0	1	0	0	0	0	1	1.3	1.3	1.3	117.17	1028	1028;1086	0.003176	1.5432	0	0	0	0	1.3	2299900	0	0	0	0	2299900	0	0	0	0
A2ASZ8;Q6GQS1	A2ASZ8;Q6GQS1	2;1	2;1	2;1	Calcium-binding mitochondrial carrier protein SCaMC-2;Calcium-binding mitochondrial carrier protein SCaMC-3	Slc25a25;Slc25a23	Calcium-binding mitochondrial carrier protein SCaMC-2 OS=Mus musculus OX=10090 GN=Slc25a25 PE=1 SV=1;Calcium-binding mitochondrial carrier protein SCaMC-3 OS=Mus musculus OX=10090 GN=Slc25a23 PE=1 SV=1	2	2	2	2	0	0	0	1	1	0	0	0	1	1	0	0	0	1	1	6.4	6.4	6.4	52.62	469	469;467	0	3.1917	0	0	0	1.7	4.7	10260000	0	0	0	5330000	4930300	0	0	0	0
A2AUU0	A2AUU0	1	1	1	Methyltransferase-like protein 8	Mettl8	Methyltransferase-like protein 8 OS=Mus musculus OX=10090 GN=Mettl8 PE=1 SV=2	1	1	1	1	0	0	0	0	1	0	0	0	0	1	0	0	0	0	1	7.1	7.1	7.1	31.669	281	281	0.00097418	2.0511	0	0	0	0	7.1	7578300	0	0	0	0	7578300	0	0	0	0
A2AWA9	A2AWA9	4	4	4	Rab GTPase-activating protein 1	Rabgap1	Rab GTPase-activating protein 1 OS=Mus musculus OX=10090 GN=Rabgap1 PE=1 SV=1	1	4	4	4	0	0	3	0	3	0	0	3	0	3	0	0	3	0	3	5.9	5.9	5.9	120.8	1064	1064	0	5.1048	0	0	3.7	0	5	27656000	0	0	10193000	0	17464000	0	0	6595800	0
A2BH40	A2BH40	1	1	1	AT-rich interactive domain-containing protein 1A	Arid1a	AT-rich interactive domain-containing protein 1A OS=Mus musculus OX=10090 GN=Arid1a PE=1 SV=1	1	1	1	1	0	0	1	0	1	0	0	1	0	1	0	0	1	0	1	0.5	0.5	0.5	242.09	2283	2283	0.0053619	1.4398	0	0	0.5	0	0.5	3897100	0	0	1098400	0	2798700	0	0	0	0
A2RSY6	A2RSY6	3	3	3	TRMT1-like protein	Trmt1l	TRMT1-like protein OS=Mus musculus OX=10090 GN=Trmt1l PE=1 SV=1	1	3	3	3	0	0	0	0	3	0	0	0	0	3	0	0	0	0	3	10.3	10.3	10.3	80.86	728	728	0	7.3185	0	0	0	0	10.3	19187000	0	0	0	0	19187000	0	0	0	0
A6H630	A6H630	1	1	1	Protein-glutamate O-methyltransferase	Armt1	Protein-glutamate O-methyltransferase OS=Mus musculus OX=10090 GN=Armt1 PE=1 SV=1	1	1	1	1	0	0	0	0	1	0	0	0	0	1	0	0	0	0	1	6.2	6.2	6.2	50.548	439	439	0	3.1088	0	0	0	0	6.2	4320400	0	0	0	0	4320400	0	0	0	0
B1AS42	B1AS42	1	1	1	NADH-cytochrome b5 reductase-like	Cyb5rl	NADH-cytochrome b5 reductase-like OS=Mus musculus OX=10090 GN=Cyb5rl PE=2 SV=1	1	1	1	1	0	0	0	1	1	0	0	0	1	1	0	0	0	1	1	5.7	5.7	5.7	35.884	316	316	0.0018382	1.6279	0	0	0	5.7	5.7	25069000	0	0	0	13615000	11454000	0	0	0	0
B2RQC6	B2RQC6	26	26	26	CAD protein;Glutamine-dependent carbamoyl-phosphate synthase;Aspartate carbamoyltransferase;Dihydroorotase	Cad	CAD protein OS=Mus musculus OX=10090 GN=Cad PE=1 SV=1	1	26	26	26	0	0	8	3	25	0	0	8	3	25	0	0	8	3	25	18.4	18.4	18.4	243.24	2225	2225	0	102.24	0	0	6.9	3.1	17.7	187560000	0	0	29228000	7363500	150970000	0	0	19256000	9685800
B2RX12	B2RX12	8	7	7	Canalicular multispecific organic anion transporter 2	Abcc3	Canalicular multispecific organic anion transporter 2 OS=Mus musculus OX=10090 GN=Abcc3 PE=1 SV=1	1	8	7	7	0	0	1	0	8	0	0	1	0	7	0	0	1	0	7	9.8	8.9	8.9	169.12	1523	1523	0	16.414	0	0	0.5	0	9.8	43440000	0	0	1736600	0	41703000	0	0	0	0
B2RXV4	B2RXV4	6	6	6	Feline leukemia virus subgroup C receptor-related protein 1	Flvcr1	Feline leukemia virus subgroup C receptor-related protein 1 OS=Mus musculus OX=10090 GN=Flvcr1 PE=2 SV=1	1	6	6	6	0	0	0	0	6	0	0	0	0	6	0	0	0	0	6	15.2	15.2	15.2	60.468	560	560	0	25.734	0	0	0	0	15.2	167500000	0	0	0	0	167500000	0	0	0	0
B2RY56	B2RY56	2	2	2	RNA-binding protein 25	Rbm25	RNA-binding protein 25 OS=Mus musculus OX=10090 GN=Rbm25 PE=1 SV=2	1	2	2	2	2	1	0	0	1	2	1	0	0	1	2	1	0	0	1	3.9	3.9	3.9	99.551	838	838	0	4.4613	3.9	2.1	0	0	2.1	23059000	11691000	5474700	0	0	5893700	11691000	0	0	0
B8ZXI1	B8ZXI1	2	2	2	Queuine tRNA-ribosyltransferase subunit QTRTD1	Qtrtd1	Queuine tRNA-ribosyltransferase accessory subunit 2 OS=Mus musculus OX=10090 GN=Qtrt2 PE=1 SV=2	1	2	2	2	0	0	1	0	2	0	0	1	0	2	0	0	1	0	2	8	8	8	46.288	415	415	0.0022821	1.5677	0	0	4.1	0	8	9111600	0	0	3619000	0	5492600	0	0	0	0
B9EJ80	B9EJ80	2	2	2		Pdzd8	PDZ domain-containing protein 8 OS=Mus musculus OX=10090 GN=Pdzd8 PE=1 SV=1	1	2	2	2	0	0	0	0	2	0	0	0	0	2	0	0	0	0	2	2.7	2.7	2.7	127.74	1147	1147	0	3.7603	0	0	0	0	2.7	18114000	0	0	0	0	18114000	0	0	0	0
B9EJ86;Q9ER64	B9EJ86	7;1	7;1	7;1	Oxysterol-binding protein	Osbpl8	Oxysterol-binding protein-related protein 8 OS=Mus musculus OX=10090 GN=Osbpl8 PE=1 SV=1	2	7	7	7	0	0	0	1	7	0	0	0	1	7	0	0	0	1	7	12.7	12.7	12.7	101.27	889	889;874	0	18.127	0	0	0	2.1	12.7	50549000	0	0	0	4187100	46362000	0	0	0	0
B9EJR8	B9EJR8	2	2	2	Dynein assembly factor 5, axonemal	Dnaaf5	Dynein assembly factor 5, axonemal OS=Mus musculus OX=10090 GN=Dnaaf5 PE=1 SV=1	1	2	2	2	0	0	1	0	1	0	0	1	0	1	0	0	1	0	1	5.2	5.2	5.2	93.85	853	853	0	4.9864	0	0	2.9	0	2.2	6300400	0	0	3407400	0	2893000	0	0	2292500	0
B9EKI3	B9EKI3	11	11	11	TATA element modulatory factor	Tmf1	TATA element modulatory factor OS=Mus musculus OX=10090 GN=Tmf1 PE=1 SV=2	1	11	11	11	0	0	0	0	11	0	0	0	0	11	0	0	0	0	11	20.1	20.1	20.1	121.8	1091	1091	0	23.575	0	0	0	0	20.1	72208000	0	0	0	0	72208000	0	0	0	0
C0HK80;C0HK79	C0HK80;C0HK79	2;2	2;2	2;2			Adipocyte-related X-chromosome expressed sequence 2 OS=Mus musculus OX=10090 GN=Arxes2 PE=1 SV=1;Adipocyte-related X-chromosome expressed sequence 1 OS=Mus musculus OX=10090 GN=Arxes1 PE=1 SV=1	2	2	2	2	0	0	1	0	2	0	0	1	0	2	0	0	1	0	2	11.7	11.7	11.7	20.146	180	180;180	0.0018519	1.6915	0	0	6.7	0	11.7	12132000	0	0	1613600	0	10519000	0	0	0	0
C0HKE9;C0HKE8;C0HKE7;C0HKE6;C0HKE5;C0HKE4;C0HKE3;C0HKE2;C0HKE1;Q8CGP6;Q8R1M2;Q8CGP7;Q8CGP5;Q8BFU2;P27661;Q64522	C0HKE9;C0HKE8;C0HKE7;C0HKE6;C0HKE5;C0HKE4;C0HKE3;C0HKE2;C0HKE1;Q8CGP6;Q8R1M2;Q8CGP7;Q8CGP5;Q8BFU2	7;7;7;7;7;7;7;7;7;7;7;7;7;7;3;1	7;7;7;7;7;7;7;7;7;7;7;7;7;7;3;1	2;2;2;2;2;2;2;2;2;2;2;2;2;2;0;0	Histone H2A type 1-H;Histone H2A.J;Histone H2A type 1-K;Histone H2A type 1-F;Histone H2A type 3	Hist1h2ah;H2afj;Hist1h2ak;Hist1h2af;Hist3h2a	Histone H2A type 1-P OS=Mus musculus OX=10090 GN=Hist1h2ap PE=1 SV=1;Histone H2A type 1-O OS=Mus musculus OX=10090 GN=Hist1h2ao PE=1 SV=1;Histone H2A type 1-N OS=Mus musculus OX=10090 GN=Hist1h2an PE=1 SV=1;Histone H2A type 1-I OS=Mus musculus OX=10090 GN=	16	7	7	2	6	5	6	6	6	6	5	6	6	6	1	1	1	2	2	36.2	36.2	13.8	14.135	130	130;130;130;130;130;130;130;130;130;128;129;130;130;130;143;130	0	119.32	36.2	35.4	36.2	35.4	35.4	7957700000	649580000	432490000	902700000	1160700000	4812200000	529760000	562850000	641500000	806980000
CON__ENSEMBL:ENSBTAP00000024146	CON__ENSEMBL:ENSBTAP00000024146	5	5	5				1	5	5	5	0	0	3	4	2	0	0	3	4	2	0	0	3	4	2	5.3	5.3	5.3	164.34	1477	1477	0	6.3578	0	0	3.2	4.5	2.4	30302000	0	0	6339600	13856000	10107000	0	0	4601200	8577200
CON__P00761	CON__P00761	7	7	7				1	7	7	7	5	6	4	5	4	5	6	4	5	4	5	6	4	5	4	34.6	34.6	34.6	24.409	231	231	0	309.24	26.8	32.9	25.1	25.1	25.1	22393000000	10511000000	5722800000	2138500000	2516200000	1504800000	8343000000	6512100000	1401800000	1800400000
CON__P01966	CON__P01966	1	1	1				1	1	1	1	0	0	1	0	1	0	0	1	0	1	0	0	1	0	1	10.6	10.6	10.6	15.184	142	142	0.0014333	1.8984	0	0	10.6	0	10.6	13882000	0	0	4693600	0	9188100	0	0	0	0
CON__P02533;CON__Q61782	CON__P02533	7;1	1;1	1;1				2	7	1	1	4	4	4	5	1	1	0	0	0	0	1	0	0	0	0	14.4	4.7	4.7	51.621	472	472;93	0	10.87	10.6	7.2	7.2	7.2	1.5	0	0	0	0	0	0	0	0	0	0
CON__P02538;CON__Q5XKE5;CON__O95678	CON__P02538	15;6;6	9;1;1	1;0;0				3	15	9	1	13	4	6	8	0	9	2	3	2	0	1	0	1	0	0	25.2	16.5	1.8	60.044	564	564;535;551	0	15.962	23.9	8.2	12.1	13.1	0	116540000	82724000	10257000	14305000	9249500	0	60676000	22514000	16164000	13329000
CON__P02769;CON__P02768-1	CON__P02769	35;4	35;4	35;4				2	35	35	35	19	21	23	33	18	19	21	23	33	18	19	21	23	33	18	69.7	69.7	69.7	69.293	607	607;609	0	240.26	43.8	45	49.9	67.7	40.2	4849400000	820470000	920450000	928690000	1951100000	228650000	893550000	1114600000	689490000	1387200000
CON__P02777	CON__P02777	1	1	1				1	1	1	1	1	0	1	1	0	1	0	1	1	0	1	0	1	1	0	10.4	10.4	10.4	24.241	230	230	0	3.3667	10.4	0	10.4	10.4	0	17054000	7687600	0	3226300	6140100	0	0	0	0	4978300
CON__P48668;CON__P04259	CON__P48668;CON__P04259	15;15	1;1	1;1			;	2	15	1	1	13	4	5	8	0	1	0	0	0	0	1	0	0	0	0	25.2	1.8	1.8	60.024	564	564;564	0.0061974	1.369	23.9	8.2	10.3	13.1	0	5891500	5891500	0	0	0	0	5891500	0	0	0
CON__P04264	CON__P04264	24	22	15				1	24	22	15	17	15	18	22	10	15	13	16	20	8	10	9	10	13	4	41.8	38.7	29.7	66.017	644	644	0	220.45	32.3	31.2	34.6	39.1	21	1160800000	383380000	193230000	212440000	318840000	52931000	366740000	264520000	137960000	247420000
CON__P06868	CON__P06868	1	1	1				1	1	1	1	0	0	1	0	0	0	0	1	0	0	0	0	1	0	0	1.4	1.4	1.4	91.215	812	812	0.0065646	1.2662	0	0	1.4	0	0	3781700	0	0	3781700	0	0	0	0	2544400	0
CON__P08779;CON__P19012;CON__A2A4G1;Q61414;CON__P08727;CON__P19001;CON__Q04695;CON__Q9QWL7;P19001;Q9QWL7;CON__Q6IFX2;Q6IFX2;Q61781;CON__P05784;CON__Q9Z2K1;CON__Q3ZAW8;CON__Q99456;P05784;Q9Z2K1;CON__Q14525;CON__Q9UE12;CON__Q15323;CON__A2A5Y0;CON__Q92764;CON__Q14532;CON__A2AB72;CON__Q497I4;CON__O76015;CON__O76013;CON__Q7Z3Y9;CON__O76014;CON__REFSEQ:XP_986630;Q61897;Q62168;Q61765;Q6IFX3;Q8VCW2;Q9Z32…	CON__P08779;CON__P19012;CON__A2A4G1;Q61414	10;5;5;5;4;4;4;4;4;4;3;3;3;2;2;2;2;2;2;1;1;1;1;1;1;1;1;1;1;1;1;1;1;1;1;1;1;1;1;1;1;1;1	6;2;1;1;1;1;1;1;1;1;2;2;1;0;0;0;0;0;0;0;0;0;0;0;0;0;0;0;0;0;0;0;0;0;0;0;0;0;0;0;0;0;1	4;0;0;0;0;0;0;0;0;0;0;0;0;0;0;0;0;0;0;0;0;0;0;0;0;0;0;0;0;0;0;0;0;0;0;0;0;0;0;0;0;0;1	Keratin, type I cytoskeletal 15	Krt15	;;;Keratin, type I cytoskeletal 15 OS=Mus musculus OX=10090 GN=Krt15 PE=1 SV=2	43	10	6	4	7	6	4	5	1	6	3	1	1	0	4	2	0	0	0	19.9	14.6	10.1	51.267	473	473;456;456;452;400;403;432;433;403;433;452;452;484;423;469;474;494;423;469;404;416;416;416;425;448;453;455;456;467;468;471;476;404;407;416;439;446;448;455;462;473;512;1300	0	17.175	16.1	11.4	7.2	7.2	1.5	172800000	107960000	32368000	17945000	14527000	0	104470000	43987000	0	0
CON__P12763;P29699	CON__P12763	12;1	12;1	12;1				2	12	12	12	8	8	7	11	6	8	8	7	11	6	8	8	7	11	6	37	37	37	38.418	359	359;345	0	172.96	30.9	28.4	26.2	32.3	19.5	2942100000	556780000	457650000	575240000	1153400000	199000000	459210000	640550000	455570000	825320000
CON__P13645;CON__P02535-1;P02535;CON__P08730-1;P08730;CON__Q148H6;CON__Q7Z3Y7;CON__Q7Z3Z0;CON__Q7Z3Y8;CON__Q2M2I5	CON__P13645	28;8;8;5;5;3;3;2;2;2	28;8;8;5;5;3;3;2;2;2	22;4;4;0;0;1;1;1;1;0				10	28	28	22	10	21	18	25	5	10	21	18	25	5	9	17	15	19	4	55.8	55.8	49.6	59.51	593	593;570;570;437;437;464;486;450;459;525	0	219.22	24.6	46.2	34.1	45.7	7.1	2277000000	217930000	562280000	535380000	919900000	41451000	291290000	614990000	271540000	766260000
CON__P13647	CON__P13647	13	4	2				1	13	4	2	10	5	5	10	0	3	2	1	3	0	1	1	1	2	0	19.8	7.5	3.4	62.378	590	590	0	9.2947	17.1	10.5	10.2	16.1	0	25581000	13435000	3413500	2719400	6012800	0	13435000	0	0	0
CON__P34955	CON__P34955	4	4	4				1	4	4	4	1	0	2	3	0	1	0	2	3	0	1	0	2	3	0	11.5	11.5	11.5	46.103	416	416	0	4.2085	2.4	0	6	9.1	0	20921000	7174300	0	5629500	8116800	0	0	0	0	6580900
CON__P35527	CON__P35527	17	16	16				1	17	16	16	15	10	11	11	10	15	10	11	10	10	15	10	11	10	10	43	41.9	41.9	62.129	623	623	0	293.4	40.8	28.1	32.7	29.2	27	1076000000	459590000	233110000	168650000	129020000	85661000	451850000	236560000	125480000	124040000
CON__P35908;CON__Q6NXH9;CON__Q6IFZ6;CON__Q7Z794;Q6NXH9;Q6IFZ6;CON__REFSEQ:XP_932229;CON__Q32MB2;CON__P19013	CON__P35908	27;2;2;2;2;2;1;1;1	27;2;2;2;2;2;1;1;1	16;0;0;0;0;0;0;0;0				9	27	27	16	8	14	20	25	3	8	14	20	25	3	2	9	12	15	1	54	54	39.4	65.865	645	645;539;572;578;539;572;345;540;594	0	224.39	14.6	32.2	39.7	50.9	6.7	1134600000	115680000	196290000	248950000	551910000	21731000	200080000	251550000	177000000	344050000
CON__Q29443;CON__Q0IIK2;CON__Q2HJF0	CON__Q29443;CON__Q0IIK2	16;16;1	16;16;1	16;16;1			;	3	16	16	16	0	0	9	13	0	0	0	9	13	0	0	0	9	13	0	31.1	31.1	31.1	75.829	685	685;704;622	0	32.548	0	0	16.6	28.2	0	145900000	0	0	63937000	81963000	0	0	0	41118000	68354000
CON__Q32PI4	CON__Q32PI4	1	1	1				1	1	1	1	1	0	0	0	0	1	0	0	0	0	1	0	0	0	0	1.9	1.9	1.9	68.932	618	618	0.0065331	1.2219	1.9	0	0	0	0	10615000	10615000	0	0	0	0	10615000	0	0	0
CON__Q3SX09;CON__P02070;P02104;P02089;P02088	CON__Q3SX09;CON__P02070	5;3;1;1;1	5;3;1;1;1	5;3;1;1;1			;	5	5	5	5	1	3	5	3	2	1	3	5	3	2	1	3	5	3	2	33.8	33.8	33.8	22.06	201	201;145;147;147;147	0	10.734	5	19.9	33.8	19.9	14.9	64775000	0	9381600	35972000	8826500	10595000	0	9896200	17712000	9518000
CON__Q3SX28;P58774;P58771;P21107	CON__Q3SX28;P58774;P58771;P21107	2;2;2;2	2;2;2;2	2;2;2;2	Tropomyosin beta chain;Tropomyosin alpha-1 chain;Tropomyosin alpha-3 chain	Tpm2;Tpm1;Tpm3	;Tropomyosin beta chain OS=Mus musculus OX=10090 GN=Tpm2 PE=1 SV=1;Tropomyosin alpha-1 chain OS=Mus musculus OX=10090 GN=Tpm1 PE=1 SV=1;Tropomyosin alpha-3 chain OS=Mus musculus OX=10090 GN=Tpm3 PE=1 SV=3	4	2	2	2	0	1	1	0	2	0	1	1	0	2	0	1	1	0	2	9.5	9.5	9.5	33.012	284	284;284;284;285	0	3.8359	0	4.9	4.9	0	9.5	16813000	0	2972500	3242900	0	10597000	0	0	0	0
CON__Q3ZBS7	CON__Q3ZBS7	4	4	4				1	4	4	4	2	1	0	0	4	2	1	0	0	4	2	1	0	0	4	11.6	11.6	11.6	54.099	484	484	0	7.1564	5.6	2.1	0	0	11.6	45604000	20457000	2578900	0	0	22569000	0	0	0	0
CON__Streptavidin	CON__Streptavidin	9	9	9				1	9	9	9	9	8	8	8	8	9	8	8	8	8	9	8	8	8	8	49.4	49.4	49.4	16.622	160	160	0	323.31	49.4	49.4	49.4	49.4	49.4	1047200000000	392930000000	206430000000	161230000000	164000000000	122610000000	222790000000	191950000000	80322000000	111320000000
D3YX43	D3YX43	5	5	5	V-set and immunoglobulin domain-containing protein 10	Vsig10	V-set and immunoglobulin domain-containing protein 10 OS=Mus musculus OX=10090 GN=Vsig10 PE=3 SV=2	1	5	5	5	0	0	1	0	5	0	0	1	0	5	0	0	1	0	5	13.1	13.1	13.1	60.521	558	558	0	10.793	0	0	1.8	0	13.1	116400000	0	0	2086900	0	114320000	0	0	0	0
D3YXK2	D3YXK2	1	1	1	Scaffold attachment factor B1	Safb	Scaffold attachment factor B1 OS=Mus musculus OX=10090 GN=Safb PE=1 SV=2	1	1	1	1	1	0	0	0	0	1	0	0	0	0	1	0	0	0	0	4.6	4.6	4.6	105.1	937	937	0	3.5257	4.6	0	0	0	0	4585500	4585500	0	0	0	0	4585500	0	0	0
D3YZV8	D3YZV8	1	1	1	Coiled-coil domain-containing protein 8 homolog	Ccdc8	Coiled-coil domain-containing protein 8 homolog OS=Mus musculus OX=10090 GN=Ccdc8 PE=1 SV=2	1	1	1	1	0	0	0	0	1	0	0	0	0	1	0	0	0	0	1	2.5	2.5	2.5	73.937	685	685	0	38.12	0	0	0	0	2.5	6562300	0	0	0	0	6562300	0	0	0	0
D3Z2R5	D3Z2R5	1	1	1		Sepn1	Selenoprotein N OS=Mus musculus OX=10090 GN=Selenon PE=3 SV=2	1	1	1	1	0	0	0	0	1	0	0	0	0	1	0	0	0	0	1	5.2	5.2	5.2	62.491	557	557	0	2.4586	0	0	0	0	5.2	7130400	0	0	0	0	7130400	0	0	0	0
D3Z7P3	D3Z7P3	18	18	18	Glutaminase kidney isoform, mitochondrial	Gls	Glutaminase kidney isoform, mitochondrial OS=Mus musculus OX=10090 GN=Gls PE=1 SV=1	1	18	18	18	0	3	7	4	18	0	3	7	4	18	0	3	7	4	18	42.3	42.3	42.3	73.963	674	674	0	67.95	0	8.3	18.7	9.8	42.3	446650000	0	15590000	81545000	29212000	320310000	0	25856000	47928000	30305000
E9PVA8	E9PVA8	17	17	17		Gcn1l1	eIF-2-alpha kinase activator GCN1 OS=Mus musculus OX=10090 GN=Gcn1 PE=1 SV=1	1	17	17	17	1	0	1	3	17	1	0	1	3	17	1	0	1	3	17	9	9	9	293.02	2671	2671	0	20.228	0.5	0	0.5	1.7	9	105660000	5720500	0	4506500	10014000	85419000	0	0	0	9202900
E9PZJ8	E9PZJ8	2	2	2	Activating signal cointegrator 1 complex subunit 3	Ascc3	Activating signal cointegrator 1 complex subunit 3 OS=Mus musculus OX=10090 GN=Ascc3 PE=1 SV=1	1	2	2	2	0	0	0	1	1	0	0	0	1	1	0	0	0	1	1	2.4	2.4	2.4	250.55	2198	2198	0.0057855	1.4071	0	0	0	0.6	1.8	23081000	0	0	0	18269000	4812700	0	0	0	14812000
E9Q4N7	E9Q4N7	1	1	1		Arid1b	AT-rich interactive domain-containing protein 1B OS=Mus musculus OX=10090 GN=Arid1b PE=1 SV=1	1	1	1	1	1	0	0	0	0	1	0	0	0	0	1	0	0	0	0	1.8	1.8	1.8	237.79	2244	2244	0	3.1512	1.8	0	0	0	0	12368000	12368000	0	0	0	0	12368000	0	0	0
E9Q4P1	E9Q4P1	3	3	3		Wdfy1	WD repeat and FYVE domain-containing protein 1 OS=Mus musculus OX=10090 GN=Wdfy1 PE=1 SV=1	1	3	3	3	0	0	0	0	3	0	0	0	0	3	0	0	0	0	3	9.8	9.8	9.8	46.217	410	410	0	3.4284	0	0	0	0	9.8	9709100	0	0	0	0	9709100	0	0	0	0
E9Q4Z2	E9Q4Z2	10	1	1	Acetyl-CoA carboxylase 2;Biotin carboxylase	Acacb	Acetyl-CoA carboxylase 2 OS=Mus musculus OX=10090 GN=Acacb PE=1 SV=1	1	10	1	1	6	7	7	8	8	1	1	0	1	1	1	1	0	1	1	5.3	0.4	0.4	275.75	2448	2448	0.0089552	1.089	3.4	3.9	4.2	4.3	4.1	11792000	5143400	1816400	0	2684300	2147700	0	0	0	0
E9QAT4	E9QAT4	8	8	8		Sec16a	Protein transport protein Sec16A OS=Mus musculus OX=10090 GN=Sec16a PE=1 SV=1	1	8	8	8	3	0	0	0	6	3	0	0	0	6	3	0	0	0	6	5.7	5.7	5.7	254.2	2357	2357	0	9.4322	2.4	0	0	0	4.2	58304000	34335000	0	0	0	23970000	0	0	0	0
F6VAN0	F6VAN0	1	1	1	Cyclic AMP-dependent transcription factor ATF-6 alpha;Processed cyclic AMP-dependent transcription factor ATF-6 alpha	Atf6	Cyclic AMP-dependent transcription factor ATF-6 alpha OS=Mus musculus OX=10090 GN=Atf6 PE=1 SV=2	1	1	1	1	0	0	0	0	1	0	0	0	0	1	0	0	0	0	1	2.3	2.3	2.3	72.694	656	656	0	4.2894	0	0	0	0	2.3	8123000	0	0	0	0	8123000	0	0	0	0
F8VPU2	F8VPU2	1	1	1	FERM, RhoGEF and pleckstrin domain-containing protein 1	Farp1	FERM, ARHGEF and pleckstrin domain-containing protein 1 OS=Mus musculus OX=10090 GN=Farp1 PE=1 SV=1	1	1	1	1	0	0	0	0	1	0	0	0	0	1	0	0	0	0	1	1.3	1.3	1.3	118.87	1048	1048	0	4.161	0	0	0	0	1.3	3153400	0	0	0	0	3153400	0	0	0	0
G5E829;Q9R0K7	G5E829	32;6	32;6	23;2	Plasma membrane calcium-transporting ATPase 1	Atp2b1	Plasma membrane calcium-transporting ATPase 1 OS=Mus musculus OX=10090 GN=Atp2b1 PE=1 SV=1	2	32	32	23	0	0	0	4	32	0	0	0	4	32	0	0	0	4	23	34.4	34.4	24.9	134.75	1220	1220;1198	0	181.39	0	0	0	4.6	34.4	615890000	0	0	0	10481000	605410000	0	0	0	8634200
G5E870	G5E870	4	4	4	E3 ubiquitin-protein ligase TRIP12	Trip12	E3 ubiquitin-protein ligase TRIP12 OS=Mus musculus OX=10090 GN=Trip12 PE=1 SV=1	1	4	4	4	0	0	0	0	4	0	0	0	0	4	0	0	0	0	4	3.4	3.4	3.4	224.13	2025	2025	0	8.0381	0	0	0	0	3.4	13507000	0	0	0	0	13507000	0	0	0	0
O08528;Q3TRM8	O08528	26;1	23;1	22;1	Hexokinase-2	Hk2	Hexokinase-2 OS=Mus musculus OX=10090 GN=Hk2 PE=1 SV=1	2	26	23	22	0	1	5	3	26	0	1	3	2	23	0	1	3	2	22	32.5	29.7	28.5	102.53	917	917;922	0	49.008	0	1.6	7.3	4	32.5	175270000	0	1436700	15676000	7787000	150370000	0	0	8599400	7858400
O08529	O08529	16	16	16	Calpain-2 catalytic subunit	Capn2	Calpain-2 catalytic subunit OS=Mus musculus OX=10090 GN=Capn2 PE=1 SV=4	1	16	16	16	0	1	1	2	16	0	1	1	2	16	0	1	1	2	16	34.4	34.4	34.4	79.871	700	700	0	58.344	0	2.6	2.6	5.4	34.4	199160000	0	3420900	4294200	9421600	182030000	0	0	0	7638900
O08547	O08547	13	13	13	Vesicle-trafficking protein SEC22b	Sec22b	Vesicle-trafficking protein SEC22b OS=Mus musculus OX=10090 GN=Sec22b PE=1 SV=3	1	13	13	13	1	0	8	5	11	1	0	8	5	11	1	0	8	5	11	60.9	60.9	60.9	24.74	215	215	0	74.022	6.5	0	34.4	28.8	52.6	338560000	5938300	0	55885000	20989000	255750000	0	0	43821000	33149000
O08553	O08553	8	5	5	Dihydropyrimidinase-related protein 2	Dpysl2	Dihydropyrimidinase-related protein 2 OS=Mus musculus OX=10090 GN=Dpysl2 PE=1 SV=2	1	8	5	5	6	5	5	5	3	3	3	2	3	1	3	3	2	3	1	22.9	16.4	16.4	62.277	572	572	0	8.432	16.6	14.3	13.8	15	7.9	53461000	20948000	9899000	8571600	11095000	2947700	16938000	14463000	8505700	8189000
O08576	O08576	10	10	10	RUN domain-containing protein 3A	Rundc3a	RUN domain-containing protein 3A OS=Mus musculus OX=10090 GN=Rundc3a PE=1 SV=1	1	10	10	10	0	0	10	0	0	0	0	10	0	0	0	0	10	0	0	35	35	35	50.018	446	446	0	24.809	0	0	35	0	0	76916000	0	0	76916000	0	0	0	0	51750000	0
O08579	O08579	16	16	16	Emerin	Emd	Emerin OS=Mus musculus OX=10090 GN=Emd PE=1 SV=1	1	16	16	16	0	0	3	4	16	0	0	3	4	16	0	0	3	4	16	74.5	74.5	74.5	29.435	259	259	0	184.4	0	0	22.4	23.9	74.5	1530200000	0	0	18885000	67050000	1444200000	0	0	17047000	52298000
O08582	O08582	9	9	9	GTP-binding protein 1	Gtpbp1	GTP-binding protein 1 OS=Mus musculus OX=10090 GN=Gtpbp1 PE=1 SV=2	1	9	9	9	1	0	2	1	9	1	0	2	1	9	1	0	2	1	9	30.2	30.2	30.2	72.3	668	668	0	77.723	6.9	0	9	6.9	30.2	118160000	12647000	0	7133600	4967100	93416000	0	0	5950500	0
O08583;Q9JJW6	O08583	4;1	4;1	4;1	THO complex subunit 4	Alyref	THO complex subunit 4 OS=Mus musculus OX=10090 GN=Alyref PE=1 SV=3	2	4	4	4	0	0	0	0	4	0	0	0	0	4	0	0	0	0	4	31.4	31.4	31.4	26.94	255	255;218	0	14.143	0	0	0	0	31.4	44988000	0	0	0	0	44988000	0	0	0	0
O08599	O08599	17	17	17	Syntaxin-binding protein 1	Stxbp1	Syntaxin-binding protein 1 OS=Mus musculus OX=10090 GN=Stxbp1 PE=1 SV=2	1	17	17	17	1	0	6	4	17	1	0	6	4	17	1	0	6	4	17	40.2	40.2	40.2	67.568	594	594	0	83.568	1.3	0	18.4	8.2	40.2	217010000	2226700	0	37804000	11535000	165450000	0	0	25995000	12983000
O08688	O08688	2	2	2	Calpain-5	Capn5	Calpain-5 OS=Mus musculus OX=10090 GN=Capn5 PE=1 SV=1	1	2	2	2	0	0	0	0	2	0	0	0	0	2	0	0	0	0	2	5.6	5.6	5.6	72.954	640	640	0.0014347	1.9061	0	0	0	0	5.6	8638800	0	0	0	0	8638800	0	0	0	0
O08709	O08709	7	7	7	Peroxiredoxin-6	Prdx6	Peroxiredoxin-6 OS=Mus musculus OX=10090 GN=Prdx6 PE=1 SV=3	1	7	7	7	1	0	6	1	1	1	0	6	1	1	1	0	6	1	1	40.6	40.6	40.6	24.87	224	224	0	5.1271	5.4	0	35.3	4.9	5.4	38712000	2285000	0	30940000	1456500	4030700	0	0	20817000	0
O08734	O08734	2	2	2	Bcl-2 homologous antagonist/killer	Bak1	Bcl-2 homologous antagonist/killer OS=Mus musculus OX=10090 GN=Bak1 PE=1 SV=3	1	2	2	2	0	0	0	0	2	0	0	0	0	2	0	0	0	0	2	30.1	30.1	30.1	23.294	209	209	0	3.5566	0	0	0	0	30.1	11015000	0	0	0	0	11015000	0	0	0	0
O08747	O08747	27	27	26	Netrin receptor UNC5C	Unc5c	Netrin receptor UNC5C OS=Mus musculus OX=10090 GN=Unc5c PE=1 SV=1	1	27	27	26	0	0	0	0	27	0	0	0	0	27	0	0	0	0	26	42.3	42.3	41.5	103.06	931	931	0	223.56	0	0	0	0	42.3	1045900000	0	0	0	0	1045900000	0	0	0	0
O08749	O08749	1	1	1	Dihydrolipoyl dehydrogenase, mitochondrial	Dld	Dihydrolipoyl dehydrogenase, mitochondrial OS=Mus musculus OX=10090 GN=Dld PE=1 SV=2	1	1	1	1	0	0	0	0	1	0	0	0	0	1	0	0	0	0	1	3.3	3.3	3.3	54.272	509	509	0	2.5184	0	0	0	0	3.3	1847300	0	0	0	0	1847300	0	0	0	0
O08759	O08759	9	9	9	Ubiquitin-protein ligase E3A	Ube3a	Ubiquitin-protein ligase E3A OS=Mus musculus OX=10090 GN=Ube3a PE=1 SV=2	1	9	9	9	0	0	2	0	9	0	0	2	0	9	0	0	2	0	9	16.8	16.8	16.8	99.818	870	870	0	40.518	0	0	2.3	0	16.8	49542000	0	0	1763800	0	47778000	0	0	0	0
O08784	O08784	7	7	7	Treacle protein	Tcof1	Treacle protein OS=Mus musculus OX=10090 GN=Tcof1 PE=1 SV=1	1	7	7	7	7	0	0	0	0	7	0	0	0	0	7	0	0	0	0	9.1	9.1	9.1	135	1320	1320	0	10.341	9.1	0	0	0	0	76169000	76169000	0	0	0	0	76169000	0	0	0
O08788	O08788	1	1	1	Dynactin subunit 1	Dctn1	Dynactin subunit 1 OS=Mus musculus OX=10090 GN=Dctn1 PE=1 SV=3	1	1	1	1	0	0	0	0	1	0	0	0	0	1	0	0	0	0	1	1.3	1.3	1.3	141.67	1281	1281	0.0014151	1.8264	0	0	0	0	1.3	1419800	0	0	0	0	1419800	0	0	0	0
O08791;O08792;Q07802	O08791;O08792;Q07802	2;1;1	2;1;1	2;1;1	Transcription factor COE3;Transcription factor COE2;Transcription factor COE1	Ebf3;Ebf2;Ebf1	Transcription factor COE3 OS=Mus musculus OX=10090 GN=Ebf3 PE=1 SV=1;Transcription factor COE2 OS=Mus musculus OX=10090 GN=Ebf2 PE=1 SV=4;Transcription factor COE1 OS=Mus musculus OX=10090 GN=Ebf1 PE=1 SV=1	3	2	2	2	0	0	0	0	2	0	0	0	0	2	0	0	0	0	2	6	6	6	64.877	596	596;575;591	0	3.0097	0	0	0	0	6	9012500	0	0	0	0	9012500	0	0	0	0
O08795	O08795	2	2	2	Glucosidase 2 subunit beta	Prkcsh	Glucosidase 2 subunit beta OS=Mus musculus OX=10090 GN=Prkcsh PE=1 SV=1	1	2	2	2	0	0	0	2	0	0	0	0	2	0	0	0	0	2	0	4	4	4	58.792	521	521	0.0096883	0.99726	0	0	0	4	0	6240600	0	0	0	6240600	0	0	0	0	5059800
O08807	O08807	14	13	13	Peroxiredoxin-4	Prdx4	Peroxiredoxin-4 OS=Mus musculus OX=10090 GN=Prdx4 PE=1 SV=1	1	14	13	13	1	11	9	14	6	1	10	8	13	5	1	10	8	13	5	64.2	64.2	64.2	31.052	274	274	0	198.39	4	57.3	42	64.2	26.3	1213900000	14556000	305970000	141740000	673110000	78543000	0	432930000	59004000	480030000
O08810	O08810	17	16	16	116 kDa U5 small nuclear ribonucleoprotein component	Eftud2	116 kDa U5 small nuclear ribonucleoprotein component OS=Mus musculus OX=10090 GN=Eftud2 PE=1 SV=1	1	17	16	16	1	1	14	10	15	0	0	13	9	14	0	0	13	9	14	28.3	27.3	27.3	109.36	971	971	0	38.275	1	1	24.3	15	25.7	194530000	0	0	55501000	23087000	115940000	0	0	32528000	27172000
O08915	O08915	1	1	1	AH receptor-interacting protein	Aip	AH receptor-interacting protein OS=Mus musculus OX=10090 GN=Aip PE=1 SV=1	1	1	1	1	0	0	1	1	0	0	0	1	1	0	0	0	1	1	0	2.1	2.1	2.1	37.605	330	330	1	-2	0	0	2.1	2.1	0	21929000	0	0	9436800	12492000	0	0	0	0	10129000
O08967;Q9QX11;P63034	O08967;Q9QX11;P63034	2;1;1	2;1;1	2;1;1	Cytohesin-3;Cytohesin-1;Cytohesin-2	Cyth3;Cyth1;Cyth2	Cytohesin-3 OS=Mus musculus OX=10090 GN=Cyth3 PE=1 SV=1;Cytohesin-1 OS=Mus musculus OX=10090 GN=Cyth1 PE=1 SV=2;Cytohesin-2 OS=Mus musculus OX=10090 GN=Cyth2 PE=1 SV=2	3	2	2	2	0	0	1	1	2	0	0	1	1	2	0	0	1	1	2	6.3	6.3	6.3	46.279	399	399;398;400	0	7.5763	0	0	2.8	2.8	6.3	18623000	0	0	2037400	1690400	14896000	0	0	0	0
O08997	O08997	2	2	2	Copper transport protein ATOX1	Atox1	Copper transport protein ATOX1 OS=Mus musculus OX=10090 GN=Atox1 PE=1 SV=1	1	2	2	2	0	0	1	2	0	0	0	1	2	0	0	0	1	2	0	45.6	45.6	45.6	7.3384	68	68	0.0061511	1.3161	0	0	26.5	45.6	0	17733000	0	0	7243000	10490000	0	0	0	0	8505300
O09005	O09005	2	2	2	Sphingolipid delta(4)-desaturase DES1	Degs1	Sphingolipid delta(4)-desaturase DES1 OS=Mus musculus OX=10090 GN=Degs1 PE=1 SV=1	1	2	2	2	0	0	1	1	2	0	0	1	1	2	0	0	1	1	2	10.8	10.8	10.8	38.241	323	323	0	4.516	0	0	5.3	5.6	10.8	94874000	0	0	7418100	5552700	81903000	0	0	0	0
O09044	O09044	10	9	9	Synaptosomal-associated protein 23	Snap23	Synaptosomal-associated protein 23 OS=Mus musculus OX=10090 GN=Snap23 PE=1 SV=1	1	10	9	9	0	0	2	0	10	0	0	2	0	9	0	0	2	0	9	72.4	72.4	72.4	23.261	210	210	0	17.338	0	0	13.3	0	72.4	142110000	0	0	13037000	0	129070000	0	0	10969000	0
O09061	O09061	7	7	7	Proteasome subunit beta type-1	Psmb1	Proteasome subunit beta type-1 OS=Mus musculus OX=10090 GN=Psmb1 PE=1 SV=1	1	7	7	7	0	5	7	6	5	0	5	7	6	5	0	5	7	6	5	38.3	38.3	38.3	26.372	240	240	0	22.349	0	26.2	38.3	30.4	30.4	187480000	0	14602000	66729000	68181000	37967000	0	28920000	37931000	48885000
O09106	O09106	6	6	4	Histone deacetylase 1	Hdac1	Histone deacetylase 1 OS=Mus musculus OX=10090 GN=Hdac1 PE=1 SV=1	1	6	6	4	1	1	5	2	5	1	1	5	2	5	0	0	3	0	3	21.4	21.4	16.2	55.074	482	482	0	9.3846	2.5	2.5	16.6	5.2	19.5	117860000	4173200	4515500	45876000	13294000	50000000	0	0	20905000	23192000
O09111	O09111	3	3	3	NADH dehydrogenase [ubiquinone] 1 beta subcomplex subunit 11, mitochondrial	Ndufb11	NADH dehydrogenase [ubiquinone] 1 beta subcomplex subunit 11, mitochondrial OS=Mus musculus OX=10090 GN=Ndufb11 PE=1 SV=2	1	3	3	3	0	0	0	0	3	0	0	0	0	3	0	0	0	0	3	33.8	33.8	33.8	17.444	151	151	0	5.5472	0	0	0	0	33.8	26407000	0	0	0	0	26407000	0	0	0	0
O09117	O09117	1	1	1	Synaptophysin-like protein 1	Sypl1	Synaptophysin-like protein 1 OS=Mus musculus OX=10090 GN=Sypl1 PE=1 SV=2	1	1	1	1	0	0	1	0	1	0	0	1	0	1	0	0	1	0	1	3.4	3.4	3.4	28.899	261	261	0.0068552	1.1305	0	0	3.4	0	3.4	21951000	0	0	4560400	0	17391000	0	0	0	0
O09167	O09167	2	2	2	60S ribosomal protein L21	Rpl21	60S ribosomal protein L21 OS=Mus musculus OX=10090 GN=Rpl21 PE=1 SV=3	1	2	2	2	0	0	1	0	2	0	0	1	0	2	0	0	1	0	2	20.6	20.6	20.6	18.562	160	160	0.0018425	1.6502	0	0	9.4	0	20.6	57067000	0	0	9168500	0	47898000	0	0	0	0
O09172	O09172	2	2	2	Glutamate--cysteine ligase regulatory subunit	Gclm	Glutamate--cysteine ligase regulatory subunit OS=Mus musculus OX=10090 GN=Gclm PE=1 SV=1	1	2	2	2	0	0	0	0	2	0	0	0	0	2	0	0	0	0	2	8.4	8.4	8.4	30.534	274	274	0	4.6439	0	0	0	0	8.4	26721000	0	0	0	0	26721000	0	0	0	0
O35083	O35083	3	3	3	1-acyl-sn-glycerol-3-phosphate acyltransferase alpha	Agpat1	1-acyl-sn-glycerol-3-phosphate acyltransferase alpha OS=Mus musculus OX=10090 GN=Agpat1 PE=1 SV=1	1	3	3	3	0	0	0	3	2	0	0	0	3	2	0	0	0	3	2	18.6	18.6	18.6	31.709	285	285	0	77.233	0	0	0	18.6	11.2	79292000	0	0	0	65293000	13999000	0	0	0	40983000
O35114	O35114	8	8	8	Lysosome membrane protein 2	Scarb2	Lysosome membrane protein 2 OS=Mus musculus OX=10090 GN=Scarb2 PE=1 SV=3	1	8	8	8	0	0	2	3	7	0	0	2	3	7	0	0	2	3	7	24.1	24.1	24.1	54.043	478	478	0	19.809	0	0	6.7	8.6	22.2	88646000	0	0	12425000	9402400	66819000	0	0	14300000	10492000
O35129	O35129	9	9	9	Prohibitin-2	Phb2	Prohibitin-2 OS=Mus musculus OX=10090 GN=Phb2 PE=1 SV=1	1	9	9	9	1	1	3	6	9	1	1	3	6	9	1	1	3	6	9	38.8	38.8	38.8	33.296	299	299	0	20.348	5.7	5.7	13.7	27.4	38.8	119840000	4463100	3363800	9890000	21321000	80798000	0	0	12187000	18568000
O35130	O35130	2	2	2	Ribosomal RNA small subunit methyltransferase NEP1	Emg1	Ribosomal RNA small subunit methyltransferase NEP1 OS=Mus musculus OX=10090 GN=Emg1 PE=1 SV=1	1	2	2	2	0	0	2	0	0	0	0	2	0	0	0	0	2	0	0	12.7	12.7	12.7	26.974	244	244	0.0065161	1.2111	0	0	12.7	0	0	3813400	0	0	3813400	0	0	0	0	2565700	0
O35153	O35153	1	1	1	BET1-like protein	Bet1l	BET1-like protein OS=Mus musculus OX=10090 GN=Bet1l PE=3 SV=1	1	1	1	1	0	0	1	0	0	0	0	1	0	0	0	0	1	0	0	14.4	14.4	14.4	12.428	111	111	0.00096946	1.999	0	0	14.4	0	0	6923900	0	0	6923900	0	0	0	0	4658500	0
O35166	O35166	4	4	4	Golgi SNAP receptor complex member 2	Gosr2	Golgi SNAP receptor complex member 2 OS=Mus musculus OX=10090 GN=Gosr2 PE=1 SV=2	1	4	4	4	0	0	0	0	4	0	0	0	0	4	0	0	0	0	4	20.8	20.8	20.8	24.725	212	212	0	5.4644	0	0	0	0	20.8	25282000	0	0	0	0	25282000	0	0	0	0
O35219	O35219	9	9	9	Potassium voltage-gated channel subfamily H member 2	Kcnh2	Potassium voltage-gated channel subfamily H member 2 OS=Mus musculus OX=10090 GN=Kcnh2 PE=1 SV=2	1	9	9	9	0	0	0	0	9	0	0	0	0	9	0	0	0	0	9	12.6	12.6	12.6	126.88	1162	1162	0	13.833	0	0	0	0	12.6	50386000	0	0	0	0	50386000	0	0	0	0
O35286;A2A4P0	O35286	25;1	25;1	25;1	Pre-mRNA-splicing factor ATP-dependent RNA helicase DHX15	Dhx15	Pre-mRNA-splicing factor ATP-dependent RNA helicase DHX15 OS=Mus musculus OX=10090 GN=Dhx15 PE=1 SV=2	2	25	25	25	1	0	10	5	25	1	0	10	5	25	1	0	10	5	25	39	39	39	91.006	795	795;1244	0	62.327	1.5	0	17.7	8.9	39	324510000	2803900	0	44246000	15578000	261880000	0	0	33057000	17724000
O35295	O35295	1	1	1	Transcriptional activator protein Pur-beta	Purb	Transcriptional activator protein Pur-beta OS=Mus musculus OX=10090 GN=Purb PE=1 SV=3	1	1	1	1	0	0	0	0	1	0	0	0	0	1	0	0	0	0	1	9.6	9.6	9.6	33.901	324	324	0.00096993	2.0026	0	0	0	0	9.6	3974800	0	0	0	0	3974800	0	0	0	0
O35316	O35316	5	5	5	Sodium- and chloride-dependent taurine transporter	Slc6a6	Sodium- and chloride-dependent taurine transporter OS=Mus musculus OX=10090 GN=Slc6a6 PE=1 SV=2	1	5	5	5	0	0	0	0	5	0	0	0	0	5	0	0	0	0	5	11.1	11.1	11.1	69.855	621	621	0	43.486	0	0	0	0	11.1	479210000	0	0	0	0	479210000	0	0	0	0
O35343	O35343	6	6	4	Importin subunit alpha-3	Kpna4	Importin subunit alpha-3 OS=Mus musculus OX=10090 GN=Kpna4 PE=1 SV=1	1	6	6	4	0	0	2	2	5	0	0	2	2	5	0	0	1	2	4	21.5	21.5	17.3	57.922	521	521	0	8.4238	0	0	9.2	10.4	18.6	173410000	0	0	38502000	12794000	122120000	0	0	0	24043000
O35344	O35344	5	3	3	Importin subunit alpha-4	Kpna3	Importin subunit alpha-4 OS=Mus musculus OX=10090 GN=Kpna3 PE=1 SV=1	1	5	3	3	0	0	1	1	4	0	0	0	1	3	0	0	0	1	3	15.7	11.5	11.5	57.772	521	521	0	6.2471	0	0	2.9	2.5	12.9	33366000	0	0	0	1300200	32066000	0	0	0	0
O35345	O35345	6	2	2	Importin subunit alpha-7	Kpna6	Importin subunit alpha-7 OS=Mus musculus OX=10090 GN=Kpna6 PE=1 SV=2	1	6	2	2	0	0	4	0	5	0	0	0	0	2	0	0	0	0	2	16.2	6.2	6.2	59.964	536	536	0.0022852	1.5726	0	0	10.1	0	13.6	7784900	0	0	0	0	7784900	0	0	0	0
O35350	O35350	5	5	5	Calpain-1 catalytic subunit	Capn1	Calpain-1 catalytic subunit OS=Mus musculus OX=10090 GN=Capn1 PE=1 SV=1	1	5	5	5	0	0	0	0	5	0	0	0	0	5	0	0	0	0	5	10.8	10.8	10.8	82.105	713	713	0	7.9656	0	0	0	0	10.8	21110000	0	0	0	0	21110000	0	0	0	0
O35375	O35375	3	3	3	Neuropilin-2	Nrp2	Neuropilin-2 OS=Mus musculus OX=10090 GN=Nrp2 PE=1 SV=2	1	3	3	3	0	0	0	0	3	0	0	0	0	3	0	0	0	0	3	5.3	5.3	5.3	104.63	931	931	0	4.7492	0	0	0	0	5.3	13265000	0	0	0	0	13265000	0	0	0	0
O35379	O35379	16	16	15	Multidrug resistance-associated protein 1	Abcc1	Multidrug resistance-associated protein 1 OS=Mus musculus OX=10090 GN=Abcc1 PE=1 SV=1	1	16	16	15	0	0	0	0	16	0	0	0	0	16	0	0	0	0	15	14.8	14.8	13.9	171.18	1528	1528	0	24.396	0	0	0	0	14.8	114470000	0	0	0	0	114470000	0	0	0	0
O35382	O35382	3	3	3	Exocyst complex component 4	Exoc4	Exocyst complex component 4 OS=Mus musculus OX=10090 GN=Exoc4 PE=1 SV=2	1	3	3	3	0	0	0	0	3	0	0	0	0	3	0	0	0	0	3	5.1	5.1	5.1	110.54	975	975	0	6.4519	0	0	0	0	5.1	8377400	0	0	0	0	8377400	0	0	0	0
O35405	O35405	2	2	2	Phospholipase D3	Pld3	Phospholipase D3 OS=Mus musculus OX=10090 GN=Pld3 PE=1 SV=1	1	2	2	2	0	0	2	0	1	0	0	2	0	1	0	0	2	0	1	7.4	7.4	7.4	54.388	488	488	0	5.8374	0	0	7.4	0	4.9	13408000	0	0	10364000	0	3043600	0	0	6973000	0
O35454	O35454	6	6	6	Chloride transport protein 6	Clcn6	Chloride transport protein 6 OS=Mus musculus OX=10090 GN=Clcn6 PE=1 SV=1	1	6	6	6	0	0	1	0	6	0	0	1	0	6	0	0	1	0	6	12.1	12.1	12.1	96.979	870	870	0	12.556	0	0	2	0	12.1	32546000	0	0	2241600	0	30304000	0	0	0	0
O35465	O35465	6	6	6	Peptidyl-prolyl cis-trans isomerase FKBP8	Fkbp8	Peptidyl-prolyl cis-trans isomerase FKBP8 OS=Mus musculus OX=10090 GN=Fkbp8 PE=1 SV=2	1	6	6	6	1	0	1	1	6	1	0	1	1	6	1	0	1	1	6	20.4	20.4	20.4	43.528	402	402	0	30.386	4	0	4	4	20.4	137470000	3453900	0	3458100	3648000	126910000	0	0	0	0
O35516	O35516	11	11	11	Neurogenic locus notch homolog protein 2;Notch 2 extracellular truncation;Notch 2 intracellular domain	Notch2	Neurogenic locus notch homolog protein 2 OS=Mus musculus OX=10090 GN=Notch2 PE=1 SV=1	1	11	11	11	0	0	0	0	11	0	0	0	0	11	0	0	0	0	11	7.4	7.4	7.4	265.33	2470	2470	0	34.265	0	0	0	0	7.4	103910000	0	0	0	0	103910000	0	0	0	0
O35526	O35526	2	2	2	Syntaxin-1A	Stx1a	Syntaxin-1A OS=Mus musculus OX=10090 GN=Stx1a PE=1 SV=3	1	2	2	2	0	0	0	0	2	0	0	0	0	2	0	0	0	0	2	9.4	9.4	9.4	33.054	288	288	0	5.8635	0	0	0	0	9.4	7108700	0	0	0	0	7108700	0	0	0	0
O35593	O35593	1	1	1	26S proteasome non-ATPase regulatory subunit 14	Psmd14	26S proteasome non-ATPase regulatory subunit 14 OS=Mus musculus OX=10090 GN=Psmd14 PE=1 SV=2	1	1	1	1	0	0	1	0	0	0	0	1	0	0	0	0	1	0	0	4.2	4.2	4.2	34.577	310	310	0.0014205	1.8434	0	0	4.2	0	0	2356300	0	0	2356300	0	0	0	0	1585300	0
O35609	O35609	7	7	7	Secretory carrier-associated membrane protein 3	Scamp3	Secretory carrier-associated membrane protein 3 OS=Mus musculus OX=10090 GN=Scamp3 PE=1 SV=3	1	7	7	7	0	0	4	1	7	0	0	4	1	7	0	0	4	1	7	20.1	20.1	20.1	38.458	349	349	0	64.729	0	0	19.5	4.6	20.1	128700000	0	0	19980000	3213500	105510000	0	0	16196000	0
O35623	O35623	4	4	4	BET1 homolog	Bet1	BET1 homolog OS=Mus musculus OX=10090 GN=Bet1 PE=1 SV=1	1	4	4	4	0	0	1	1	4	0	0	1	1	4	0	0	1	1	4	56.8	56.8	56.8	13.274	118	118	0	178.35	0	0	32.2	32.2	56.8	120320000	0	0	7361200	5264000	107690000	0	0	0	0
O35638	O35638	1	1	1	Cohesin subunit SA-2	Stag2	Cohesin subunit SA-2 OS=Mus musculus OX=10090 GN=Stag2 PE=1 SV=3	1	1	1	1	0	0	0	0	1	0	0	0	0	1	0	0	0	0	1	1.1	1.1	1.1	141.28	1231	1231	0.0014409	1.9229	0	0	0	0	1.1	2651500	0	0	0	0	2651500	0	0	0	0
O35643	O35643	24	11	11	AP-1 complex subunit beta-1	Ap1b1	AP-1 complex subunit beta-1 OS=Mus musculus OX=10090 GN=Ap1b1 PE=1 SV=2	1	24	11	11	0	0	21	3	12	0	0	11	1	4	0	0	11	1	4	28.4	16.3	16.3	103.93	943	943	0	42.125	0	0	27.6	3.4	13.8	184730000	0	0	150770000	3857100	30100000	0	0	96722000	0
O35674	O35674	1	1	1	Disintegrin and metalloproteinase domain-containing protein 19	Adam19	Disintegrin and metalloproteinase domain-containing protein 19 OS=Mus musculus OX=10090 GN=Adam19 PE=2 SV=2	1	1	1	1	0	0	0	0	1	0	0	0	0	1	0	0	0	0	1	1.4	1.4	1.4	100.86	920	920	0.0068906	1.1655	0	0	0	0	1.4	2505100	0	0	0	0	2505100	0	0	0	0
O35682	O35682	5	5	5	Myeloid-associated differentiation marker	Myadm	Myeloid-associated differentiation marker OS=Mus musculus OX=10090 GN=Myadm PE=1 SV=2	1	5	5	5	0	1	1	3	5	0	1	1	3	5	0	1	1	3	5	24.4	24.4	24.4	35.284	320	320	0	56.91	0	5.3	5.3	13.4	24.4	195630000	0	0	11581000	17503000	166550000	0	0	0	23253000
O35685	O35685	8	8	8	Nuclear migration protein nudC	Nudc	Nuclear migration protein nudC OS=Mus musculus OX=10090 GN=Nudc PE=1 SV=1	1	8	8	8	3	0	1	0	8	3	0	1	0	8	3	0	1	0	8	26.5	26.5	26.5	38.358	332	332	0	16.156	10.5	0	2.7	0	26.5	79306000	15877000	0	7045000	0	56383000	20458000	0	0	0
O35709	O35709	7	7	7	Ectoderm-neural cortex protein 1	Enc1	Ectoderm-neural cortex protein 1 OS=Mus musculus OX=10090 GN=Enc1 PE=2 SV=2	1	7	7	7	1	0	5	3	4	1	0	5	3	4	1	0	5	3	4	13.4	13.4	13.4	66.112	589	589	0	11.646	1.2	0	10.4	6.3	8.1	65384000	6254100	0	27458000	11166000	20506000	0	0	15246000	12080000
O35711	O35711	8	8	7	Liprin-beta-2	Ppfibp2	Liprin-beta-2 OS=Mus musculus OX=10090 GN=Ppfibp2 PE=1 SV=3	1	8	8	7	1	0	0	0	7	1	0	0	0	7	0	0	0	0	7	14.6	14.6	13.3	98.752	882	882	0	41.523	1.4	0	0	0	13.3	48729000	2085600	0	0	0	46644000	0	0	0	0
O35737;P70333;Q9Z2X1	O35737;P70333	3;2;1	3;2;1	3;2;1	Heterogeneous nuclear ribonucleoprotein H;Heterogeneous nuclear ribonucleoprotein H, N-terminally processed;Heterogeneous nuclear ribonucleoprotein H2	Hnrnph1;Hnrnph2	Heterogeneous nuclear ribonucleoprotein H OS=Mus musculus OX=10090 GN=Hnrnph1 PE=1 SV=3;Heterogeneous nuclear ribonucleoprotein H2 OS=Mus musculus OX=10090 GN=Hnrnph2 PE=1 SV=1	3	3	3	3	1	3	3	3	1	1	3	3	3	1	1	3	3	3	1	11.1	11.1	11.1	49.199	449	449;449;415	0	27.413	3.8	11.1	11.1	11.1	3.8	54885000	0	14314000	20451000	17661000	2459700	0	17322000	14405000	14261000
O35841	O35841	12	12	12	Apoptosis inhibitor 5	Api5	Apoptosis inhibitor 5 OS=Mus musculus OX=10090 GN=Api5 PE=1 SV=2	1	12	12	12	2	0	6	5	11	2	0	6	5	11	2	0	6	5	11	30.6	30.6	30.6	56.784	504	504	0	30.658	4.2	0	16.5	14.9	30.6	276030000	2679900	0	36968000	24018000	212360000	0	0	39695000	29902000
O35855	O35855	1	1	1	Branched-chain-amino-acid aminotransferase, mitochondrial	Bcat2	Branched-chain-amino-acid aminotransferase, mitochondrial OS=Mus musculus OX=10090 GN=Bcat2 PE=1 SV=2	1	1	1	1	0	0	1	0	1	0	0	1	0	1	0	0	1	0	1	5.6	5.6	5.6	44.127	393	393	0	3.4882	0	0	5.6	0	5.6	9568700	0	0	3173900	0	6394800	0	0	0	0
O35857	O35857	8	8	8	Mitochondrial import inner membrane translocase subunit TIM44	Timm44	Mitochondrial import inner membrane translocase subunit TIM44 OS=Mus musculus OX=10090 GN=Timm44 PE=1 SV=2	1	8	8	8	0	0	4	2	8	0	0	4	2	8	0	0	4	2	8	22.1	22.1	22.1	51.091	452	452	0	21.422	0	0	10.8	5.3	22.1	79130000	0	0	13743000	2188700	63199000	0	0	10457000	3873200
O35864	O35864	9	9	9	COP9 signalosome complex subunit 5	Cops5	COP9 signalosome complex subunit 5 OS=Mus musculus OX=10090 GN=Cops5 PE=1 SV=3	1	9	9	9	0	1	2	2	9	0	1	2	2	9	0	1	2	2	9	33.2	33.2	33.2	37.548	334	334	0	14.54	0	3	5.1	8.7	33.2	106050000	0	2587900	11647000	14033000	77783000	0	0	0	13607000
O35874	O35874	4	4	4	Neutral amino acid transporter A	Slc1a4	Neutral amino acid transporter A OS=Mus musculus OX=10090 GN=Slc1a4 PE=1 SV=1	1	4	4	4	0	0	2	2	3	0	0	2	2	3	0	0	2	2	3	10.5	10.5	10.5	56.061	532	532	0	6.447	0	0	7.1	7	8.6	101970000	0	0	12350000	19392000	70224000	0	0	15193000	0
O35887	O35887	7	7	7	Calumenin	Calu	Calumenin OS=Mus musculus OX=10090 GN=Calu PE=1 SV=1	1	7	7	7	0	6	0	4	0	0	6	0	4	0	0	6	0	4	0	29.2	29.2	29.2	37.063	315	315	0	13.373	0	29.2	0	18.1	0	159430000	0	134820000	0	24609000	0	0	121900000	0	66732000
O54692	O54692	1	1	1	Centromere/kinetochore protein zw10 homolog	Zw10	Centromere/kinetochore protein zw10 homolog OS=Mus musculus OX=10090 GN=Zw10 PE=1 SV=3	1	1	1	1	0	0	0	0	1	0	0	0	0	1	0	0	0	0	1	2.8	2.8	2.8	88.062	779	779	0	4.6036	0	0	0	0	2.8	2273200	0	0	0	0	2273200	0	0	0	0
O54734	O54734	12	12	12	Dolichyl-diphosphooligosaccharide--protein glycosyltransferase 48 kDa subunit	Ddost	Dolichyl-diphosphooligosaccharide--protein glycosyltransferase 48 kDa subunit OS=Mus musculus OX=10090 GN=Ddost PE=1 SV=2	1	12	12	12	4	2	7	8	11	4	2	7	8	11	4	2	7	8	11	44.2	44.2	44.2	49.027	441	441	0	110.96	10.4	5.9	18.6	25.2	37.6	841520000	31821000	2248200	61595000	148060000	597790000	50050000	0	64517000	180200000
O54774	O54774	21	21	21	AP-3 complex subunit delta-1	Ap3d1	AP-3 complex subunit delta-1 OS=Mus musculus OX=10090 GN=Ap3d1 PE=1 SV=1	1	21	21	21	1	0	19	0	9	1	0	19	0	9	1	0	19	0	9	23.5	23.5	23.5	135.08	1199	1199	0	47.895	1.3	0	21.2	0	9.4	215060000	0	0	164380000	0	50684000	0	0	95349000	0
O54833	O54833	7	7	7	Casein kinase II subunit alpha	Csnk2a2	Casein kinase II subunit alpha OS=Mus musculus OX=10090 GN=Csnk2a2 PE=1 SV=1	1	7	7	7	0	0	1	2	5	0	0	1	2	5	0	0	1	2	5	30.6	30.6	30.6	41.215	350	350	0	6.4618	0	0	5.4	11.1	19.4	39048000	0	0	6491900	6563200	25993000	0	0	0	0
O54950;Q91WG5	O54950	4;1	4;1	4;1	5-AMP-activated protein kinase subunit gamma-1	Prkag1	5-AMP-activated protein kinase subunit gamma-1 OS=Mus musculus OX=10090 GN=Prkag1 PE=1 SV=2	2	4	4	4	0	0	1	1	4	0	0	1	1	4	0	0	1	1	4	19.7	19.7	19.7	37.52	330	330;566	0	10.436	0	0	3	3	19.7	33512000	0	0	5424800	3375600	24712000	0	0	0	0
O54962	O54962	2	2	2	Barrier-to-autointegration factor;Barrier-to-autointegration factor, N-terminally processed	Banf1	Barrier-to-autointegration factor OS=Mus musculus OX=10090 GN=Banf1 PE=1 SV=1	1	2	2	2	0	0	2	2	1	0	0	2	2	1	0	0	2	2	1	40.4	40.4	40.4	10.102	89	89	0	4.44	0	0	40.4	40.4	27	22927000	0	0	12721000	7306100	2900200	0	0	8626500	5856000
O54984	O54984	7	7	7	ATPase Asna1	Asna1	ATPase Asna1 OS=Mus musculus OX=10090 GN=Asna1 PE=1 SV=2	1	7	7	7	0	0	4	2	7	0	0	4	2	7	0	0	4	2	7	25.3	25.3	25.3	38.822	348	348	0	14.361	0	0	18.1	8.6	25.3	86810000	0	0	24785000	5780900	56244000	0	0	17580000	8270800
O55013	O55013	1	1	1	Trafficking protein particle complex subunit 3	Trappc3	Trafficking protein particle complex subunit 3 OS=Mus musculus OX=10090 GN=Trappc3 PE=1 SV=1	1	1	1	1	0	0	1	0	0	0	0	1	0	0	0	0	1	0	0	8.3	8.3	8.3	20.302	180	180	0.0097334	1.0172	0	0	8.3	0	0	4063600	0	0	4063600	0	0	0	0	2734000	0
O55022	O55022	4	4	4	Membrane-associated progesterone receptor component 1	Pgrmc1	Membrane-associated progesterone receptor component 1 OS=Mus musculus OX=10090 GN=Pgrmc1 PE=1 SV=4	1	4	4	4	0	0	0	2	4	0	0	0	2	4	0	0	0	2	4	27.7	27.7	27.7	21.694	195	195	0	70.724	0	0	0	19	27.7	106240000	0	0	0	18540000	87700000	0	0	0	17833000
O55029	O55029	20	20	20	Coatomer subunit beta	Copb2	Coatomer subunit beta OS=Mus musculus OX=10090 GN=Copb2 PE=1 SV=2	1	20	20	20	3	0	9	6	18	3	0	9	6	18	3	0	9	6	18	33.7	33.7	33.7	102.45	905	905	0	189.81	4.3	0	18.1	12.8	31.3	263620000	9441300	0	49131000	39370000	165680000	12930000	0	33045000	24417000
O55091	O55091	2	2	2	Protein IMPACT	Impact	Protein IMPACT OS=Mus musculus OX=10090 GN=Impact PE=1 SV=2	1	2	2	2	0	0	0	0	2	0	0	0	0	2	0	0	0	0	2	13.2	13.2	13.2	36.276	318	318	0.0036101	1.5068	0	0	0	0	13.2	21949000	0	0	0	0	21949000	0	0	0	0
O55100	O55100	1	1	1	Synaptogyrin-1	Syngr1	Synaptogyrin-1 OS=Mus musculus OX=10090 GN=Syngr1 PE=1 SV=2	1	1	1	1	0	0	0	0	1	0	0	0	0	1	0	0	0	0	1	5.1	5.1	5.1	25.652	234	234	0	3.7415	0	0	0	0	5.1	0	0	0	0	0	0	0	0	0	0
O55131;Q9DA97;Q8C650	O55131	10;1;1	10;1;1	10;1;1	Septin-7	2019-09-07	Septin-7 OS=Mus musculus OX=10090 GN=Sept7 PE=1 SV=1	3	10	10	10	1	0	3	1	9	1	0	3	1	9	1	0	3	1	9	29.6	29.6	29.6	50.549	436	436;430;452	0	17.602	5.3	0	9.4	5.3	27.5	129470000	6881200	0	34414000	7708600	80464000	0	0	24479000	0
O55135	O55135	3	3	3	Eukaryotic translation initiation factor 6	Eif6	Eukaryotic translation initiation factor 6 OS=Mus musculus OX=10090 GN=Eif6 PE=1 SV=2	1	3	3	3	0	0	0	3	0	0	0	0	3	0	0	0	0	3	0	23.3	23.3	23.3	26.511	245	245	0	4.5	0	0	0	23.3	0	12784000	0	0	0	12784000	0	0	0	0	10365000
O55142	O55142	1	1	1	60S ribosomal protein L35a	Rpl35a	60S ribosomal protein L35a OS=Mus musculus OX=10090 GN=Rpl35a PE=1 SV=2	1	1	1	1	0	0	0	0	1	0	0	0	0	1	0	0	0	0	1	8.2	8.2	8.2	12.554	110	110	0.0093458	1.045	0	0	0	0	8.2	5892900	0	0	0	0	5892900	0	0	0	0
O55143;Q8R429;Q64518	O55143	42;11;6	42;11;6	42;11;6	Sarcoplasmic/endoplasmic reticulum calcium ATPase 2	Atp2a2	Sarcoplasmic/endoplasmic reticulum calcium ATPase 2 OS=Mus musculus OX=10090 GN=Atp2a2 PE=1 SV=2	3	42	42	42	3	1	15	41	32	3	1	15	41	32	3	1	15	41	32	51	51	51	114.86	1044	1044;994;1038	0	323.31	4.4	0.9	21.6	50.1	41.4	3764000000	31759000	6998100	137270000	2388600000	1199300000	34711000	0	118060000	1882700000
O55222	O55222	5	5	5	Integrin-linked protein kinase	Ilk	Integrin-linked protein kinase OS=Mus musculus OX=10090 GN=Ilk PE=1 SV=2	1	5	5	5	0	0	0	1	4	0	0	0	1	4	0	0	0	1	4	14.6	14.6	14.6	51.373	452	452	0	3.3804	0	0	0	1.8	12.8	32718000	0	0	0	0	32718000	0	0	0	0
O55229	O55229	2	2	2	Choline/ethanolamine kinase	Chkb	Choline/ethanolamine kinase OS=Mus musculus OX=10090 GN=Chkb PE=1 SV=3	1	2	2	2	0	0	0	0	2	0	0	0	0	2	0	0	0	0	2	8.9	8.9	8.9	45.126	394	394	0	3.3823	0	0	0	0	8.9	5527800	0	0	0	0	5527800	0	0	0	0
O55234	O55234	7	7	7	Proteasome subunit beta type-5	Psmb5	Proteasome subunit beta type-5 OS=Mus musculus OX=10090 GN=Psmb5 PE=1 SV=3	1	7	7	7	0	1	5	4	6	0	1	5	4	6	0	1	5	4	6	31.8	31.8	31.8	28.532	264	264	0	25.87	0	5.3	26.9	23.1	26.5	220090000	0	4125800	34171000	46199000	135590000	0	0	45138000	47242000
O55242	O55242	3	3	3	Sigma non-opioid intracellular receptor 1	Sigmar1	Sigma non-opioid intracellular receptor 1 OS=Mus musculus OX=10090 GN=Sigmar1 PE=1 SV=1	1	3	3	3	0	0	2	0	3	0	0	2	0	3	0	0	2	0	3	24.2	24.2	24.2	25.25	223	223	0	9.3521	0	0	20.6	0	24.2	36055000	0	0	11975000	0	24080000	0	0	8838200	0
O70133	O70133	36	36	36	ATP-dependent RNA helicase A	Dhx9	ATP-dependent RNA helicase A OS=Mus musculus OX=10090 GN=Dhx9 PE=1 SV=2	1	36	36	36	10	9	19	18	35	10	9	19	18	35	10	9	19	18	35	29.9	29.9	29.9	149.47	1380	1380	0	217.54	10.9	10.3	19.3	18.4	29.2	1126800000	100330000	42538000	137260000	123970000	722670000	113350000	92556000	96178000	110680000
O70152	O70152	4	4	4	Dolichol-phosphate mannosyltransferase subunit 1	Dpm1	Dolichol-phosphate mannosyltransferase subunit 1 OS=Mus musculus OX=10090 GN=Dpm1 PE=1 SV=1	1	4	4	4	0	0	0	0	4	0	0	0	0	4	0	0	0	0	4	21.9	21.9	21.9	29.174	260	260	0	6.2161	0	0	0	0	21.9	20192000	0	0	0	0	20192000	0	0	0	0
O70166	O70166	3	3	3	Stathmin-3	Stmn3	Stathmin-3 OS=Mus musculus OX=10090 GN=Stmn3 PE=1 SV=1	1	3	3	3	0	0	1	0	3	0	0	1	0	3	0	0	1	0	3	20	20	20	20.954	180	180	0	17.562	0	0	5.6	0	20	38134000	0	0	3990300	0	34143000	0	0	0	0
O70194	O70194	23	23	23	Eukaryotic translation initiation factor 3 subunit D	Eif3d	Eukaryotic translation initiation factor 3 subunit D OS=Mus musculus OX=10090 GN=Eif3d PE=1 SV=2	1	23	23	23	9	3	8	7	23	9	3	8	7	23	9	3	8	7	23	55.5	55.5	55.5	63.988	548	548	0	323.31	28.6	10.8	26.1	26.1	55.5	726940000	57389000	7124500	32168000	41481000	588780000	70655000	17485000	30089000	44405000
O70209	O70209	7	7	7	PDZ and LIM domain protein 3	Pdlim3	PDZ and LIM domain protein 3 OS=Mus musculus OX=10090 GN=Pdlim3 PE=1 SV=1	1	7	7	7	0	1	3	0	7	0	1	3	0	7	0	1	3	0	7	37.3	37.3	37.3	34.299	316	316	0	123.33	0	4.7	17.4	0	37.3	71212000	0	3173500	9734900	0	58304000	0	0	11784000	0
O70251	O70251	3	3	3	Elongation factor 1-beta	Eef1b	Elongation factor 1-beta OS=Mus musculus OX=10090 GN=Eef1b PE=1 SV=5	1	3	3	3	0	3	2	0	0	0	3	2	0	0	0	3	2	0	0	29.3	29.3	29.3	24.693	225	225	0	5.7102	0	29.3	23.6	0	0	26971000	0	14498000	12473000	0	0	0	16082000	10449000	0
O70252	O70252	13	13	13	Heme oxygenase 2	Hmox2	Heme oxygenase 2 OS=Mus musculus OX=10090 GN=Hmox2 PE=1 SV=1	1	13	13	13	0	0	5	2	13	0	0	5	2	13	0	0	5	2	13	51.1	51.1	51.1	35.738	315	315	0	68.651	0	0	29.8	11.1	51.1	245370000	0	0	31519000	10366000	203480000	0	0	16717000	13478000
O70305	O70305	1	1	1	Ataxin-2	Atxn2	Ataxin-2 OS=Mus musculus OX=10090 GN=Atxn2 PE=1 SV=1	1	1	1	1	1	0	0	0	0	1	0	0	0	0	1	0	0	0	0	1.3	1.3	1.3	136.48	1285	1285	0.00228	1.5649	1.3	0	0	0	0	4699200	4699200	0	0	0	0	4699200	0	0	0
O70309	O70309	12	12	12	Integrin beta-5	Itgb5	Integrin beta-5 OS=Mus musculus OX=10090 GN=Itgb5 PE=1 SV=2	1	12	12	12	0	0	1	0	12	0	0	1	0	12	0	0	1	0	12	25.2	25.2	25.2	87.908	798	798	0	39.916	0	0	2.5	0	25.2	157330000	0	0	5559500	0	151770000	0	0	0	0
O70310	O70310	10	10	8	Glycylpeptide N-tetradecanoyltransferase 1	Nmt1	Glycylpeptide N-tetradecanoyltransferase 1 OS=Mus musculus OX=10090 GN=Nmt1 PE=1 SV=1	1	10	10	8	1	1	3	4	9	1	1	3	4	9	1	1	3	4	7	25.8	25.8	22	56.888	496	496	0	32.874	2.6	2.6	12.1	14.5	23.4	137850000	4382500	2919200	17977000	28253000	84316000	0	0	18971000	21100000
O70311	O70311	7	5	5	Glycylpeptide N-tetradecanoyltransferase 2	Nmt2	Glycylpeptide N-tetradecanoyltransferase 2 OS=Mus musculus OX=10090 GN=Nmt2 PE=1 SV=1	1	7	5	5	0	0	0	0	7	0	0	0	0	5	0	0	0	0	5	18.7	15.1	15.1	60.484	529	529	0	39.677	0	0	0	0	18.7	35320000	0	0	0	0	35320000	0	0	0	0
O70318	O70318	16	16	16	Band 4.1-like protein 2	Epb41l2	Band 4.1-like protein 2 OS=Mus musculus OX=10090 GN=Epb41l2 PE=1 SV=2	1	16	16	16	2	0	0	0	16	2	0	0	0	16	2	0	0	0	16	25.6	25.6	25.6	109.94	988	988	0	54.613	3.5	0	0	0	25.6	152050000	9534800	0	0	0	142510000	10809000	0	0	0
O70325	O70325	3	3	3	Phospholipid hydroperoxide glutathione peroxidase, mitochondrial	Gpx4	Phospholipid hydroperoxide glutathione peroxidase OS=Mus musculus OX=10090 GN=Gpx4 PE=1 SV=4	1	3	3	3	0	1	1	3	1	0	1	1	3	1	0	1	1	3	1	16.2	16.2	16.2	22.228	197	197	0	10.123	0	7.1	7.1	16.2	7.1	44861000	0	3909900	7411300	27568000	5972300	0	0	0	22351000
O70378	O70378	2	2	2	ER membrane protein complex subunit 8	Emc8	ER membrane protein complex subunit 8 OS=Mus musculus OX=10090 GN=Emc8 PE=1 SV=1	1	2	2	2	0	1	2	1	0	0	1	2	1	0	0	1	2	1	0	8.2	8.2	8.2	23.348	207	207	0.0018399	1.635	0	4.3	8.2	3.9	0	18567000	0	1645200	8509100	8412900	0	0	0	5725000	0
O70404	O70404	6	6	6	Vesicle-associated membrane protein 8	Vamp8	Vesicle-associated membrane protein 8 OS=Mus musculus OX=10090 GN=Vamp8 PE=1 SV=1	1	6	6	6	0	0	3	0	5	0	0	3	0	5	0	0	3	0	5	44.6	44.6	44.6	11.451	101	101	0	14.263	0	0	31.7	0	36.6	68422000	0	0	26627000	0	41795000	0	0	19657000	0
O70435	O70435	4	4	4	Proteasome subunit alpha type-3	Psma3	Proteasome subunit alpha type-3 OS=Mus musculus OX=10090 GN=Psma3 PE=1 SV=3	1	4	4	4	0	0	4	1	0	0	0	4	1	0	0	0	4	1	0	20.8	20.8	20.8	28.405	255	255	0	81.698	0	0	20.8	5.5	0	9069600	0	0	6034600	3035100	0	0	0	4060100	0
O70439	O70439	6	6	6	Syntaxin-7	Stx7	Syntaxin-7 OS=Mus musculus OX=10090 GN=Stx7 PE=1 SV=3	1	6	6	6	0	0	6	2	5	0	0	6	2	5	0	0	6	2	5	26.8	26.8	26.8	29.82	261	261	0	23.599	0	0	26.8	9.6	26.1	103250000	0	0	53154000	13658000	36442000	0	0	35373000	0
O70472	O70472	20	20	20	Transmembrane protein 131	Tmem131	Transmembrane protein 131 OS=Mus musculus OX=10090 GN=Tmem131 PE=2 SV=2	1	20	20	20	0	0	0	0	20	0	0	0	0	20	0	0	0	0	20	16	16	16	204.65	1877	1877	0	70.799	0	0	0	0	16	298950000	0	0	0	0	298950000	0	0	0	0
O70479	O70479	1	1	1	BTB/POZ domain-containing adapter for CUL3-mediated RhoA degradation protein 2	Tnfaip1	BTB/POZ domain-containing adapter for CUL3-mediated RhoA degradation protein 2 OS=Mus musculus OX=10090 GN=Tnfaip1 PE=2 SV=1	1	1	1	1	1	0	0	0	0	1	0	0	0	0	1	0	0	0	0	4.7	4.7	4.7	36.134	316	316	0.0014231	1.8483	4.7	0	0	0	0	674590000	674590000	0	0	0	0	664570000	0	0	0
O70480	O70480	5	5	5	Vesicle-associated membrane protein 4	Vamp4	Vesicle-associated membrane protein 4 OS=Mus musculus OX=10090 GN=Vamp4 PE=1 SV=1	1	5	5	5	0	0	5	0	2	0	0	5	0	2	0	0	5	0	2	37.6	37.6	37.6	16.353	141	141	0	80.43	0	0	37.6	0	23.4	216020000	0	0	199010000	0	17006000	0	0	129140000	0
O70492	O70492	13	13	11	Sorting nexin-3	Snx3	Sorting nexin-3 OS=Mus musculus OX=10090 GN=Snx3 PE=1 SV=3	1	13	13	11	0	0	13	0	9	0	0	13	0	9	0	0	11	0	7	61.7	61.7	57.4	18.757	162	162	0	24.709	0	0	61.7	0	53.7	1173300000	0	0	840140000	0	333170000	0	0	510690000	0
O70496	O70496	8	8	8	H(+)/Cl(-) exchange transporter 7	Clcn7	H(+)/Cl(-) exchange transporter 7 OS=Mus musculus OX=10090 GN=Clcn7 PE=1 SV=1	1	8	8	8	0	0	8	0	4	0	0	8	0	4	0	0	8	0	4	21.2	21.2	21.2	88.712	803	803	0	21.662	0	0	21.2	0	12	63423000	0	0	41582000	0	21841000	0	0	24898000	0
O70503	O70503	11	11	11	Very-long-chain 3-oxoacyl-CoA reductase	Hsd17b12	Very-long-chain 3-oxoacyl-CoA reductase OS=Mus musculus OX=10090 GN=Hsd17b12 PE=1 SV=1	1	11	11	11	1	1	5	5	11	1	1	5	5	11	1	1	5	5	11	37.8	37.8	37.8	34.741	312	312	0	32.522	5.1	5.1	19.2	19.2	37.8	647970000	7532700	0	25757000	61371000	553310000	0	0	35325000	92113000
O70551;Q9Z0G2;O54781	O70551	6;1;1	6;1;1	6;1;1	SRSF protein kinase 1	Srpk1	SRSF protein kinase 1 OS=Mus musculus OX=10090 GN=Srpk1 PE=1 SV=2	3	6	6	6	0	0	0	0	6	0	0	0	0	6	0	0	0	0	6	14.2	14.2	14.2	73.088	648	648;565;681	0	30.488	0	0	0	0	14.2	34746000	0	0	0	0	34746000	0	0	0	0
O88271	O88271	3	3	3	Craniofacial development protein 1	Cfdp1	Craniofacial development protein 1 OS=Mus musculus OX=10090 GN=Cfdp1 PE=1 SV=1	1	3	3	3	2	0	0	0	2	2	0	0	0	2	2	0	0	0	2	17.6	17.6	17.6	32.921	295	295	0	5.346	10.5	0	0	0	14.2	60255000	48313000	0	0	0	11941000	48313000	0	0	0
O88342	O88342	14	14	14	WD repeat-containing protein 1	Wdr1	WD repeat-containing protein 1 OS=Mus musculus OX=10090 GN=Wdr1 PE=1 SV=3	1	14	14	14	1	3	11	11	14	1	3	11	11	14	1	3	11	11	14	43.1	43.1	43.1	66.406	606	606	0	76.747	1.7	10.4	38	34.8	43.1	431280000	5826500	14104000	104440000	86717000	220190000	0	28954000	63630000	71961000
O88384	O88384	8	8	8	Vesicle transport through interaction with t-SNAREs homolog 1B	Vti1b	Vesicle transport through interaction with t-SNAREs homolog 1B OS=Mus musculus OX=10090 GN=Vti1b PE=1 SV=1	1	8	8	8	0	0	8	0	7	0	0	8	0	7	0	0	8	0	7	40.9	40.9	40.9	26.713	232	232	0	26.698	0	0	40.9	0	36.6	137620000	0	0	74356000	0	63263000	0	0	48029000	0
O88441	O88441	1	1	1	Metaxin-2	Mtx2	Metaxin-2 OS=Mus musculus OX=10090 GN=Mtx2 PE=1 SV=1	1	1	1	1	0	0	0	0	1	0	0	0	0	1	0	0	0	0	1	3.8	3.8	3.8	29.758	263	263	0.0018527	1.6933	0	0	0	0	3.8	7458800	0	0	0	0	7458800	0	0	0	0
O88448;O88447;Q9DBS5	O88448	8;2;1	8;2;1	8;2;1	Kinesin light chain 2	Klc2	Kinesin light chain 2 OS=Mus musculus OX=10090 GN=Klc2 PE=1 SV=1	3	8	8	8	1	0	7	0	0	1	0	7	0	0	1	0	7	0	0	20.9	20.9	20.9	66.662	599	599;541;619	0	13.094	1.7	0	19.2	0	0	176260000	145680000	0	30577000	0	0	0	0	20572000	0
O88455	O88455	3	3	3	7-dehydrocholesterol reductase	Dhcr7	7-dehydrocholesterol reductase OS=Mus musculus OX=10090 GN=Dhcr7 PE=1 SV=1	1	3	3	3	0	0	1	2	2	0	0	1	2	2	0	0	1	2	2	6.8	6.8	6.8	53.918	471	471	0	4.2939	0	0	1.7	4	4.5	79114000	0	0	8513000	8126700	62475000	0	0	0	0
O88456	O88456	5	5	5	Calpain small subunit 1	Capns1	Calpain small subunit 1 OS=Mus musculus OX=10090 GN=Capns1 PE=1 SV=1	1	5	5	5	0	1	1	1	5	0	1	1	1	5	0	1	1	1	5	26.4	26.4	26.4	28.463	269	269	0	15.992	0	8.9	8.9	8.9	26.4	79194000	0	2676400	4213400	3860000	68445000	0	0	0	0
O88532	O88532	1	1	1	Zinc finger RNA-binding protein	Zfr	Zinc finger RNA-binding protein OS=Mus musculus OX=10090 GN=Zfr PE=1 SV=2	1	1	1	1	0	0	0	0	1	0	0	0	0	1	0	0	0	0	1	3.4	3.4	3.4	116.86	1074	1074	0	5.3204	0	0	0	0	3.4	6350800	0	0	0	0	6350800	0	0	0	0
O88543	O88543	12	12	12	COP9 signalosome complex subunit 3	Cops3	COP9 signalosome complex subunit 3 OS=Mus musculus OX=10090 GN=Cops3 PE=1 SV=3	1	12	12	12	0	0	3	2	12	0	0	3	2	12	0	0	3	2	12	42.3	42.3	42.3	47.832	423	423	0	97.434	0	0	10.2	7.3	42.3	391650000	0	0	58844000	7195000	325610000	0	0	28865000	9661400
O88545	O88545	1	1	1	COP9 signalosome complex subunit 6	Cops6	COP9 signalosome complex subunit 6 OS=Mus musculus OX=10090 GN=Cops6 PE=1 SV=1	1	1	1	1	0	0	1	0	0	0	0	1	0	0	0	0	1	0	0	4.6	4.6	4.6	35.88	324	324	0	2.3545	0	0	4.6	0	0	3062800	0	0	3062800	0	0	0	0	2060700	0
O88569	O88569	8	8	8	Heterogeneous nuclear ribonucleoproteins A2/B1	Hnrnpa2b1	Heterogeneous nuclear ribonucleoproteins A2/B1 OS=Mus musculus OX=10090 GN=Hnrnpa2b1 PE=1 SV=2	1	8	8	8	3	3	8	5	6	3	3	8	5	6	3	3	8	5	6	35.1	35.1	35.1	37.402	353	353	0	54.358	9.9	10.2	35.1	19	26.6	201850000	27216000	23358000	59986000	41930000	49357000	32267000	37228000	35799000	30099000
O88587	O88587	7	7	7	Catechol O-methyltransferase	Comt	Catechol O-methyltransferase OS=Mus musculus OX=10090 GN=Comt PE=1 SV=2	1	7	7	7	0	0	1	1	7	0	0	1	1	7	0	0	1	1	7	41.5	41.5	41.5	29.486	265	265	0	31.615	0	0	8.7	8.7	41.5	76684000	0	0	7103700	3485800	66094000	0	0	0	0
O88630	O88630	1	1	1	Golgi SNAP receptor complex member 1	Gosr1	Golgi SNAP receptor complex member 1 OS=Mus musculus OX=10090 GN=Gosr1 PE=1 SV=2	1	1	1	1	0	0	1	0	1	0	0	1	0	1	0	0	1	0	1	5.2	5.2	5.2	28.489	250	250	0	3.5947	0	0	5.2	0	5.2	11054000	0	0	3039900	0	8014300	0	0	0	0
Q91Y13;Q91Y20;O88689;Q91Y11	Q91Y13;Q91Y20;O88689;Q91Y11	1;1;1;1	1;1;1;1	1;1;1;1	Protocadherin alpha-10;Protocadherin alpha-4;Protocadherin alpha-9	Pcdha7;Pcdha10;Pcdha4;Pcdha9	Protocadherin alpha-7 OS=Mus musculus OX=10090 GN=Pcdha7 PE=1 SV=1;Protocadherin alpha-10 OS=Mus musculus OX=10090 GN=Pcdha10 PE=2 SV=1;Protocadherin alpha-4 OS=Mus musculus OX=10090 GN=Pcdha4 PE=1 SV=1;Protocadherin alpha-9 OS=Mus musculus OX=10090 GN=Pcd	4	1	1	1	0	0	0	0	1	0	0	0	0	1	0	0	0	0	1	4.4	4.4	4.4	101.27	937	937;946;947;979	0.0053571	1.4335	0	0	0	0	4.4	5844300	0	0	0	0	5844300	0	0	0	0
O88736	O88736	1	1	1	3-keto-steroid reductase	Hsd17b7	3-keto-steroid reductase OS=Mus musculus OX=10090 GN=Hsd17b7 PE=1 SV=1	1	1	1	1	0	0	0	0	1	0	0	0	0	1	0	0	0	0	1	5.1	5.1	5.1	37.316	334	334	0	9.4801	0	0	0	0	5.1	3411500	0	0	0	0	3411500	0	0	0	0
O88746	O88746	3	3	3	Target of Myb protein 1	Tom1	Target of Myb protein 1 OS=Mus musculus OX=10090 GN=Tom1 PE=1 SV=1	1	3	3	3	0	0	3	0	0	0	0	3	0	0	0	0	3	0	0	8.7	8.7	8.7	54.325	492	492	0	18.158	0	0	8.7	0	0	15912000	0	0	15912000	0	0	0	0	10706000	0
O88811	O88811	4	2	2	Signal transducing adapter molecule 2	Stam2	Signal transducing adapter molecule 2 OS=Mus musculus OX=10090 GN=Stam2 PE=1 SV=1	1	4	2	2	0	0	2	0	4	0	0	0	0	2	0	0	0	0	2	8.8	5.2	5.2	57.454	523	523	0.00049237	2.1633	0	0	3.6	0	8.8	5434800	0	0	0	0	5434800	0	0	0	0
O88822	O88822	1	1	1	Lathosterol oxidase	Sc5d	Lathosterol oxidase OS=Mus musculus OX=10090 GN=Sc5d PE=2 SV=2	1	1	1	1	0	0	0	0	1	0	0	0	0	1	0	0	0	0	1	3.7	3.7	3.7	35.062	299	299	0	3.9289	0	0	0	0	3.7	19800000	0	0	0	0	19800000	0	0	0	0
O88824	O88824	1	1	1	Protein JTB	Jtb	Protein JTB OS=Mus musculus OX=10090 GN=Jtb PE=1 SV=1	1	1	1	1	0	0	0	0	1	0	0	0	0	1	0	0	0	0	1	8.9	8.9	8.9	16.329	146	146	0.0072743	1.1177	0	0	0	0	8.9	3904300	0	0	0	0	3904300	0	0	0	0
O88839	O88839	2	2	2	Disintegrin and metalloproteinase domain-containing protein 15	Adam15	Disintegrin and metalloproteinase domain-containing protein 15 OS=Mus musculus OX=10090 GN=Adam15 PE=1 SV=2	1	2	2	2	0	0	0	0	2	0	0	0	0	2	0	0	0	0	2	5.1	5.1	5.1	92.663	864	864	0	4.3491	0	0	0	0	5.1	9672100	0	0	0	0	9672100	0	0	0	0
O88967	O88967	7	7	7	ATP-dependent zinc metalloprotease YME1L1	Yme1l1	ATP-dependent zinc metalloprotease YME1L1 OS=Mus musculus OX=10090 GN=Yme1l1 PE=1 SV=1	1	7	7	7	0	0	0	0	7	0	0	0	0	7	0	0	0	0	7	16.4	16.4	16.4	80.027	715	715	0	23.139	0	0	0	0	16.4	43441000	0	0	0	0	43441000	0	0	0	0
O88983	O88983	9	9	9	Syntaxin-8	Stx8	Syntaxin-8 OS=Mus musculus OX=10090 GN=Stx8 PE=1 SV=1	1	9	9	9	0	0	8	0	6	0	0	8	0	6	0	0	8	0	6	42.8	42.8	42.8	26.925	236	236	0	33.014	0	0	42.4	0	35.6	92440000	0	0	60329000	0	32111000	0	0	40064000	0
O89001	O89001	50	50	50	Carboxypeptidase D	Cpd	Carboxypeptidase D OS=Mus musculus OX=10090 GN=Cpd PE=1 SV=2	1	50	50	50	0	0	48	0	28	0	0	48	0	28	0	0	48	0	28	51.9	51.9	51.9	152.4	1377	1377	0	323.31	0	0	50.1	0	32.1	2200500000	0	0	1822000000	0	378520000	0	0	1201700000	0
O89051	O89051	3	3	3	Integral membrane protein 2B;BRI2, membrane form;BRI2 intracellular domain;BRI2C, soluble form;Bri23 peptide	Itm2b	Integral membrane protein 2B OS=Mus musculus OX=10090 GN=Itm2b PE=1 SV=1	1	3	3	3	0	0	0	0	3	0	0	0	0	3	0	0	0	0	3	20.7	20.7	20.7	30.26	266	266	0	11.18	0	0	0	0	20.7	29087000	0	0	0	0	29087000	0	0	0	0
O89079	O89079	1	1	1	Coatomer subunit epsilon	Cope	Coatomer subunit epsilon OS=Mus musculus OX=10090 GN=Cope PE=1 SV=3	1	1	1	1	0	0	1	1	1	0	0	1	1	1	0	0	1	1	1	6.5	6.5	6.5	34.567	308	308	0	4.0539	0	0	6.5	6.5	6.5	21066000	0	0	5644300	4774500	10647000	0	0	0	0
O89112	O89112	7	7	7	LanC-like protein 1	Lancl1	Glutathione S-transferase LANCL1 OS=Mus musculus OX=10090 GN=Lancl1 PE=1 SV=1	1	7	7	7	0	0	3	0	6	0	0	3	0	6	0	0	3	0	6	21.6	21.6	21.6	45.341	399	399	0	9.7793	0	0	8.5	0	19.5	52059000	0	0	10848000	0	41211000	0	0	11173000	0
P00375	P00375	1	1	1	Dihydrofolate reductase	Dhfr	Dihydrofolate reductase OS=Mus musculus OX=10090 GN=Dhfr PE=1 SV=3	1	1	1	1	0	0	0	1	0	0	0	0	1	0	0	0	0	1	0	9.6	9.6	9.6	21.606	187	187	0.0004948	2.1925	0	0	0	9.6	0	2931300	0	0	0	2931300	0	0	0	0	2376700
P00397	P00397	2	2	2	Cytochrome c oxidase subunit 1	Mtco1	Cytochrome c oxidase subunit 1 OS=Mus musculus OX=10090 GN=Mtco1 PE=1 SV=2	1	2	2	2	0	0	1	1	1	0	0	1	1	1	0	0	1	1	1	6.4	6.4	6.4	56.909	514	514	0	8.8204	0	0	6.2	6.2	6.4	20513000	0	0	7793800	6369300	6349800	0	0	0	0
P00405	P00405	6	6	6	Cytochrome c oxidase subunit 2	Mtco2	Cytochrome c oxidase subunit 2 OS=Mus musculus OX=10090 GN=Mtco2 PE=1 SV=1	1	6	6	6	1	0	4	3	6	1	0	4	3	6	1	0	4	3	6	43.6	43.6	43.6	25.976	227	227	0	13.21	3.1	0	32.2	15	43.6	526940000	7286200	0	93348000	38553000	387750000	0	0	66161000	57612000
P00493	P00493	6	6	6	Hypoxanthine-guanine phosphoribosyltransferase	Hprt1	Hypoxanthine-guanine phosphoribosyltransferase OS=Mus musculus OX=10090 GN=Hprt1 PE=1 SV=3	1	6	6	6	0	2	3	4	5	0	2	3	4	5	0	2	3	4	5	40.8	40.8	40.8	24.57	218	218	0	20.164	0	11.5	16.5	30.3	27.1	101890000	0	8794200	13168000	18096000	61830000	0	12582000	12370000	15325000
P01868;P01869	P01868;P01869	1;1	1;1	1;1	Ig gamma-1 chain C region secreted form;Ig gamma-1 chain C region, membrane-bound form	Ighg1	Ig gamma-1 chain C region secreted form OS=Mus musculus OX=10090 GN=Ighg1 PE=1 SV=1;Ig gamma-1 chain C region, membrane-bound form OS=Mus musculus OX=10090 GN=Ighg1 PE=1 SV=2	2	1	1	1	1	0	0	0	0	1	0	0	0	0	1	0	0	0	0	10.5	10.5	10.5	35.704	324	324;393	0	34.278	10.5	0	0	0	0	15732000	15732000	0	0	0	0	15732000	0	0	0
P01897;P01898	P01897	10;2	7;1	3;1	H-2 class I histocompatibility antigen, L-D alpha chain	H2-L	H-2 class I histocompatibility antigen, L-D alpha chain OS=Mus musculus OX=10090 GN=H2-L PE=1 SV=2	2	10	7	3	0	1	5	8	8	0	0	2	5	5	0	0	0	2	3	37	30.7	14.6	40.711	362	362;325	0	29.269	0	2.8	16.3	27.1	29.6	96518000	0	0	6603800	39694000	50220000	0	0	11383000	27195000
P01900;P01895;P14427;P14430;P14429;P06339;P01902;P14431	P01900;P01895	12;8;3;2;2;2;2;1	9;7;2;0;0;1;2;0	6;4;1;0;0;1;2;0	H-2 class I histocompatibility antigen, D-D alpha chain;H-2 class I histocompatibility antigen, alpha chain	H2-D1	H-2 class I histocompatibility antigen, D-D alpha chain OS=Mus musculus OX=10090 GN=H2-D1 PE=1 SV=1;H-2 class I histocompatibility antigen, alpha chain (Fragment) OS=Mus musculus OX=10090 GN=H2-D1 PE=1 SV=1	8	12	9	6	1	1	11	10	12	1	0	8	7	9	0	0	5	4	6	31.8	25.5	19.5	41.11	365	365;298;368;326;334;357;368;200	0	30.853	2.2	2.7	31.8	28.2	31.8	1636200000	447920000	0	509850000	181630000	496840000	0	0	184140000	170730000
P01942	P01942	2	2	2	Hemoglobin subunit alpha	Hba	Hemoglobin subunit alpha OS=Mus musculus OX=10090 GN=Hba PE=1 SV=2	1	2	2	2	0	0	2	0	0	0	0	2	0	0	0	0	2	0	0	28.2	28.2	28.2	15.085	142	142	0.0004914	2.1555	0	0	28.2	0	0	7686000	0	0	7686000	0	0	0	0	5171200	0
P84244;P02301;P68433	P84244;P02301;P68433	5;5;4	5;5;4	1;1;0	Histone H3.3;Histone H3.3C;Histone H3.1	H3f3a;H3f3c;Hist1h3a	Histone H3.3 OS=Mus musculus OX=10090 GN=H3f3a PE=1 SV=2;Histone H3.3C OS=Mus musculus OX=10090 GN=H3f3c PE=3 SV=3;Histone H3.1 OS=Mus musculus OX=10090 GN=Hist1h3a PE=1 SV=2	3	5	5	1	2	1	3	2	5	2	1	3	2	5	0	0	1	0	1	43.4	43.4	23.5	15.328	136	136;136;136	0	86.453	10.3	5.1	33.8	10.3	43.4	847560000	117320000	21275000	102460000	64044000	542460000	155180000	0	56589000	65094000
P03899	P03899	1	1	1	NADH-ubiquinone oxidoreductase chain 3	Mtnd3	NADH-ubiquinone oxidoreductase chain 3 OS=Mus musculus OX=10090 GN=Mtnd3 PE=1 SV=3	1	1	1	1	0	0	0	0	1	0	0	0	0	1	0	0	0	0	1	13	13	13	13.219	115	115	0	4.0622	0	0	0	0	13	6950800	0	0	0	0	6950800	0	0	0	0
P03930	P03930	1	1	1	ATP synthase protein 8	Mtatp8	ATP synthase protein 8 OS=Mus musculus OX=10090 GN=Mtatp8 PE=1 SV=1	1	1	1	1	0	0	1	0	1	0	0	1	0	1	0	0	1	0	1	14.9	14.9	14.9	7.7662	67	67	0	2.2198	0	0	14.9	0	14.9	138710000	0	0	39473000	0	99234000	0	0	0	0
P03975	P03975	31	31	31	IgE-binding protein	Iap	IgE-binding protein OS=Mus musculus OX=10090 GN=Iap PE=2 SV=1	1	31	31	31	18	18	21	23	30	18	18	21	23	30	18	18	21	23	30	47	47	47	62.747	557	557	0	323.31	37.3	38.8	42.2	45.2	45.2	50536000000	1052300000	832920000	1191700000	2993600000	44465000000	1339700000	1176400000	650220000	1756700000
P04223;P01901;P14428;P14426;P03991	P04223;P01901	12;7;5;5;5	12;7;5;5;5	9;4;2;3;2	H-2 class I histocompatibility antigen, K-K alpha chain;H-2 class I histocompatibility antigen, K-B alpha chain	H2-K1	H-2 class I histocompatibility antigen, K-K alpha chain OS=Mus musculus OX=10090 GN=H2-K1 PE=1 SV=1;H-2 class I histocompatibility antigen, K-B alpha chain OS=Mus musculus OX=10090 GN=H2-K1 PE=1 SV=1	5	12	12	9	0	2	9	10	12	0	2	9	10	12	0	1	6	7	9	37.1	37.1	30.9	41.646	369	369;369;328;362;368	0	46.693	0	6.5	25.2	28.7	37.1	628650000	0	9286500	85212000	145560000	388600000	0	13792000	53671000	118690000
P04441	P04441	1	1	1	H-2 class II histocompatibility antigen gamma chain	Cd74	H-2 class II histocompatibility antigen gamma chain OS=Mus musculus OX=10090 GN=Cd74 PE=1 SV=3	1	1	1	1	0	0	1	1	0	0	0	1	1	0	0	0	1	1	0	5	5	5	31.557	279	279	0	2.4274	0	0	5	5	0	4313400	0	0	2179500	2133900	0	0	0	0	1730200
P05064;P05063;Q91Y97	P05064	25;3;1	25;3;1	25;3;1	Fructose-bisphosphate aldolase A	Aldoa	Fructose-bisphosphate aldolase A OS=Mus musculus OX=10090 GN=Aldoa PE=1 SV=2	3	25	25	25	11	14	22	23	19	11	14	22	23	19	11	14	22	23	19	86.8	86.8	86.8	39.355	364	364;363;364	0	323.31	42.9	54.1	73.9	84.9	83	5417100000	305340000	706720000	1750300000	1841300000	813400000	458570000	812660000	1129300000	1412900000
P05132	P05132	12	12	5	cAMP-dependent protein kinase catalytic subunit alpha	Prkaca	cAMP-dependent protein kinase catalytic subunit alpha OS=Mus musculus OX=10090 GN=Prkaca PE=1 SV=3	1	12	12	5	0	0	5	3	11	0	0	5	3	11	0	0	1	1	5	39	39	19.4	40.57	351	351	0	44.052	0	0	18.2	11.1	35.3	175500000	0	0	23306000	6027100	146160000	0	0	18277000	6069500
P05201	P05201	11	11	11	Aspartate aminotransferase, cytoplasmic	Got1	Aspartate aminotransferase, cytoplasmic OS=Mus musculus OX=10090 GN=Got1 PE=1 SV=3	1	11	11	11	1	2	7	6	11	1	2	7	6	11	1	2	7	6	11	39.5	39.5	39.5	46.247	413	413	0	34.815	5.1	8	26.9	24.9	39.5	229880000	3019300	6234500	66366000	45358000	108910000	0	11890000	43296000	35983000
P05202	P05202	19	19	19	Aspartate aminotransferase, mitochondrial	Got2	Aspartate aminotransferase, mitochondrial OS=Mus musculus OX=10090 GN=Got2 PE=1 SV=1	1	19	19	19	5	9	17	17	16	5	9	17	17	16	5	9	17	17	16	52.3	52.3	52.3	47.411	430	430	0	90.803	16.3	29.1	50.2	50.5	47	1190900000	69203000	100990000	341620000	298390000	380660000	107900000	148430000	210030000	219050000
P05213;P68368;Q3UX10	P05213;P68368	29;20;2	29;20;2	2;2;0	Tubulin alpha-1B chain;Tubulin alpha-4A chain	Tuba1b;Tuba4a	Tubulin alpha-1B chain OS=Mus musculus OX=10090 GN=Tuba1b PE=1 SV=2;Tubulin alpha-4A chain OS=Mus musculus OX=10090 GN=Tuba4a PE=1 SV=1	3	29	29	2	14	18	25	23	27	14	18	25	23	27	1	2	1	2	1	74.1	74.1	3.1	50.151	451	451;448;446	0	323.31	42.1	47.9	72.5	63.4	73.8	14853000000	1137100000	1633500000	3957000000	2887200000	5238500000	1191800000	2084400000	2361000000	2263200000
P06151;P00342;P16125	P06151	23;2;1	23;2;1	23;2;1	L-lactate dehydrogenase A chain	Ldha	L-lactate dehydrogenase A chain OS=Mus musculus OX=10090 GN=Ldha PE=1 SV=3	3	23	23	23	10	14	21	19	20	10	14	21	19	20	10	14	21	19	20	70.2	70.2	70.2	36.498	332	332;332;334	0	315.1	34	55.7	62	61.7	61.4	10414000000	494940000	596820000	2147400000	1747800000	5426900000	521660000	845150000	1565100000	1453500000
P06745;CON__Q3ZBD7	P06745	27;6	27;6	27;6	Glucose-6-phosphate isomerase	Gpi	Glucose-6-phosphate isomerase OS=Mus musculus OX=10090 GN=Gpi PE=1 SV=4	2	27	27	27	4	5	20	19	27	4	5	20	19	27	4	5	20	19	27	56.8	56.8	56.8	62.766	558	558;557	0	323.31	12	14.9	46.8	47.8	56.8	5108700000	53027000	60169000	995710000	610150000	3389700000	55105000	82504000	758680000	441100000
P06801	P06801	5	5	5	NADP-dependent malic enzyme	Me1	NADP-dependent malic enzyme OS=Mus musculus OX=10090 GN=Me1 PE=1 SV=2	1	5	5	5	0	0	4	2	3	0	0	4	2	3	0	0	4	2	3	12.8	12.8	12.8	63.953	572	572	0	12.187	0	0	9.3	4.7	8.2	37259000	0	0	19673000	5206000	12379000	0	0	7090900	7842700
P06802	P06802	5	5	5	Ectonucleotide pyrophosphatase/phosphodiesterase family member 1;Alkaline phosphodiesterase I;Nucleotide pyrophosphatase	Enpp1	Ectonucleotide pyrophosphatase/phosphodiesterase family member 1 OS=Mus musculus OX=10090 GN=Enpp1 PE=1 SV=4	1	5	5	5	0	0	3	1	3	0	0	3	1	3	0	0	3	1	3	11	11	11	103.17	906	906	0	9.168	0	0	7	2.2	6.3	39946000	0	0	13341000	4281900	22323000	0	0	0	0
P06837	P06837	3	3	3	Neuromodulin	Gap43	Neuromodulin OS=Mus musculus OX=10090 GN=Gap43 PE=1 SV=1	1	3	3	3	0	0	2	1	0	0	0	2	1	0	0	0	2	1	0	26.4	26.4	26.4	23.632	227	227	0	9.124	0	0	14.5	11.9	0	32436000	0	0	21656000	10780000	0	0	0	14570000	0
P07356	P07356	20	20	20	Annexin A2	Anxa2	Annexin A2 OS=Mus musculus OX=10090 GN=Anxa2 PE=1 SV=2	1	20	20	20	10	12	15	13	20	10	12	15	13	20	10	12	15	13	20	67.8	67.8	67.8	38.676	339	339	0	282.89	31.6	50.1	45.1	56.6	67.8	1888800000	226550000	127220000	262300000	228480000	1044300000	270900000	204740000	197770000	191500000
P07607	P07607	5	5	5	Thymidylate synthase	Tyms	Thymidylate synthase OS=Mus musculus OX=10090 GN=Tyms PE=1 SV=1	1	5	5	5	0	0	1	0	5	0	0	1	0	5	0	0	1	0	5	17.3	17.3	17.3	34.958	307	307	0	7.3603	0	0	3.6	0	17.3	22989000	0	0	1629200	0	21360000	0	0	0	0
P07724	P07724	1	1	1	Serum albumin	Alb	Serum albumin OS=Mus musculus OX=10090 GN=Alb PE=1 SV=3	1	1	1	1	0	0	1	0	0	0	0	1	0	0	0	0	1	0	0	2.1	2.1	2.1	68.692	608	608	0	2.4582	0	0	2.1	0	0	4775200	0	0	4775200	0	0	0	0	3212800	0
P07742	P07742	7	7	7	Ribonucleoside-diphosphate reductase large subunit	Rrm1	Ribonucleoside-diphosphate reductase large subunit OS=Mus musculus OX=10090 GN=Rrm1 PE=1 SV=2	1	7	7	7	0	1	5	2	7	0	1	5	2	7	0	1	5	2	7	13.1	13.1	13.1	90.209	792	792	0	31.746	0	3.2	10.2	2.9	13.1	86142000	0	1746900	28398000	7943100	48054000	0	0	17779000	10377000
P07901	P07901	48	34	34	Heat shock protein HSP 90-alpha	Hsp90aa1	Heat shock protein HSP 90-alpha OS=Mus musculus OX=10090 GN=Hsp90aa1 PE=1 SV=4	1	48	34	34	10	24	36	37	47	3	14	23	25	33	3	14	23	25	33	57.3	42.8	42.8	84.787	733	733	0	323.31	16.5	34.9	50.1	47.3	57.3	3115400000	32724000	116080000	494510000	558670000	1913400000	40154000	204750000	419950000	388500000
P08003	P08003	9	9	9	Protein disulfide-isomerase A4	Pdia4	Protein disulfide-isomerase A4 OS=Mus musculus OX=10090 GN=Pdia4 PE=1 SV=3	1	9	9	9	0	3	2	7	9	0	3	2	7	9	0	3	2	7	9	18	18	18	71.982	638	638	0	81.185	0	6.3	4.1	14.7	18	141130000	0	12830000	7998900	42618000	77679000	0	22562000	0	30540000
P08030	P08030	4	4	4	Adenine phosphoribosyltransferase	Aprt	Adenine phosphoribosyltransferase OS=Mus musculus OX=10090 GN=Aprt PE=1 SV=2	1	4	4	4	2	4	4	3	0	2	4	4	3	0	2	4	4	3	0	24.4	24.4	24.4	19.724	180	180	0	12.749	12.8	24.4	24.4	20	0	82500000	3239700	19825000	36322000	23114000	0	0	25039000	21300000	21642000
P08113	P08113	31	29	29	Endoplasmin	Hsp90b1	Endoplasmin OS=Mus musculus OX=10090 GN=Hsp90b1 PE=1 SV=2	1	31	29	29	3	20	6	31	13	2	18	4	29	11	2	18	4	29	11	43.4	41.6	41.6	92.475	802	802	0	145.68	4.9	34.3	8.5	43.4	23.1	1100900000	7147800	371130000	13294000	633840000	75543000	5724600	453430000	7828900	517050000
P08228	P08228	3	3	3	Superoxide dismutase [Cu-Zn]	Sod1	Superoxide dismutase [Cu-Zn] OS=Mus musculus OX=10090 GN=Sod1 PE=1 SV=2	1	3	3	3	0	1	0	3	0	0	1	0	3	0	0	1	0	3	0	23.4	23.4	23.4	15.942	154	154	0	2.3238	0	8.4	0	23.4	0	13563000	0	2330100	0	11232000	0	0	0	0	9107100
P08249	P08249	12	12	12	Malate dehydrogenase, mitochondrial	Mdh2	Malate dehydrogenase, mitochondrial OS=Mus musculus OX=10090 GN=Mdh2 PE=1 SV=3	1	12	12	12	5	6	10	9	9	5	6	10	9	9	5	6	10	9	9	42.9	42.9	42.9	35.611	338	338	0	65.641	14.8	18.9	34.3	32.8	32.8	291320000	26865000	21536000	82811000	83808000	76299000	31477000	28856000	52450000	70216000
P08556;P32883;Q61411	P08556;P32883;Q61411	4;3;2	4;3;2	4;3;2	GTPase NRas;GTPase KRas;GTPase KRas, N-terminally processed;GTPase HRas;GTPase HRas, N-terminally processed	Nras;Kras;Hras	GTPase NRas OS=Mus musculus OX=10090 GN=Nras PE=1 SV=1;GTPase KRas OS=Mus musculus OX=10090 GN=Kras PE=1 SV=1;GTPase HRas OS=Mus musculus OX=10090 GN=Hras PE=1 SV=2	3	4	4	4	0	0	1	0	3	0	0	1	0	3	0	0	1	0	3	30.7	30.7	30.7	21.199	189	189;189;189	0	4.1264	0	0	4.8	0	25.9	18231000	0	0	1778300	0	16453000	0	0	0	0
P08752;B2RSH2;P20612;Q3V3I2;P50149	P08752	15;4;1;1;1	15;4;1;1;1	11;0;0;0;0	Guanine nucleotide-binding protein G(i) subunit alpha-2	Gnai2	Guanine nucleotide-binding protein G(i) subunit alpha-2 OS=Mus musculus OX=10090 GN=Gnai2 PE=1 SV=5	5	15	15	11	0	2	10	6	14	0	2	10	6	14	0	1	7	4	11	51.8	51.8	38.9	40.489	355	355;354;350;354;354	0	143.23	0	7.3	44.2	24.2	47.9	578840000	0	10849000	98526000	44445000	425020000	0	15963000	66830000	40468000
P09055	P09055	24	24	24	Integrin beta-1	Itgb1	Integrin beta-1 OS=Mus musculus OX=10090 GN=Itgb1 PE=1 SV=1	1	24	24	24	0	1	11	16	23	0	1	11	16	23	0	1	11	16	23	36.2	36.2	36.2	88.231	798	798	0	323.31	0	2.5	20.3	31.1	33.8	2584500000	0	15843000	163390000	355690000	2049500000	0	0	177600000	280680000
P09103	P09103	19	19	19	Protein disulfide-isomerase	P4hb	Protein disulfide-isomerase OS=Mus musculus OX=10090 GN=P4hb PE=1 SV=2	1	19	19	19	0	6	4	19	1	0	6	4	19	1	0	6	4	19	1	48.1	48.1	48.1	57.058	509	509	0	323.31	0	13.4	11	48.1	1.8	530910000	0	45798000	16504000	465300000	3311000	0	82263000	16459000	346940000
P09405	P09405	20	20	20	Nucleolin	Ncl	Nucleolin OS=Mus musculus OX=10090 GN=Ncl PE=1 SV=2	1	20	20	20	19	13	1	3	6	19	13	1	3	6	19	13	1	3	6	29.1	29.1	29.1	76.722	707	707	0	134.64	27.9	23.6	1.8	7.1	12.2	695620000	439860000	217660000	2462100	9161700	26477000	423820000	275470000	0	9809200
P09411;P09041	P09411	10;2	10;2	10;2	Phosphoglycerate kinase 1	Pgk1	Phosphoglycerate kinase 1 OS=Mus musculus OX=10090 GN=Pgk1 PE=1 SV=4	2	10	10	10	2	2	1	10	3	2	2	1	10	3	2	2	1	10	3	36.7	36.7	36.7	44.55	417	417;417	0	27.625	7.9	7.9	4.1	36.7	9.6	191300000	51945000	18070000	6691200	97406000	17189000	55601000	23979000	0	54433000
P09602	P09602	2	2	2	Non-histone chromosomal protein HMG-17	Hmgn2	Non-histone chromosomal protein HMG-17 OS=Mus musculus OX=10090 GN=Hmgn2 PE=1 SV=2	1	2	2	2	0	0	0	0	2	0	0	0	0	2	0	0	0	0	2	18.9	18.9	18.9	9.4226	90	90	0	3.1886	0	0	0	0	18.9	17878000	0	0	0	0	17878000	0	0	0	0
P09671	P09671	1	1	1	Superoxide dismutase [Mn], mitochondrial	Sod2	Superoxide dismutase [Mn], mitochondrial OS=Mus musculus OX=10090 GN=Sod2 PE=1 SV=3	1	1	1	1	0	0	1	1	0	0	0	1	1	0	0	0	1	1	0	6.3	6.3	6.3	24.603	222	222	0	5.4335	0	0	6.3	6.3	0	7589000	0	0	4935100	2653900	0	0	0	0	2151700
P09925	P09925	2	2	2	Surfeit locus protein 1	Surf1	Surfeit locus protein 1 OS=Mus musculus OX=10090 GN=Surf1 PE=1 SV=3	1	2	2	2	0	0	0	0	2	0	0	0	0	2	0	0	0	0	2	17.6	17.6	17.6	34.798	306	306	0	4.9535	0	0	0	0	17.6	27534000	0	0	0	0	27534000	0	0	0	0
P0C0A3	P0C0A3	2	2	2	Charged multivesicular body protein 6	Chmp6	Charged multivesicular body protein 6 OS=Mus musculus OX=10090 GN=Chmp6 PE=1 SV=2	1	2	2	2	0	0	0	0	2	0	0	0	0	2	0	0	0	0	2	13.5	13.5	13.5	23.415	200	200	0.0062222	1.4057	0	0	0	0	13.5	13644000	0	0	0	0	13644000	0	0	0	0
Q3THW5;P0C0S6	Q3THW5;P0C0S6	4;4	2;2	2;2	Histone H2A.V;Histone H2A.Z	H2afv;H2afz	Histone H2A.V OS=Mus musculus OX=10090 GN=H2afv PE=1 SV=3;Histone H2A.Z OS=Mus musculus OX=10090 GN=H2afz PE=1 SV=2	2	4	2	2	2	2	2	2	4	0	0	0	0	2	0	0	0	0	2	31.2	24.2	24.2	13.509	128	128;128	0	6.4132	12.5	12.5	12.5	12.5	31.2	30920000	0	0	0	0	30920000	0	0	0	0
P0C605	P0C605	1	1	1	cGMP-dependent protein kinase 1	Prkg1	cGMP-dependent protein kinase 1 OS=Mus musculus OX=10090 GN=Prkg1 PE=1 SV=1	1	1	1	1	0	0	0	0	1	0	0	0	0	1	0	0	0	0	1	2.7	2.7	2.7	76.35	671	671	0.0018544	1.6978	0	0	0	0	2.7	8097000	0	0	0	0	8097000	0	0	0	0
P10107	P10107	5	5	5	Annexin A1	Anxa1	Annexin A1 OS=Mus musculus OX=10090 GN=Anxa1 PE=1 SV=2	1	5	5	5	5	0	0	0	0	5	0	0	0	0	5	0	0	0	0	23.7	23.7	23.7	38.734	346	346	0	21.505	23.7	0	0	0	0	35366000	35366000	0	0	0	0	35366000	0	0	0
P10126	P10126	25	25	15	Elongation factor 1-alpha 1	Eef1a1	Elongation factor 1-alpha 1 OS=Mus musculus OX=10090 GN=Eef1a1 PE=1 SV=3	1	25	25	15	18	19	21	19	23	18	19	21	19	23	10	10	12	10	13	66.5	66.5	42.2	50.113	462	462	0	323.31	57.8	66.2	66.2	66.2	66.5	18575000000	1984600000	2344900000	4178400000	2637600000	7429100000	1896400000	2503700000	2820600000	2185000000
P10404	P10404	8	4	4	MLV-related proviral Env polyprotein;Surface protein;Transmembrane protein		MLV-related proviral Env polyprotein OS=Mus musculus OX=10090 PE=1 SV=3	1	8	4	4	1	1	3	2	8	0	0	1	0	4	0	0	1	0	4	14.5	11.1	11.1	69.612	641	641	0	8.8885	2.2	2.2	5.8	2.2	14.5	39343000	0	0	4829900	0	34513000	0	0	0	0
P10518	P10518	14	14	14	Delta-aminolevulinic acid dehydratase	Alad	Delta-aminolevulinic acid dehydratase OS=Mus musculus OX=10090 GN=Alad PE=1 SV=1	1	14	14	14	1	3	12	3	10	1	3	12	3	10	1	3	12	3	10	70.3	70.3	70.3	36.023	330	330	0	94.966	3	15.5	61.8	11.8	44.5	312960000	1945700	6652600	152210000	13629000	138530000	0	10950000	104570000	18771000
P10630;Q91VC3	P10630	10;1	3;0	3;0	Eukaryotic initiation factor 4A-II;Eukaryotic initiation factor 4A-II, N-terminally processed	Eif4a2	Eukaryotic initiation factor 4A-II OS=Mus musculus OX=10090 GN=Eif4a2 PE=1 SV=2	2	10	3	3	2	5	6	5	10	0	0	0	0	3	0	0	0	0	3	33.9	12.3	12.3	46.402	407	407;411	0	25.219	6.4	15	19.7	17.7	33.9	27763000	0	0	0	0	27763000	0	0	0	0
P10637	P10637	6	6	6	Microtubule-associated protein tau	Mapt	Microtubule-associated protein tau OS=Mus musculus OX=10090 GN=Mapt PE=1 SV=3	1	6	6	6	3	4	0	0	3	3	4	0	0	3	3	4	0	0	3	19.6	19.6	19.6	76.243	733	733	0	20.241	9.8	12.7	0	0	7.2	54216000	17126000	24378000	0	0	12712000	0	28364000	0	0
P10639	P10639	6	6	6	Thioredoxin	Txn	Thioredoxin OS=Mus musculus OX=10090 GN=Txn PE=1 SV=3	1	6	6	6	0	1	6	5	3	0	1	6	5	3	0	1	6	5	3	43.8	43.8	43.8	11.675	105	105	0	21.729	0	12.4	43.8	42.9	32.4	459780000	0	12731000	279380000	144160000	23500000	0	0	113670000	170810000
P10833	P10833	4	4	4	Ras-related protein R-Ras	Rras	Ras-related protein R-Ras OS=Mus musculus OX=10090 GN=Rras PE=1 SV=1	1	4	4	4	0	0	0	0	4	0	0	0	0	4	0	0	0	0	4	23.9	23.9	23.9	23.764	218	218	0	2.4121	0	0	0	0	23.9	19230000	0	0	0	0	19230000	0	0	0	0
P10852	P10852	22	22	22	4F2 cell-surface antigen heavy chain	Slc3a2	4F2 cell-surface antigen heavy chain OS=Mus musculus OX=10090 GN=Slc3a2 PE=1 SV=1	1	22	22	22	3	6	17	11	22	3	6	17	11	22	3	6	17	11	22	44.7	44.7	44.7	58.336	526	526	0	237.9	7.2	13.1	38.2	26.6	44.7	3713400000	14987000	32467000	627600000	179740000	2858600000	18497000	53788000	388230000	137580000
Q8CGP2;Q8CGP1;Q6ZWY9;Q64525;Q64478;Q64475;P10854;P10853;P70696	Q8CGP2;Q8CGP1;Q6ZWY9;Q64525;Q64478;Q64475;P10854;P10853;P70696	7;7;7;7;7;7;7;7;4	7;7;7;7;7;7;7;7;4	3;3;3;3;3;3;3;3;1	Histone H2B type 1-P;Histone H2B type 1-K;Histone H2B type 1-C/E/G;Histone H2B type 2-B;Histone H2B type 1-H;Histone H2B type 1-B;Histone H2B type 1-M;Histone H2B type 1-F/J/L;Histone H2B type 1-A	Hist1h2bp;Hist1h2bk;Hist1h2bc;Hist2h2bb;Hist1h2bh;Hist1h2bb;Hist1h2bm;Hist1h2bf;Hist1h2ba	Histone H2B type 1-P OS=Mus musculus OX=10090 GN=Hist1h2bp PE=1 SV=3;Histone H2B type 1-K OS=Mus musculus OX=10090 GN=Hist1h2bk PE=1 SV=3;Histone H2B type 1-C/E/G OS=Mus musculus OX=10090 GN=Hist1h2bc PE=1 SV=3;Histone H2B type 2-B OS=Mus musculus OX=10090	9	7	7	3	7	7	7	6	6	7	7	7	6	6	3	3	3	3	3	43.7	43.7	13.5	13.992	126	126;126;126;126;126;126;126;126;127	0	135.99	43.7	43.7	43.7	41.3	43.7	23876000000	1915500000	931550000	5723500000	5568400000	9737100000	2744400000	1418300000	2537200000	2381400000
P10922	P10922	4	4	4	Histone H1.0;Histone H1.0, N-terminally processed	H1f0	Histone H1.0 OS=Mus musculus OX=10090 GN=H1f0 PE=2 SV=4	1	4	4	4	3	0	4	0	4	3	0	4	0	4	3	0	4	0	4	23.2	23.2	23.2	20.861	194	194	0	8.651	16.5	0	23.2	0	23.2	195210000	25578000	0	50206000	0	119430000	33853000	0	31880000	0
P11087	P11087	5	5	5	Collagen alpha-1(I) chain	Col1a1	Collagen alpha-1(I) chain OS=Mus musculus OX=10090 GN=Col1a1 PE=1 SV=4	1	5	5	5	1	2	3	5	2	1	2	3	5	2	1	2	3	5	2	3.3	3.3	3.3	138.03	1453	1453	0	13.405	0.6	1.2	1.9	3.3	1.2	1316400000	37588000	441430000	100010000	713850000	23534000	0	0	152220000	485090000
P11103	P11103	2	2	2	Poly [ADP-ribose] polymerase 1	Parp1	Poly [ADP-ribose] polymerase 1 OS=Mus musculus OX=10090 GN=Parp1 PE=1 SV=3	1	2	2	2	0	0	0	0	2	0	0	0	0	2	0	0	0	0	2	3.5	3.5	3.5	113.1	1013	1013	0	4.2747	0	0	0	0	3.5	5966800	0	0	0	0	5966800	0	0	0	0
P11157;Q6PEE3	P11157	4;1	4;1	4;1	Ribonucleoside-diphosphate reductase subunit M2	Rrm2	Ribonucleoside-diphosphate reductase subunit M2 OS=Mus musculus OX=10090 GN=Rrm2 PE=1 SV=1	2	4	4	4	0	0	1	0	4	0	0	1	0	4	0	0	1	0	4	14.4	14.4	14.4	45.095	390	390;351	0	11.954	0	0	3.6	0	14.4	31958000	0	0	3051800	0	28906000	0	0	0	0
P11370	P11370	8	8	4	Retrovirus-related Env polyprotein from Fv-4 locus	Fv4	Retrovirus-related Env polyprotein from Fv-4 locus OS=Mus musculus OX=10090 GN=Fv4 PE=1 SV=2	1	8	8	4	1	1	3	5	8	1	1	3	5	8	0	0	1	3	4	10.6	10.6	7.4	74.452	679	679	0	43.685	2.1	2.1	5.4	9.4	10.6	349710000	2067700	1962800	25728000	82256000	237700000	0	0	32359000	58406000
P11438	P11438	4	4	4	Lysosome-associated membrane glycoprotein 1	Lamp1	Lysosome-associated membrane glycoprotein 1 OS=Mus musculus OX=10090 GN=Lamp1 PE=1 SV=2	1	4	4	4	0	2	2	3	4	0	2	2	3	4	0	2	2	3	4	10.3	10.3	10.3	43.865	406	406	0	30.406	0	4.9	5.7	7.6	10.3	184560000	0	8942200	19198000	21995000	134420000	0	16631000	16669000	16042000
P11440;Q64261;Q3V3A1;Q04899;O35495;Q04735;Q8K0D0;Q14AX6;Q69ZA1	P11440	20;1;1;1;1;1;1;1;1	20;1;1;1;1;1;1;1;1	18;0;0;0;0;0;0;0;0	Cyclin-dependent kinase 1	Cdk1	Cyclin-dependent kinase 1 OS=Mus musculus OX=10090 GN=Cdk1 PE=1 SV=3	9	20	20	18	5	5	10	8	19	5	5	10	8	19	4	3	8	6	17	68.7	68.7	62.3	34.106	297	297;326;433;451;469;496;523;1484;1511	0	80.751	14.5	15.2	40.4	24.6	65.7	702940000	76461000	25729000	109410000	73183000	418160000	54486000	55874000	83620000	62718000
P11499;REV__Q8BL66	P11499	53;1	53;1	37;0	Heat shock protein HSP 90-beta	Hsp90ab1	Heat shock protein HSP 90-beta OS=Mus musculus OX=10090 GN=Hsp90ab1 PE=1 SV=3	2	53	53	37	25	37	45	44	52	25	37	45	44	52	17	25	30	30	36	61.2	61.2	46.5	83.28	724	724;1411	0	323.31	34.9	53.3	58.7	58.3	61	16085000000	1013900000	1131300000	3311000000	2611400000	8017100000	1030800000	1722100000	2136400000	1998600000
P11531	P11531	2	2	2	Dystrophin	Dmd	Dystrophin OS=Mus musculus OX=10090 GN=Dmd PE=1 SV=3	1	2	2	2	0	1	0	1	0	0	1	0	1	0	0	1	0	1	0	0.9	0.9	0.9	425.83	3678	3678	0.0013953	1.7169	0	0.5	0	0.4	0	365210000	0	169350000	0	195850000	0	0	211890000	0	0
P11983	P11983	24	24	24	T-complex protein 1 subunit alpha	Tcp1	T-complex protein 1 subunit alpha OS=Mus musculus OX=10090 GN=Tcp1 PE=1 SV=3	1	24	24	24	7	8	19	18	19	7	8	19	18	19	7	8	19	18	19	55.4	55.4	55.4	60.448	556	556	0	185.46	17.1	17.8	46.9	46.9	48.4	761130000	66707000	38223000	196860000	164260000	295080000	57636000	83299000	110930000	124370000
P12023	P12023	4	4	4	Amyloid beta A4 protein;N-APP;Soluble APP-alpha;Soluble APP-beta;C99;Beta-amyloid protein 42;Beta-amyloid protein 40;C83;P3(42);P3(40);C80;Gamma-secretase C-terminal fragment 59;Gamma-secretase C-terminal fragment 57;Gamma-secretase C-terminal fragment 50;C31	App	Amyloid-beta A4 protein OS=Mus musculus OX=10090 GN=App PE=1 SV=3	1	4	4	4	0	0	0	2	4	0	0	0	2	4	0	0	0	2	4	7.4	7.4	7.4	86.721	770	770	0	12.548	0	0	0	2.9	7.4	29003000	0	0	0	6609800	22394000	0	0	0	7209400
P12265	P12265	1	1	1	Beta-glucuronidase	Gusb	Beta-glucuronidase OS=Mus musculus OX=10090 GN=Gusb PE=1 SV=2	1	1	1	1	0	0	0	0	1	0	0	0	0	1	0	0	0	0	1	2.9	2.9	2.9	74.194	648	648	0	6.3772	0	0	0	0	2.9	2901500	0	0	0	0	2901500	0	0	0	0
P12367;P31324	P12367;P31324	2;1	2;1	2;1	cAMP-dependent protein kinase type II-alpha regulatory subunit;cAMP-dependent protein kinase type II-beta regulatory subunit	Prkar2a;Prkar2b	cAMP-dependent protein kinase type II-alpha regulatory subunit OS=Mus musculus OX=10090 GN=Prkar2a PE=1 SV=2;cAMP-dependent protein kinase type II-beta regulatory subunit OS=Mus musculus OX=10090 GN=Prkar2b PE=1 SV=3	2	2	2	2	1	2	0	0	0	1	2	0	0	0	1	2	0	0	0	8.7	8.7	8.7	45.389	401	401;416	0	5.5035	5	8.7	0	0	0	15212000	4628600	10583000	0	0	0	0	13242000	0	0
P12382	P12382	26	23	22	ATP-dependent 6-phosphofructokinase, liver type	Pfkl	ATP-dependent 6-phosphofructokinase, liver type OS=Mus musculus OX=10090 GN=Pfkl PE=1 SV=4	1	26	23	22	1	1	9	8	26	0	0	7	6	23	0	0	7	5	22	41.5	36.8	35.4	85.359	780	780	0	216.55	2.4	2.4	18.3	15.3	41.5	475790000	0	0	35799000	25985000	414000000	0	0	34784000	29568000
P12399	P12399	1	1	1	Protein CTLA-2-alpha	Ctla2a	Protein CTLA-2-alpha OS=Mus musculus OX=10090 GN=Ctla2a PE=2 SV=2	1	1	1	1	0	0	0	1	0	0	0	0	1	0	0	0	0	1	0	7.3	7.3	7.3	15.883	137	137	0.0031789	1.5466	0	0	0	7.3	0	2196300	0	0	0	2196300	0	0	0	0	1780700
P12787	P12787	1	1	1	Cytochrome c oxidase subunit 5A, mitochondrial	Cox5a	Cytochrome c oxidase subunit 5A, mitochondrial OS=Mus musculus OX=10090 GN=Cox5a PE=1 SV=2	1	1	1	1	0	0	1	0	0	0	0	1	0	0	0	0	1	0	0	11.6	11.6	11.6	16.101	146	146	0.0069174	1.1795	0	0	11.6	0	0	4605300	0	0	4605300	0	0	0	0	3098500	0
P12815	P12815	5	5	5	Programmed cell death protein 6	Pdcd6	Programmed cell death protein 6 OS=Mus musculus OX=10090 GN=Pdcd6 PE=1 SV=2	1	5	5	5	0	0	1	1	5	0	0	1	1	5	0	0	1	1	5	36.6	36.6	36.6	21.867	191	191	0	7.4222	0	0	5.8	5.2	36.6	112730000	0	0	1631600	2339700	108760000	0	0	0	0
P12970	P12970	10	10	10	60S ribosomal protein L7a	Rpl7a	60S ribosomal protein L7a OS=Mus musculus OX=10090 GN=Rpl7a PE=1 SV=2	1	10	10	10	2	0	3	3	10	2	0	3	3	10	2	0	3	3	10	35	35	35	29.976	266	266	0	53.68	9.4	0	10.2	10.2	35	272120000	15587000	0	20788000	13741000	222000000	14130000	0	22464000	18373000
P13011;Q6T707;Q99PL7;P13516	P13011	3;1;1;1	3;1;1;1	3;1;1;1	Acyl-CoA desaturase 2	Scd2	Acyl-CoA desaturase 2 OS=Mus musculus OX=10090 GN=Scd2 PE=1 SV=2	4	3	3	3	0	0	0	1	3	0	0	0	1	3	0	0	0	1	3	13.4	13.4	13.4	40.916	358	358;353;359;355	0	23.46	0	0	0	8.9	13.4	50123000	0	0	0	6089300	44034000	0	0	0	0
P13439	P13439	5	5	5	Uridine 5-monophosphate synthase;Orotate phosphoribosyltransferase;Orotidine 5-phosphate decarboxylase	Umps	Uridine 5-monophosphate synthase OS=Mus musculus OX=10090 GN=Umps PE=1 SV=3	1	5	5	5	0	0	5	0	1	0	0	5	0	1	0	0	5	0	1	20	20	20	52.292	481	481	0	3.3848	0	0	20	0	4.2	34323000	0	0	26829000	0	7494400	0	0	18051000	0
P13595	P13595	14	14	14	Neural cell adhesion molecule 1	Ncam1	Neural cell adhesion molecule 1 OS=Mus musculus OX=10090 GN=Ncam1 PE=1 SV=3	1	14	14	14	0	3	5	4	14	0	3	5	4	14	0	3	5	4	14	22.8	22.8	22.8	119.43	1115	1115	0	35.397	0	5.9	11.1	8.4	22.8	351990000	0	15677000	19707000	19568000	297040000	0	24541000	23673000	31531000
P13864	P13864	3	3	3	DNA (cytosine-5)-methyltransferase 1	Dnmt1	DNA (cytosine-5)-methyltransferase 1 OS=Mus musculus OX=10090 GN=Dnmt1 PE=1 SV=5	1	3	3	3	0	0	0	0	3	0	0	0	0	3	0	0	0	0	3	3	3	3	183.19	1620	1620	0	8.6132	0	0	0	0	3	11930000	0	0	0	0	11930000	0	0	0	0
P14069	P14069	3	3	3	Protein S100-A6	S100a6	Protein S100-A6 OS=Mus musculus OX=10090 GN=S100a6 PE=1 SV=3	1	3	3	3	1	1	1	1	3	1	1	1	1	3	1	1	1	1	3	19.1	19.1	19.1	10.051	89	89	0	2.5503	9	9	9	9	19.1	531980000	22949000	19560000	41733000	46500000	401230000	0	0	0	0
P14115	P14115	4	4	4	60S ribosomal protein L27a	Rpl27a	60S ribosomal protein L27a OS=Mus musculus OX=10090 GN=Rpl27a PE=1 SV=5	1	4	4	4	2	1	3	2	3	2	1	3	2	3	2	1	3	2	3	23	23	23	16.605	148	148	0	10.334	14.2	7.4	22.3	15.5	16.2	169720000	29592000	7109300	24070000	16722000	92223000	28748000	0	13127000	17220000
P14131	P14131	11	11	11	40S ribosomal protein S16	Rps16	40S ribosomal protein S16 OS=Mus musculus OX=10090 GN=Rps16 PE=1 SV=4	1	11	11	11	2	3	4	4	9	2	3	4	4	9	2	3	4	4	9	53.4	53.4	53.4	16.445	146	146	0	35.914	15.8	21.2	26	29.5	46.6	248030000	11162000	26712000	32066000	26410000	151680000	0	37429000	21707000	26246000
P14148	P14148	16	16	16	60S ribosomal protein L7	Rpl7	60S ribosomal protein L7 OS=Mus musculus OX=10090 GN=Rpl7 PE=1 SV=2	1	16	16	16	4	4	6	2	15	4	4	6	2	15	4	4	6	2	15	48.9	48.9	48.9	31.419	270	270	0	59.157	16.7	16.7	23.7	11.1	45.2	822360000	45364000	38808000	60663000	30947000	646580000	51448000	50563000	41130000	36615000
P14152	P14152	10	10	10	Malate dehydrogenase, cytoplasmic	Mdh1	Malate dehydrogenase, cytoplasmic OS=Mus musculus OX=10090 GN=Mdh1 PE=1 SV=3	1	10	10	10	2	5	10	8	9	2	5	10	8	9	2	5	10	8	9	40.1	40.1	40.1	36.511	334	334	0	64.311	8.1	23.7	40.1	32.6	35.3	730810000	53916000	46691000	202530000	146680000	280990000	60032000	68250000	130850000	112640000
P14206	P14206	6	6	6	40S ribosomal protein SA	Rpsa	40S ribosomal protein SA OS=Mus musculus OX=10090 GN=Rpsa PE=1 SV=4	1	6	6	6	4	4	5	5	4	4	4	5	5	4	4	4	5	5	4	38	38	38	32.838	295	295	0	68.921	25.4	29.2	28.1	28.1	25.4	221780000	32232000	26417000	60275000	45151000	57707000	35676000	35583000	33811000	35892000
P14211	P14211	9	9	9	Calreticulin	Calr	Calreticulin OS=Mus musculus OX=10090 GN=Calr PE=1 SV=1	1	9	9	9	0	2	0	9	0	0	2	0	9	0	0	2	0	9	0	32.2	32.2	32.2	47.994	416	416	0	138.71	0	6	0	32.2	0	177410000	0	12906000	0	164510000	0	0	21373000	0	128150000
P14576	P14576	8	8	8	Signal recognition particle 54 kDa protein	Srp54	Signal recognition particle 54 kDa protein OS=Mus musculus OX=10090 GN=Srp54 PE=1 SV=2	1	8	8	8	0	0	5	2	8	0	0	5	2	8	0	0	5	2	8	21.2	21.2	21.2	55.72	504	504	0	19.022	0	0	15.1	6	21.2	72770000	0	0	25588000	3779000	43404000	0	0	17374000	4939400
P14685	P14685	16	16	16	26S proteasome non-ATPase regulatory subunit 3	Psmd3	26S proteasome non-ATPase regulatory subunit 3 OS=Mus musculus OX=10090 GN=Psmd3 PE=1 SV=3	1	16	16	16	2	1	6	7	15	2	1	6	7	15	2	1	6	7	15	40.8	40.8	40.8	60.718	530	530	0	50.972	5.3	2.6	15.3	16.6	39.1	254650000	8602700	2079700	24141000	24569000	195260000	9292000	0	19782000	22528000
P14733	P14733	1	1	1	Lamin-B1	Lmnb1	Lamin-B1 OS=Mus musculus OX=10090 GN=Lmnb1 PE=1 SV=3	1	1	1	1	0	0	0	0	1	0	0	0	0	1	0	0	0	0	1	1.9	1.9	1.9	66.785	588	588	0.0027322	1.5563	0	0	0	0	1.9	4552200	0	0	0	0	4552200	0	0	0	0
P14824	P14824	30	30	30	Annexin A6	Anxa6	Annexin A6 OS=Mus musculus OX=10090 GN=Anxa6 PE=1 SV=3	1	30	30	30	3	10	23	17	25	3	10	23	17	25	3	10	23	17	25	54.2	54.2	54.2	75.884	673	673	0	75.636	5.1	20.7	45.8	33	44.6	638990000	15174000	49608000	157150000	136840000	280220000	17411000	74985000	102330000	111050000
P14869	P14869	16	16	16	60S acidic ribosomal protein P0	Rplp0	60S acidic ribosomal protein P0 OS=Mus musculus OX=10090 GN=Rplp0 PE=1 SV=3	1	16	16	16	5	7	9	8	16	5	7	9	8	16	5	7	9	8	16	54.9	54.9	54.9	34.216	317	317	0	95.053	27.4	34.1	46.1	37.9	54.9	1446000000	54559000	102500000	456430000	228390000	604150000	88982000	168990000	252460000	184090000
P14873;Q9QYR6	P14873	51;2	51;2	51;2	Microtubule-associated protein 1B;MAP1B heavy chain;MAP1 light chain LC1	Map1b	Microtubule-associated protein 1B OS=Mus musculus OX=10090 GN=Map1b PE=1 SV=2	2	51	51	51	41	30	5	11	19	41	30	5	11	19	41	30	5	11	19	35.2	35.2	35.2	270.25	2464	2464;2776	0	323.31	28.6	21.2	3.8	6.9	13.9	1384000000	836730000	221320000	18101000	88803000	219070000	727980000	331170000	16465000	101890000
P15208	P15208	1	1	1	Insulin receptor;Insulin receptor subunit alpha;Insulin receptor subunit beta	Insr	Insulin receptor OS=Mus musculus OX=10090 GN=Insr PE=1 SV=2	1	1	1	1	0	0	0	0	1	0	0	0	0	1	0	0	0	0	1	0.7	0.7	0.7	155.61	1372	1372	0.0097416	1.0205	0	0	0	0	0.7	7863300	0	0	0	0	7863300	0	0	0	0
P15331;CON__Q9H552	P15331	40;2	36;0	36;0	Peripherin	Prph	Peripherin OS=Mus musculus OX=10090 GN=Prph PE=1 SV=2	2	40	36	36	31	38	8	2	1	28	34	7	1	1	28	34	7	1	1	65.3	61.1	61.1	54.267	475	475;499	0	323.31	57.3	64.2	15.4	3.8	2.1	1720500000	884220000	778680000	57554000	0	0	833790000	1017800000	38573000	0
P15864;Q07133	P15864	8;2	8;2	4;0	Histone H1.2	Hist1h1c	Histone H1.2 OS=Mus musculus OX=10090 GN=Hist1h1c PE=1 SV=2	2	8	8	4	6	0	4	4	7	6	0	4	4	7	3	0	1	2	3	30.7	30.7	13.2	21.266	212	212;208	0	27.237	27.4	0	25	22.2	30.2	397470000	160650000	0	56978000	26214000	153630000	104150000	0	62794000	38795000
P16045	P16045	8	8	8	Galectin-1	Lgals1	Galectin-1 OS=Mus musculus OX=10090 GN=Lgals1 PE=1 SV=3	1	8	8	8	7	8	7	7	7	7	8	7	7	7	7	8	7	7	7	61.5	61.5	61.5	14.866	135	135	0	102.98	61.5	61.5	61.5	61.5	61.5	2791900000	171450000	684740000	529090000	898830000	507790000	197250000	839380000	344300000	722530000
P16254	P16254	1	1	1	Signal recognition particle 14 kDa protein;Signal recognition particle 14 kDa protein, N-terminally processed	Srp14	Signal recognition particle 14 kDa protein OS=Mus musculus OX=10090 GN=Srp14 PE=1 SV=1	1	1	1	1	0	0	0	0	1	0	0	0	0	1	0	0	0	0	1	12.7	12.7	12.7	12.51	110	110	0	16.18	0	0	0	0	12.7	3074800	0	0	0	0	3074800	0	0	0	0
P16460	P16460	14	14	14	Argininosuccinate synthase	Ass1	Argininosuccinate synthase OS=Mus musculus OX=10090 GN=Ass1 PE=1 SV=1	1	14	14	14	1	2	4	6	14	1	2	4	6	14	1	2	4	6	14	38.3	38.3	38.3	46.584	412	412	0	28.494	3.4	6.6	11.2	17.7	38.3	310210000	7243400	7187600	15791000	32131000	247860000	0	17329000	15949000	23984000
P16546	P16546	5	5	5	Spectrin alpha chain, non-erythrocytic 1	Sptan1	Spectrin alpha chain, non-erythrocytic 1 OS=Mus musculus OX=10090 GN=Sptan1 PE=1 SV=4	1	5	5	5	5	0	0	0	0	5	0	0	0	0	5	0	0	0	0	3	3	3	284.59	2472	2472	0	12.767	3	0	0	0	0	31467000	31467000	0	0	0	0	31467000	0	0	0
P16675	P16675	1	1	1	Lysosomal protective protein;Lysosomal protective protein 32 kDa chain;Lysosomal protective protein 20 kDa chain	Ctsa	Lysosomal protective protein OS=Mus musculus OX=10090 GN=Ctsa PE=1 SV=1	1	1	1	1	0	0	1	0	1	0	0	1	0	1	0	0	1	0	1	4	4	4	53.844	474	474	0	3.7958	0	0	4	0	4	15108000	0	0	3729400	0	11378000	0	0	0	0
P16858;Q64467	P16858	19;3	19;3	19;3	Glyceraldehyde-3-phosphate dehydrogenase	Gapdh	Glyceraldehyde-3-phosphate dehydrogenase OS=Mus musculus OX=10090 GN=Gapdh PE=1 SV=2	2	19	19	19	10	13	17	17	16	10	13	17	17	16	10	13	17	17	16	70.3	70.3	70.3	35.81	333	333;440	0	323.31	44.4	51.7	58.9	70.3	67.9	4830200000	334110000	743680000	1376200000	1349900000	1026300000	464400000	811690000	934120000	1038500000
P17047	P17047	5	5	5	Lysosome-associated membrane glycoprotein 2	Lamp2	Lysosome-associated membrane glycoprotein 2 OS=Mus musculus OX=10090 GN=Lamp2 PE=1 SV=2	1	5	5	5	0	0	1	0	5	0	0	1	0	5	0	0	1	0	5	17.3	17.3	17.3	45.681	415	415	0	15.995	0	0	2.4	0	17.3	93909000	0	0	5737900	0	88171000	0	0	0	0
P17156	P17156	18	5	5	Heat shock-related 70 kDa protein 2	Hspa2	Heat shock-related 70 kDa protein 2 OS=Mus musculus OX=10090 GN=Hspa2 PE=1 SV=2	1	18	5	5	6	6	8	18	8	0	0	0	5	0	0	0	0	5	0	28.8	12.2	12.2	69.641	633	633	0	10.362	10.9	10.9	13.7	28.8	12.3	20838000	0	0	0	20838000	0	0	0	0	16895000
P17182;P21550	P17182	24;3	24;3	21;1	Alpha-enolase	Eno1	Alpha-enolase OS=Mus musculus OX=10090 GN=Eno1 PE=1 SV=3	2	24	24	21	13	18	22	24	20	13	18	22	24	20	11	16	19	21	17	71.4	71.4	63.4	47.14	434	434;434	0	323.31	39.4	62.2	67.5	71.4	60.8	3045800000	216650000	230200000	814960000	1324000000	459980000	325600000	393180000	516770000	876430000
P17225	P17225	15	15	12	Polypyrimidine tract-binding protein 1	Ptbp1	Polypyrimidine tract-binding protein 1 OS=Mus musculus OX=10090 GN=Ptbp1 PE=1 SV=2	1	15	15	12	6	5	11	11	14	6	5	11	11	14	5	5	9	9	11	53.7	53.7	49	56.477	527	527	0	323.31	18.2	16.9	34	37.2	50.3	1417700000	110540000	48502000	281780000	146990000	829910000	150530000	96789000	138930000	150370000
P17426	P17426	20	13	13	AP-2 complex subunit alpha-1	Ap2a1	AP-2 complex subunit alpha-1 OS=Mus musculus OX=10090 GN=Ap2a1 PE=1 SV=1	1	20	13	13	0	0	5	4	18	0	0	2	2	12	0	0	2	2	12	28.6	19.5	19.5	107.66	977	977	0	20.31	0	0	8.4	4.9	26.2	95414000	0	0	23167000	5546400	66700000	0	0	0	4496900
P17427	P17427	24	24	17	AP-2 complex subunit alpha-2	Ap2a2	AP-2 complex subunit alpha-2 OS=Mus musculus OX=10090 GN=Ap2a2 PE=1 SV=2	1	24	24	17	0	0	8	4	21	0	0	8	4	21	0	0	5	2	15	31.7	31.7	22.3	104.02	938	938	0	40.247	0	0	11.7	5.8	26.5	203420000	0	0	26076000	9396600	167950000	0	0	18578000	9147600
P17439	P17439	4	4	4	Glucosylceramidase	Gba	Lysosomal acid glucosylceramidase OS=Mus musculus OX=10090 GN=Gba PE=1 SV=1	1	4	4	4	0	0	1	1	3	0	0	1	1	3	0	0	1	1	3	11.7	11.7	11.7	57.621	515	515	0	5.5226	0	0	2.5	4.3	7.4	28762000	0	0	1685200	13052000	14025000	0	0	0	0
P17710	P17710	31	31	26	Hexokinase-1	Hk1	Hexokinase-1 OS=Mus musculus OX=10090 GN=Hk1 PE=1 SV=3	1	31	31	26	0	0	6	9	30	0	0	6	9	30	0	0	3	7	25	37.2	37.2	32.9	108.3	974	974	0	86.745	0	0	8.4	14.9	35.6	547330000	0	0	23131000	45861000	478330000	0	0	21126000	43820000
P17742	P17742	12	12	12	Peptidyl-prolyl cis-trans isomerase A;Peptidyl-prolyl cis-trans isomerase A, N-terminally processed	Ppia	Peptidyl-prolyl cis-trans isomerase A OS=Mus musculus OX=10090 GN=Ppia PE=1 SV=2	1	12	12	12	7	9	10	11	9	7	9	10	11	9	7	9	10	11	9	71.3	71.3	71.3	17.971	164	164	0	301.2	60.4	66.5	64.6	65.2	60.4	4334200000	299360000	468960000	1192800000	1593500000	779550000	296490000	475190000	929460000	1145500000
P17751	P17751	14	14	14	Triosephosphate isomerase	Tpi1	Triosephosphate isomerase OS=Mus musculus OX=10090 GN=Tpi1 PE=1 SV=4	1	14	14	14	2	4	11	14	7	2	4	11	14	7	2	4	11	14	7	67.9	67.9	67.9	32.191	299	299	0	245.7	8.7	18.1	41.5	67.9	33.1	1295400000	21531000	52706000	412140000	575310000	233760000	35035000	107640000	275250000	404130000
P17809	P17809	2	2	2	Solute carrier family 2, facilitated glucose transporter member 1	Slc2a1	Solute carrier family 2, facilitated glucose transporter member 1 OS=Mus musculus OX=10090 GN=Slc2a1 PE=1 SV=4	1	2	2	2	0	0	0	0	2	0	0	0	0	2	0	0	0	0	2	3.7	3.7	3.7	53.984	492	492	0	5.9354	0	0	0	0	3.7	10280000	0	0	0	0	10280000	0	0	0	0
P18242	P18242	3	3	3	Cathepsin D	Ctsd	Cathepsin D OS=Mus musculus OX=10090 GN=Ctsd PE=1 SV=1	1	3	3	3	0	0	1	2	3	0	0	1	2	3	0	0	1	2	3	15.1	15.1	15.1	44.953	410	410	0	3.7464	0	0	6.3	10.7	15.1	37949000	0	0	8568000	11321000	18060000	0	0	0	10088000
P18572	P18572	7	7	7	Basigin	Bsg	Basigin OS=Mus musculus OX=10090 GN=Bsg PE=1 SV=2	1	7	7	7	1	1	4	4	7	1	1	4	4	7	1	1	4	4	7	18	18	18	42.444	389	389	0	151.89	2.3	2.6	12.6	13.6	18	1066600000	4744600	5747600	89526000	103600000	862990000	0	0	64649000	86484000
P18608	P18608	1	1	1	Non-histone chromosomal protein HMG-14	Hmgn1	Non-histone chromosomal protein HMG-14 OS=Mus musculus OX=10090 GN=Hmgn1 PE=1 SV=2	1	1	1	1	0	0	0	0	1	0	0	0	0	1	0	0	0	0	1	34.4	34.4	34.4	10.152	96	96	0	142.29	0	0	0	0	34.4	25578000	0	0	0	0	25578000	0	0	0	0
P18653	P18653	4	1	1	Ribosomal protein S6 kinase alpha-1	Rps6ka1	Ribosomal protein S6 kinase alpha-1 OS=Mus musculus OX=10090 GN=Rps6ka1 PE=1 SV=1	1	4	1	1	0	0	3	0	4	0	0	1	0	1	0	0	1	0	1	9.5	2.8	2.8	81.594	724	724	0	3.1187	0	0	8.1	0	9.5	10197000	0	0	3395500	0	6801900	0	0	0	0
P18654;Q9WUT3	P18654	10;3	10;3	7;0	Ribosomal protein S6 kinase alpha-3	Rps6ka3	Ribosomal protein S6 kinase alpha-3 OS=Mus musculus OX=10090 GN=Rps6ka3 PE=1 SV=2	2	10	10	7	0	0	3	1	10	0	0	3	1	10	0	0	1	1	7	21.2	21.2	14.6	83.693	740	740;733	0	14.803	0	0	7	1.8	21.2	83096000	0	0	8825800	3657600	70613000	0	0	5938100	0
P18760	P18760	10	10	9	Cofilin-1	Cfl1	Cofilin-1 OS=Mus musculus OX=10090 GN=Cfl1 PE=1 SV=3	1	10	10	9	7	9	10	9	8	7	9	10	9	8	6	8	9	8	7	69.3	69.3	62.7	18.559	166	166	0	80.143	63.9	64.5	69.3	64.5	64.5	1167900000	70962000	201550000	355200000	337570000	202610000	91108000	252050000	214470000	264100000
P18872	P18872	10	8	8	Guanine nucleotide-binding protein G(o) subunit alpha	Gnao1	Guanine nucleotide-binding protein G(o) subunit alpha OS=Mus musculus OX=10090 GN=Gnao1 PE=1 SV=3	1	10	8	8	0	2	7	2	10	0	1	5	1	8	0	1	5	1	8	35	28.5	28.5	40.084	354	354	0	28.145	0	7.3	25.1	8.5	35	122820000	0	2045500	30077000	6336800	84360000	0	0	22269000	0
P19096	P19096	76	76	76	Fatty acid synthase;[Acyl-carrier-protein] S-acetyltransferase;[Acyl-carrier-protein] S-malonyltransferase;3-oxoacyl-[acyl-carrier-protein] synthase;3-oxoacyl-[acyl-carrier-protein] reductase;3-hydroxyacyl-[acyl-carrier-protein] dehydratase;Enoyl-[acyl-carrier-protein] reductase;Oleoyl-[acyl-carrier-protein] hydrolase	Fasn	Fatty acid synthase OS=Mus musculus OX=10090 GN=Fasn PE=1 SV=2	1	76	76	76	14	10	54	34	70	14	10	54	34	70	14	10	54	34	70	48.3	48.3	48.3	272.43	2504	2504	0	323.31	9.4	5.9	34.7	21.1	44.5	2118000000	68657000	32752000	586940000	199030000	1230600000	82690000	49072000	397850000	155980000
P19157;P46425	P19157	5;2	5;2	5;2	Glutathione S-transferase P 1	Gstp1	Glutathione S-transferase P 1 OS=Mus musculus OX=10090 GN=Gstp1 PE=1 SV=2	2	5	5	5	2	3	5	3	4	2	3	5	3	4	2	3	5	3	4	36.2	36.2	36.2	23.609	210	210;210	0	34.721	12.9	19	36.2	22.4	28.6	239410000	7546700	21612000	96535000	58644000	55070000	0	38787000	51806000	50012000
P19253	P19253	5	5	5	60S ribosomal protein L13a	Rpl13a	60S ribosomal protein L13a OS=Mus musculus OX=10090 GN=Rpl13a PE=1 SV=4	1	5	5	5	2	2	3	3	5	2	2	3	3	5	2	2	3	3	5	22.7	22.7	22.7	23.464	203	203	0	14.858	10.8	10.8	16.3	16.3	22.7	204350000	15680000	12437000	27560000	19745000	128930000	17506000	15146000	17450000	15057000
P19783	P19783	7	7	7	Cytochrome c oxidase subunit 4 isoform 1, mitochondrial	Cox4i1	Cytochrome c oxidase subunit 4 isoform 1, mitochondrial OS=Mus musculus OX=10090 GN=Cox4i1 PE=1 SV=2	1	7	7	7	1	1	4	3	7	1	1	4	3	7	1	1	4	3	7	37.9	37.9	37.9	19.53	169	169	0	23.337	10.7	7.7	31.4	24.3	37.9	454240000	6474700	8081200	87263000	36031000	316390000	0	0	60280000	35865000
P20029	P20029	24	21	21	78 kDa glucose-regulated protein	Hspa5	Endoplasmic reticulum chaperone BiP OS=Mus musculus OX=10090 GN=Hspa5 PE=1 SV=3	1	24	21	21	4	16	3	24	2	2	14	1	21	0	2	14	1	21	0	42.4	41.4	41.4	72.421	655	655	0	96.718	6.9	27.2	6.3	42.4	4.1	620970000	6387400	108260000	3433800	502890000	0	6621100	151660000	0	391290000
P20108	P20108	5	5	5	Thioredoxin-dependent peroxide reductase, mitochondrial	Prdx3	Thioredoxin-dependent peroxide reductase, mitochondrial OS=Mus musculus OX=10090 GN=Prdx3 PE=1 SV=1	1	5	5	5	0	0	4	3	5	0	0	4	3	5	0	0	4	3	5	29.2	29.2	29.2	28.127	257	257	0	11.819	0	0	24.5	20.2	29.2	148940000	0	0	36090000	35447000	77399000	0	0	23980000	30881000
P20152;P31001;CON__H-INV:HIT000292931;CON__Q61726;CON__Q8N1N4-2;CON__Q7RTT2;P03995;Q9ERE2;P97861;Q6IMF0;P46660;Q9Z2T6;P08551;P08553;P19246	P20152	42;4;1;1;1;1;1;1;1;1;1;1;1;1;1	42;4;1;1;1;1;1;1;1;1;1;1;1;1;1	37;2;0;0;0;0;0;0;0;0;1;0;1;1;1	Vimentin	Vim	Vimentin OS=Mus musculus OX=10090 GN=Vim PE=1 SV=3	15	42	42	37	34	32	8	10	13	34	32	8	10	13	31	28	7	8	13	71.7	71.7	65.9	53.687	466	466;469;443;479;521;521;430;481;486;495;501;507;543;848;1090	0	323.31	65	62.9	24.5	29.4	38.4	2776200000	1616000000	937610000	52648000	60407000	109560000	1624800000	1114400000	43256000	55069000
P20664	P20664	2	2	2	DNA primase small subunit	Prim1	DNA primase small subunit OS=Mus musculus OX=10090 GN=Prim1 PE=1 SV=1	1	2	2	2	0	0	0	0	2	0	0	0	0	2	0	0	0	0	2	7.7	7.7	7.7	49.295	417	417	0	4.9624	0	0	0	0	7.7	6169600	0	0	0	0	6169600	0	0	0	0
P21271;Q99104	P21271;Q99104	1;1	1;1	1;1	Unconventional myosin-Vb;Unconventional myosin-Va	Myo5b;Myo5a	Unconventional myosin-Vb OS=Mus musculus OX=10090 GN=Myo5b PE=1 SV=2;Unconventional myosin-Va OS=Mus musculus OX=10090 GN=Myo5a PE=1 SV=2	2	1	1	1	0	0	0	0	1	0	0	0	0	1	0	0	0	0	1	0.8	0.8	0.8	210.57	1818	1818;1853	0.0072805	1.1206	0	0	0	0	0.8	2264800	0	0	0	0	2264800	0	0	0	0
P21278;P30677;O70443;P27600	P21278	7;2;1;1	6;1;0;0	5;0;0;0	Guanine nucleotide-binding protein subunit alpha-11	Gna11	Guanine nucleotide-binding protein subunit alpha-11 OS=Mus musculus OX=10090 GN=Gna11 PE=1 SV=1	4	7	6	5	0	0	4	1	5	0	0	3	1	5	0	0	2	1	4	21.7	19.5	16.4	42.024	359	359;355;355;379	0	11.12	0	0	11.7	4.2	17.3	67796000	0	0	10381000	2839400	54575000	0	0	9748800	0
P21279	P21279	4	2	2	Guanine nucleotide-binding protein G(q) subunit alpha	Gnaq	Guanine nucleotide-binding protein G(q) subunit alpha OS=Mus musculus OX=10090 GN=Gnaq PE=1 SV=4	1	4	2	2	0	0	2	0	3	0	0	0	0	2	0	0	0	0	2	13.9	8.6	8.6	42.158	359	359	0	3.2203	0	0	5.3	0	11.7	8999100	0	0	0	0	8999100	0	0	0	0
P21460	P21460	3	3	3	Cystatin-C	Cst3	Cystatin-C OS=Mus musculus OX=10090 GN=Cst3 PE=1 SV=2	1	3	3	3	0	0	0	3	0	0	0	0	3	0	0	0	0	3	0	32.9	32.9	32.9	15.531	140	140	0	4.2515	0	0	0	32.9	0	11477000	0	0	0	11477000	0	0	0	0	9305500
P21619	P21619	1	1	1	Lamin-B2	Lmnb2	Lamin-B2 OS=Mus musculus OX=10090 GN=Lmnb2 PE=1 SV=2	1	1	1	1	0	0	0	0	1	0	0	0	0	1	0	0	0	0	1	1.7	1.7	1.7	67.317	596	596	0.00097229	2.0227	0	0	0	0	1.7	17039000	0	0	0	0	17039000	0	0	0	0
P21981	P21981	1	1	1	Protein-glutamine gamma-glutamyltransferase 2	Tgm2	Protein-glutamine gamma-glutamyltransferase 2 OS=Mus musculus OX=10090 GN=Tgm2 PE=1 SV=4	1	1	1	1	0	0	0	0	1	0	0	0	0	1	0	0	0	0	1	3.1	3.1	3.1	77.06	686	686	0	4.0936	0	0	0	0	3.1	5617600	0	0	0	0	5617600	0	0	0	0
P21995	P21995	7	7	7	Embigin	Emb	Embigin OS=Mus musculus OX=10090 GN=Emb PE=1 SV=2	1	7	7	7	1	2	5	5	7	1	2	5	5	7	1	2	5	5	7	19.7	19.7	19.7	37.064	330	330	0	119.07	3.9	7.9	19.7	19.7	19.7	349790000	6214500	6285700	63934000	41065000	232290000	0	14036000	41257000	33440000
P22437	P22437	13	13	13	Prostaglandin G/H synthase 1	Ptgs1	Prostaglandin G/H synthase 1 OS=Mus musculus OX=10090 GN=Ptgs1 PE=1 SV=1	1	13	13	13	0	0	4	2	13	0	0	4	2	13	0	0	4	2	13	23.4	23.4	23.4	69.042	602	602	0	31.22	0	0	10	5	23.4	151990000	0	0	11643000	4907900	135440000	0	0	8077000	6242500
P22892	P22892	7	7	7	AP-1 complex subunit gamma-1	Ap1g1	AP-1 complex subunit gamma-1 OS=Mus musculus OX=10090 GN=Ap1g1 PE=1 SV=3	1	7	7	7	0	0	5	0	5	0	0	5	0	5	0	0	5	0	5	12.9	12.9	12.9	91.349	822	822	0	13.978	0	0	8.6	0	8.4	70447000	0	0	32930000	0	37517000	0	0	20239000	0
P23116	P23116	29	29	29	Eukaryotic translation initiation factor 3 subunit A	Eif3a	Eukaryotic translation initiation factor 3 subunit A OS=Mus musculus OX=10090 GN=Eif3a PE=1 SV=5	1	29	29	29	0	1	17	5	25	0	1	17	5	25	0	1	17	5	25	25.6	25.6	25.6	161.93	1344	1344	0	71.9	0	1	17.1	6	21.9	416120000	0	1633500	99142000	16468000	298870000	0	0	66627000	25824000
P23188	P23188	7	7	7	Furin	Furin	Furin OS=Mus musculus OX=10090 GN=Furin PE=1 SV=2	1	7	7	7	0	0	7	0	0	0	0	7	0	0	0	0	7	0	0	19.8	19.8	19.8	86.771	793	793	0	19.016	0	0	19.8	0	0	40713000	0	0	40713000	0	0	0	0	27392000	0
P23198;Q61686	P23198;Q61686	2;1	2;1	2;1	Chromobox protein homolog 3;Chromobox protein homolog 5	Cbx3;Cbx5	Chromobox protein homolog 3 OS=Mus musculus OX=10090 GN=Cbx3 PE=1 SV=2;Chromobox protein homolog 5 OS=Mus musculus OX=10090 GN=Cbx5 PE=1 SV=1	2	2	2	2	1	1	0	0	0	1	1	0	0	0	1	1	0	0	0	13.1	13.1	13.1	20.855	183	183;191	0.0014245	1.859	6.6	6.6	0	0	0	1806500	0	1806500	0	0	0	0	2260300	0	0
P23249	P23249	5	5	5	Putative helicase MOV-10	Mov10	Putative helicase MOV-10 OS=Mus musculus OX=10090 GN=Mov10 PE=1 SV=2	1	5	5	5	0	0	0	0	5	0	0	0	0	5	0	0	0	0	5	9.5	9.5	9.5	113.58	1004	1004	0	5.9991	0	0	0	0	9.5	19721000	0	0	0	0	19721000	0	0	0	0
P23475	P23475	1	1	1	X-ray repair cross-complementing protein 6	Xrcc6	X-ray repair cross-complementing protein 6 OS=Mus musculus OX=10090 GN=Xrcc6 PE=1 SV=5	1	1	1	1	0	0	0	0	1	0	0	0	0	1	0	0	0	0	1	2.3	2.3	2.3	69.483	608	608	0.0097582	1.0295	0	0	0	0	2.3	5404800	0	0	0	0	5404800	0	0	0	0
P23492	P23492	2	2	2	Purine nucleoside phosphorylase	Pnp	Purine nucleoside phosphorylase OS=Mus musculus OX=10090 GN=Pnp PE=1 SV=2	1	2	2	2	0	0	1	2	0	0	0	1	2	0	0	0	1	2	0	11.8	11.8	11.8	32.277	289	289	0	2.9201	0	0	8.3	11.8	0	11338000	0	0	5413100	5925300	0	0	0	0	4804200
P23506	P23506	3	3	3	Protein-L-isoaspartate(D-aspartate) O-methyltransferase	Pcmt1	Protein-L-isoaspartate(D-aspartate) O-methyltransferase OS=Mus musculus OX=10090 GN=Pcmt1 PE=1 SV=3	1	3	3	3	1	0	2	0	3	1	0	2	0	3	1	0	2	0	3	33.9	33.9	33.9	24.634	227	227	0	14.313	11.5	0	26.4	0	33.9	31979000	3402300	0	15251000	0	13326000	0	0	9957500	0
P23591	P23591	6	6	6	GDP-L-fucose synthase	Tsta3	GDP-L-fucose synthase OS=Mus musculus OX=10090 GN=Tsta3 PE=1 SV=3	1	6	6	6	0	1	5	1	3	0	1	5	1	3	0	1	5	1	3	43.6	43.6	43.6	35.877	321	321	0	9.8502	0	3.7	31.5	3.7	20.9	49305000	0	2412800	25532000	3835800	17525000	0	0	13558000	0
P23780	P23780	9	9	9	Beta-galactosidase	Glb1	Beta-galactosidase OS=Mus musculus OX=10090 GN=Glb1 PE=1 SV=1	1	9	9	9	0	0	5	0	9	0	0	5	0	9	0	0	5	0	9	21.8	21.8	21.8	73.12	647	647	0	17.884	0	0	12.1	0	21.8	71749000	0	0	21234000	0	50514000	0	0	14263000	0
P23979	P23979	2	2	2	5-hydroxytryptamine receptor 3A	Htr3a	5-hydroxytryptamine receptor 3A OS=Mus musculus OX=10090 GN=Htr3a PE=1 SV=1	1	2	2	2	0	0	0	2	1	0	0	0	2	1	0	0	0	2	1	3.5	3.5	3.5	56.055	487	487	0	3.8501	0	0	0	3.5	2.1	27264000	0	0	0	20141000	7122400	0	0	0	16330000
P24288	P24288	11	11	11	Branched-chain-amino-acid aminotransferase, cytosolic	Bcat1	Branched-chain-amino-acid aminotransferase, cytosolic OS=Mus musculus OX=10090 GN=Bcat1 PE=1 SV=2	1	11	11	11	0	1	11	7	10	0	1	11	7	10	0	1	11	7	10	33.9	33.9	33.9	42.791	386	386	0	34.601	0	2.6	33.9	21	31.9	320330000	0	4462100	151780000	43282000	120810000	0	0	94895000	44664000
P24369	P24369	9	9	9	Peptidyl-prolyl cis-trans isomerase B	Ppib	Peptidyl-prolyl cis-trans isomerase B OS=Mus musculus OX=10090 GN=Ppib PE=1 SV=2	1	9	9	9	0	2	2	2	9	0	2	2	2	9	0	2	2	2	9	47.7	47.7	47.7	23.713	216	216	0	23.319	0	12	11.1	11.1	47.7	76050000	0	3506100	1914200	8197600	62432000	0	0	0	11115000
P24527	P24527	16	16	16	Leukotriene A-4 hydrolase	Lta4h	Leukotriene A-4 hydrolase OS=Mus musculus OX=10090 GN=Lta4h PE=1 SV=4	1	16	16	16	0	0	8	3	15	0	0	8	3	15	0	0	8	3	15	36.8	36.8	36.8	69.05	611	611	0	27.902	0	0	18.8	8.2	35.2	184950000	0	0	36381000	8574800	140000000	0	0	24517000	10280000
P24547	P24547	1	1	1	Inosine-5-monophosphate dehydrogenase 2	Impdh2	Inosine-5-monophosphate dehydrogenase 2 OS=Mus musculus OX=10090 GN=Impdh2 PE=1 SV=2	1	1	1	1	0	0	1	1	0	0	0	1	1	0	0	0	1	1	0	2.3	2.3	2.3	55.814	514	514	0.0068729	1.1481	0	0	2.3	2.3	0	8095800	0	0	5159700	2936200	0	0	0	0	2380600
P24668	P24668	3	3	3	Cation-dependent mannose-6-phosphate receptor	M6pr	Cation-dependent mannose-6-phosphate receptor OS=Mus musculus OX=10090 GN=M6pr PE=1 SV=1	1	3	3	3	0	0	3	2	2	0	0	3	2	2	0	0	3	2	2	14.4	14.4	14.4	31.172	278	278	0	33.113	0	0	14.4	11.5	11.5	39726000	0	0	20155000	6614000	12957000	0	0	10825000	6539100
P24860	P24860	4	4	4	G2/mitotic-specific cyclin-B1	Ccnb1	G2/mitotic-specific cyclin-B1 OS=Mus musculus OX=10090 GN=Ccnb1 PE=1 SV=3	1	4	4	4	0	0	0	1	4	0	0	0	1	4	0	0	0	1	4	13.5	13.5	13.5	48.051	430	430	0	8.2558	0	0	0	6	13.5	78406000	0	0	0	2503200	75903000	0	0	0	0
P25206	P25206	20	20	20	DNA replication licensing factor MCM3	Mcm3	DNA replication licensing factor MCM3 OS=Mus musculus OX=10090 GN=Mcm3 PE=1 SV=2	1	20	20	20	4	4	8	6	19	4	4	8	6	19	4	4	8	6	19	37.9	37.9	37.9	91.545	812	812	0	101.19	7.9	6.7	15.1	11.2	36.5	277600000	13612000	7833100	44523000	19008000	192630000	16380000	12753000	28954000	16942000
P25444	P25444	13	13	13	40S ribosomal protein S2	Rps2	40S ribosomal protein S2 OS=Mus musculus OX=10090 GN=Rps2 PE=1 SV=3	1	13	13	13	6	9	7	10	13	6	9	7	10	13	6	9	7	10	13	45.7	45.7	45.7	31.231	293	293	0	49.472	23.9	36.9	29.4	40.3	45.7	1388200000	173310000	95814000	117450000	185000000	816670000	151120000	140870000	108590000	136300000
P26039;Q71LX4	P26039	10;1	10;1	10;1	Talin-1	Tln1	Talin-1 OS=Mus musculus OX=10090 GN=Tln1 PE=1 SV=2	2	10	10	10	3	0	4	2	9	3	0	4	2	9	3	0	4	2	9	5.9	5.9	5.9	269.82	2541	2541;2375	0	19.298	2.1	0	2.7	1.2	5.5	57749000	4574200	0	11364000	3759300	38052000	6092700	0	6072700	5352500
P26041;P26043;P26040	P26041	13;4;2	13;4;2	13;4;2	Moesin	Msn	Moesin OS=Mus musculus OX=10090 GN=Msn PE=1 SV=3	3	13	13	13	2	2	2	3	12	2	2	2	3	12	2	2	2	3	12	27.7	27.7	27.7	67.766	577	577;583;586	0	28.407	4.2	4.3	3.6	5.5	26	318620000	11000000	8300100	36104000	13336000	249880000	0	0	16232000	10829000
P26350	P26350	3	3	3	Prothymosin alpha;Prothymosin alpha, N-terminally processed;Thymosin alpha	Ptma	Prothymosin alpha OS=Mus musculus OX=10090 GN=Ptma PE=1 SV=2	1	3	3	3	3	1	0	0	0	3	1	0	0	0	3	1	0	0	0	25.2	25.2	25.2	12.254	111	111	0	10.923	25.2	12.6	0	0	0	53508000	48502000	5005500	0	0	0	48502000	0	0	0
P26369	P26369	2	2	2	Splicing factor U2AF 65 kDa subunit	U2af2	Splicing factor U2AF 65 kDa subunit OS=Mus musculus OX=10090 GN=U2af2 PE=1 SV=3	1	2	2	2	2	2	1	1	0	2	2	1	1	0	2	2	1	1	0	8.2	8.2	8.2	53.516	475	475	0	5.9718	8.2	8.2	3.8	3.8	0	39252000	24069000	8320600	3323700	3538900	0	24049000	10430000	0	0
P26443	P26443	2	2	2	Glutamate dehydrogenase 1, mitochondrial	Glud1	Glutamate dehydrogenase 1, mitochondrial OS=Mus musculus OX=10090 GN=Glud1 PE=1 SV=1	1	2	2	2	0	0	0	2	0	0	0	0	2	0	0	0	0	2	0	7.3	7.3	7.3	61.336	558	558	0.0031818	1.5481	0	0	0	7.3	0	5364200	0	0	0	5364200	0	0	0	0	4349200
P26450	P26450	1	1	1	Phosphatidylinositol 3-kinase regulatory subunit alpha	Pik3r1	Phosphatidylinositol 3-kinase regulatory subunit alpha OS=Mus musculus OX=10090 GN=Pik3r1 PE=1 SV=2	1	1	1	1	1	0	0	0	0	1	0	0	0	0	1	0	0	0	0	2.1	2.1	2.1	83.516	724	724	0.003615	1.5134	2.1	0	0	0	0	10728000	10728000	0	0	0	0	10728000	0	0	0
P26516	P26516	8	8	8	26S proteasome non-ATPase regulatory subunit 7	Psmd7	26S proteasome non-ATPase regulatory subunit 7 OS=Mus musculus OX=10090 GN=Psmd7 PE=1 SV=2	1	8	8	8	1	0	8	3	7	1	0	8	3	7	1	0	8	3	7	37.1	37.1	37.1	36.539	321	321	0	17.943	7.5	0	37.1	14.6	32.1	171860000	7595500	0	65587000	19721000	78953000	0	0	36639000	23855000
P26638	P26638	20	20	20	Serine--tRNA ligase, cytoplasmic	Sars	Serine--tRNA ligase, cytoplasmic OS=Mus musculus OX=10090 GN=Sars PE=1 SV=3	1	20	20	20	3	3	14	15	15	3	3	14	15	15	3	3	14	15	15	49.2	49.2	49.2	58.388	512	512	0	95.281	5.9	10.5	37.7	44.7	41.8	737100000	11848000	13561000	151680000	277640000	282370000	0	20681000	118960000	201150000
P26645	P26645	2	2	2	Myristoylated alanine-rich C-kinase substrate	Marcks	Myristoylated alanine-rich C-kinase substrate OS=Mus musculus OX=10090 GN=Marcks PE=1 SV=2	1	2	2	2	0	0	1	1	1	0	0	1	1	1	0	0	1	1	1	8.1	8.1	8.1	29.661	309	309	0	4.1045	0	0	5.8	2.3	2.3	1626100000	0	0	8477000	600570000	1017100000	0	0	5703400	0
P26883	P26883	4	4	4	Peptidyl-prolyl cis-trans isomerase FKBP1A	Fkbp1a	Peptidyl-prolyl cis-trans isomerase FKBP1A OS=Mus musculus OX=10090 GN=Fkbp1a PE=1 SV=2	1	4	4	4	1	1	3	4	2	1	1	3	4	2	1	1	3	4	2	46.3	46.3	46.3	11.922	108	108	0	13.415	12	12	29.6	46.3	28.7	103200000	9440000	10933000	19611000	53560000	9651300	0	0	17275000	39345000
P27048;P63163	P27048;P63163	5;5	5;5	5;5	Small nuclear ribonucleoprotein-associated protein B;Small nuclear ribonucleoprotein-associated protein N	Snrpb;Snrpn	Small nuclear ribonucleoprotein-associated protein B OS=Mus musculus OX=10090 GN=Snrpb PE=1 SV=1;Small nuclear ribonucleoprotein-associated protein N OS=Mus musculus OX=10090 GN=Snrpn PE=1 SV=1	2	5	5	5	0	0	4	4	2	0	0	4	4	2	0	0	4	4	2	22.1	22.1	22.1	23.656	231	231;240	0	22.037	0	0	22.1	19	10	62831000	0	0	28346000	24337000	10149000	0	0	16453000	19638000
P27546	P27546	9	9	9	Microtubule-associated protein 4	Map4	Microtubule-associated protein 4 OS=Mus musculus OX=10090 GN=Map4 PE=1 SV=3	1	9	9	9	9	2	0	0	0	9	2	0	0	0	9	2	0	0	0	15.1	15.1	15.1	117.43	1125	1125	0	32.002	15.1	3.6	0	0	0	121710000	114620000	7084300	0	0	0	111390000	12091000	0	0
P27601	P27601	10	10	9	Guanine nucleotide-binding protein subunit alpha-13	Gna13	Guanine nucleotide-binding protein subunit alpha-13 OS=Mus musculus OX=10090 GN=Gna13 PE=1 SV=1	1	10	10	9	0	0	2	1	9	0	0	2	1	9	0	0	1	1	9	35.3	35.3	33.2	44.054	377	377	0	54.083	0	0	5.8	3.7	33.2	78054000	0	0	10601000	2903400	64549000	0	0	0	0
P27612	P27612	11	11	11	Phospholipase A-2-activating protein	Plaa	Phospholipase A-2-activating protein OS=Mus musculus OX=10090 GN=Plaa PE=1 SV=4	1	11	11	11	0	0	2	0	11	0	0	2	0	11	0	0	2	0	11	21.5	21.5	21.5	87.22	794	794	0	71.863	0	0	3.1	0	21.5	102640000	0	0	12529000	0	90108000	0	0	8429700	0
P27659	P27659	13	13	13	60S ribosomal protein L3	Rpl3	60S ribosomal protein L3 OS=Mus musculus OX=10090 GN=Rpl3 PE=1 SV=3	1	13	13	13	5	4	6	6	12	5	4	6	6	12	5	4	6	6	12	36	36	36	46.109	403	403	0	58.77	13.4	17.1	19.9	21.1	34.2	498070000	53851000	13518000	64016000	42490000	324200000	70320000	25675000	38763000	36343000
P27773	P27773	23	23	23	Protein disulfide-isomerase A3	Pdia3	Protein disulfide-isomerase A3 OS=Mus musculus OX=10090 GN=Pdia3 PE=1 SV=2	1	23	23	23	2	15	12	21	11	2	15	12	21	11	2	15	12	21	11	50.3	50.3	50.3	56.678	505	505	0	92.515	7.5	31.9	31.5	46.5	30.7	565280000	7884300	116990000	72043000	311210000	57149000	8516400	163510000	56127000	222960000
P28352	P28352	14	14	14	DNA-(apurinic or apyrimidinic site) lyase;DNA-(apurinic or apyrimidinic site) lyase, mitochondrial	Apex1	DNA-(apurinic or apyrimidinic site) lyase OS=Mus musculus OX=10090 GN=Apex1 PE=1 SV=2	1	14	14	14	1	1	9	6	14	1	1	9	6	14	1	1	9	6	14	58	58	58	35.49	317	317	0	74.307	2.8	2.8	52.4	34.7	58	604900000	6455200	3029500	117620000	46241000	431560000	0	0	77428000	52770000
P28474;Q64437	P28474	7;1	7;1	7;1	Alcohol dehydrogenase class-3	Adh5	Alcohol dehydrogenase class-3 OS=Mus musculus OX=10090 GN=Adh5 PE=1 SV=3	2	7	7	7	0	3	5	3	5	0	3	5	3	5	0	3	5	3	5	34.8	34.8	34.8	39.547	374	374;374	0	37.022	0	21.1	30.2	23	31.6	123180000	0	8619900	49274000	30326000	34963000	0	18306000	27287000	25621000
P28571	P28571	8	8	8	Sodium- and chloride-dependent glycine transporter 1	Slc6a9	Sodium- and chloride-dependent glycine transporter 1 OS=Mus musculus OX=10090 GN=Slc6a9 PE=1 SV=3	1	8	8	8	0	0	1	0	8	0	0	1	0	8	0	0	1	0	8	11.8	11.8	11.8	76.543	692	692	0	33.532	0	0	1.4	0	11.8	474160000	0	0	1101500	0	473060000	0	0	0	0
P28656	P28656	11	9	9	Nucleosome assembly protein 1-like 1	Nap1l1	Nucleosome assembly protein 1-like 1 OS=Mus musculus OX=10090 GN=Nap1l1 PE=1 SV=2	1	11	9	9	0	0	2	2	11	0	0	2	1	9	0	0	2	1	9	38.1	35.3	35.3	45.345	391	391	0	48.65	0	0	7.4	7.4	38.1	537310000	0	0	19743000	9890000	507680000	0	0	14654000	0
P28658	P28658	15	15	15	Ataxin-10	Atxn10	Ataxin-10 OS=Mus musculus OX=10090 GN=Atxn10 PE=1 SV=2	1	15	15	15	0	0	9	5	15	0	0	9	5	15	0	0	9	5	15	46.1	46.1	46.1	53.706	475	475	0	113.91	0	0	23.8	13.1	46.1	257970000	0	0	62232000	28987000	166750000	0	0	43123000	30398000
P28660	P28660	4	4	4	Nck-associated protein 1	Nckap1	Nck-associated protein 1 OS=Mus musculus OX=10090 GN=Nckap1 PE=1 SV=2	1	4	4	4	0	0	0	0	4	0	0	0	0	4	0	0	0	0	4	5.9	5.9	5.9	128.78	1128	1128	0	9.344	0	0	0	0	5.9	9821800	0	0	0	0	9821800	0	0	0	0
P28662	P28662	1	1	1	Brain protein I3	Bri3	Brain protein I3 OS=Mus musculus OX=10090 GN=Bri3 PE=2 SV=2	1	1	1	1	0	0	1	0	1	0	0	1	0	1	0	0	1	0	1	16	16	16	13.643	125	125	0	3.5624	0	0	16	0	16	21122000	0	0	15887000	0	5234700	0	0	0	0
P28667	P28667	1	1	1	MARCKS-related protein	Marcksl1	MARCKS-related protein OS=Mus musculus OX=10090 GN=Marcksl1 PE=1 SV=2	1	1	1	1	0	0	1	0	1	0	0	1	0	1	0	0	1	0	1	6.5	6.5	6.5	20.165	200	200	0	11.971	0	0	6.5	0	6.5	35695000	0	0	12363000	0	23331000	0	0	0	0
P28740	P28740	5	5	5	Kinesin-like protein KIF2A	Kif2a	Kinesin-like protein KIF2A OS=Mus musculus OX=10090 GN=Kif2a PE=1 SV=2	1	5	5	5	0	0	0	0	5	0	0	0	0	5	0	0	0	0	5	8.8	8.8	8.8	79.755	705	705	0	8.4762	0	0	0	0	8.8	23939000	0	0	0	0	23939000	0	0	0	0
P28867	P28867	3	3	3	Protein kinase C delta type;Protein kinase C delta type regulatory subunit;Protein kinase C delta type catalytic subunit	Prkcd	Protein kinase C delta type OS=Mus musculus OX=10090 GN=Prkcd PE=1 SV=3	1	3	3	3	0	0	0	0	3	0	0	0	0	3	0	0	0	0	3	7.7	7.7	7.7	77.546	674	674	0	8.1142	0	0	0	0	7.7	17379000	0	0	0	0	17379000	0	0	0	0
P29341	P29341	10	10	10	Polyadenylate-binding protein 1	Pabpc1	Polyadenylate-binding protein 1 OS=Mus musculus OX=10090 GN=Pabpc1 PE=1 SV=2	1	10	10	10	2	2	4	3	7	2	2	4	3	7	2	2	4	3	7	25.3	25.3	25.3	70.67	636	636	0	27.005	4.2	4.6	9.3	5.5	18.7	59277000	5444700	4075500	7553200	7581100	34622000	0	0	4775700	6452800
P29391;P49945	P29391;P49945	3;2	3;2	3;2	Ferritin light chain 1;Ferritin light chain 2	Ftl1;Ftl2	Ferritin light chain 1 OS=Mus musculus OX=10090 GN=Ftl1 PE=1 SV=2;Ferritin light chain 2 OS=Mus musculus OX=10090 GN=Ftl2 PE=3 SV=2	2	3	3	3	0	0	0	0	3	0	0	0	0	3	0	0	0	0	3	21.9	21.9	21.9	20.802	183	183;183	0	5.9356	0	0	0	0	21.9	20433000	0	0	0	0	20433000	0	0	0	0
P29595	P29595	2	2	2	NEDD8	Nedd8	NEDD8 OS=Mus musculus OX=10090 GN=Nedd8 PE=1 SV=2	1	2	2	2	0	0	1	0	1	0	0	1	0	1	0	0	1	0	1	23.5	23.5	23.5	8.9723	81	81	0.0014361	1.9116	0	0	19.8	0	17.3	27021000	0	0	18528000	0	8493600	0	0	0	0
P29758	P29758	5	5	5	Ornithine aminotransferase, mitochondrial	Oat	Ornithine aminotransferase, mitochondrial OS=Mus musculus OX=10090 GN=Oat PE=1 SV=1	1	5	5	5	0	0	5	2	1	0	0	5	2	1	0	0	5	2	1	15.5	15.5	15.5	48.354	439	439	0	6.1582	0	0	15.5	4.6	2.5	22188000	0	0	15890000	4701100	1596900	0	0	6505500	7997300
P30285	P30285	4	3	3	Cyclin-dependent kinase 4	Cdk4	Cyclin-dependent kinase 4 OS=Mus musculus OX=10090 GN=Cdk4 PE=1 SV=1	1	4	3	3	1	1	3	1	4	0	0	2	0	3	0	0	2	0	3	16.5	13.9	13.9	33.75	303	303	0	7.0784	2.6	2.6	10.9	2.6	16.5	54177000	0	0	20425000	0	33752000	0	0	14800000	0
P30416	P30416	6	6	6	Peptidyl-prolyl cis-trans isomerase FKBP4;Peptidyl-prolyl cis-trans isomerase FKBP4, N-terminally processed	Fkbp4	Peptidyl-prolyl cis-trans isomerase FKBP4 OS=Mus musculus OX=10090 GN=Fkbp4 PE=1 SV=5	1	6	6	6	1	2	4	4	1	1	2	4	4	1	1	2	4	4	1	17	17	17	51.572	458	458	0	7.3565	2	4.8	13.3	10.7	2.8	66257000	3939900	6934700	17219000	30796000	7366800	0	15224000	14981000	15026000
P30681	P30681	6	6	5	High mobility group protein B2	Hmgb2	High mobility group protein B2 OS=Mus musculus OX=10090 GN=Hmgb2 PE=1 SV=3	1	6	6	5	1	3	4	4	4	1	3	4	4	4	0	2	3	3	3	31.9	31.9	26.2	24.162	210	210	0	23.02	5.7	19.5	26.7	24.8	25.2	145200000	4151700	14678000	51853000	22176000	52342000	0	31628000	22098000	24298000
P30999	P30999	3	3	3	Catenin delta-1	Ctnnd1	Catenin delta-1 OS=Mus musculus OX=10090 GN=Ctnnd1 PE=1 SV=2	1	3	3	3	0	0	0	0	3	0	0	0	0	3	0	0	0	0	3	6.6	6.6	6.6	104.92	938	938	0	8.1135	0	0	0	0	6.6	13722000	0	0	0	0	13722000	0	0	0	0
P31230	P31230	11	11	11	Aminoacyl tRNA synthase complex-interacting multifunctional protein 1;Endothelial monocyte-activating polypeptide 2	Aimp1	Aminoacyl tRNA synthase complex-interacting multifunctional protein 1 OS=Mus musculus OX=10090 GN=Aimp1 PE=1 SV=2	1	11	11	11	0	1	10	7	1	0	1	10	7	1	0	1	10	7	1	56.8	56.8	56.8	33.997	310	310	0	20.346	0	9.7	52.9	41.3	9.7	99013000	0	3805600	60773000	30262000	4172000	0	0	30703000	34722000
P31650	P31650	1	1	1	Sodium- and chloride-dependent GABA transporter 3	Slc6a11	Sodium- and chloride-dependent GABA transporter 3 OS=Mus musculus OX=10090 GN=Slc6a11 PE=1 SV=2	1	1	1	1	0	0	1	1	1	0	0	1	1	1	0	0	1	1	1	1.4	1.4	1.4	69.96	627	627	0.00096712	1.9832	0	0	1.4	1.4	1.4	79500000	0	0	2414500	1154400	75931000	0	0	0	0
P32037	P32037	5	5	5	Solute carrier family 2, facilitated glucose transporter member 3	Slc2a3	Solute carrier family 2, facilitated glucose transporter member 3 OS=Mus musculus OX=10090 GN=Slc2a3 PE=1 SV=1	1	5	5	5	0	0	3	3	5	0	0	3	3	5	0	0	3	3	5	13.8	13.8	13.8	53.478	493	493	0	11.512	0	0	8.3	8.3	13.8	146700000	0	0	26210000	25808000	94685000	0	0	22862000	21792000
P32067	P32067	3	3	3	Lupus La protein homolog	Ssb	Lupus La protein homolog OS=Mus musculus OX=10090 GN=Ssb PE=1 SV=1	1	3	3	3	1	0	0	0	2	1	0	0	0	2	1	0	0	0	2	9.9	9.9	9.9	47.756	415	415	0	5.666	3.4	0	0	0	6.5	16633000	2332900	0	0	0	14300000	0	0	0	0
P32233	P32233	12	12	10	Developmentally-regulated GTP-binding protein 1	Drg1	Developmentally-regulated GTP-binding protein 1 OS=Mus musculus OX=10090 GN=Drg1 PE=1 SV=1	1	12	12	10	1	1	4	4	11	1	1	4	4	11	1	1	4	4	9	40.6	40.6	38.1	40.512	367	367	0	38.178	3.8	3.8	16.6	14.4	37.3	125760000	2707600	2817300	15982000	18784000	85466000	0	0	14587000	19264000
P32507	P32507	12	12	12	Nectin-2	Pvrl2	Nectin-2 OS=Mus musculus OX=10090 GN=Nectin2 PE=1 SV=2	1	12	12	12	0	0	0	0	12	0	0	0	0	12	0	0	0	0	12	36.6	36.6	36.6	57.317	530	530	0	104.08	0	0	0	0	36.6	169010000	0	0	0	0	169010000	0	0	0	0
P32921	P32921	6	6	6	Tryptophan--tRNA ligase, cytoplasmic;T1-TrpRS;T2-TrpRS	Wars	Tryptophan--tRNA ligase, cytoplasmic OS=Mus musculus OX=10090 GN=Wars PE=1 SV=2	1	6	6	6	0	0	5	1	5	0	0	5	1	5	0	0	5	1	5	18.7	18.7	18.7	54.357	481	481	0	19.975	0	0	16	3.3	16.2	54361000	0	0	23481000	2673200	28207000	0	0	15726000	0
P34022	P34022	2	2	2	Ran-specific GTPase-activating protein	Ranbp1	Ran-specific GTPase-activating protein OS=Mus musculus OX=10090 GN=Ranbp1 PE=1 SV=2	1	2	2	2	0	1	2	1	0	0	1	2	1	0	0	1	2	1	0	22.2	22.2	22.2	23.596	203	203	0	3.9068	0	16.7	22.2	16.7	0	19871000	0	3302300	12410000	4158900	0	0	0	8349500	0
P34152	P34152	2	2	2	Focal adhesion kinase 1	Ptk2	Focal adhesion kinase 1 OS=Mus musculus OX=10090 GN=Ptk2 PE=1 SV=3	1	2	2	2	0	0	0	0	2	0	0	0	0	2	0	0	0	0	2	1.9	1.9	1.9	123.54	1090	1090	0.0022841	1.5708	0	0	0	0	1.9	5203300	0	0	0	0	5203300	0	0	0	0
P34884	P34884	7	7	7	Macrophage migration inhibitory factor	Mif	Macrophage migration inhibitory factor OS=Mus musculus OX=10090 GN=Mif PE=1 SV=2	1	7	7	7	2	3	6	6	3	2	3	6	6	3	2	3	6	6	3	89.6	89.6	89.6	12.504	115	115	0	40.595	17.4	23.5	71.3	71.3	23.5	915190000	18297000	56822000	381490000	301810000	156780000	27614000	101250000	210700000	235180000
P35235	P35235	3	3	3	Tyrosine-protein phosphatase non-receptor type 11	Ptpn11	Tyrosine-protein phosphatase non-receptor type 11 OS=Mus musculus OX=10090 GN=Ptpn11 PE=1 SV=2	1	3	3	3	0	0	0	0	3	0	0	0	0	3	0	0	0	0	3	9.5	9.5	9.5	68.46	597	597	0.00097182	2.0173	0	0	0	0	9.5	7675500	0	0	0	0	7675500	0	0	0	0
P35276;Q9CZT8	P35276	5;1	2;0	2;0	Ras-related protein Rab-3D	Rab3d	Ras-related protein Rab-3D OS=Mus musculus OX=10090 GN=Rab3d PE=1 SV=1	2	5	2	2	1	0	2	1	5	1	0	1	0	2	1	0	1	0	2	26.5	10.5	10.5	24.416	219	219;219	0.0014091	1.7979	5	0	8.7	3.7	26.5	230670000	7955600	0	9779600	0	212930000	0	0	0	0
P35278	P35278	11	11	8	Ras-related protein Rab-5C	Rab5c	Ras-related protein Rab-5C OS=Mus musculus OX=10090 GN=Rab5c PE=1 SV=2	1	11	11	8	2	4	11	9	9	2	4	11	9	9	1	1	8	6	6	72.2	72.2	57.4	23.412	216	216	0	71.282	11.6	20.4	72.2	50.5	66.7	453510000	9505900	14729000	150610000	149570000	129100000	11405000	41766000	84925000	89106000
P35279;P61294;Q8BHD0	P35279;P61294	9;6;1	9;6;1	9;6;1	Ras-related protein Rab-6A;Ras-related protein Rab-6B	Rab6a;Rab6b	Ras-related protein Rab-6A OS=Mus musculus OX=10090 GN=Rab6a PE=1 SV=4;Ras-related protein Rab-6B OS=Mus musculus OX=10090 GN=Rab6b PE=1 SV=1	3	9	9	9	1	5	7	7	9	1	5	7	7	9	1	5	7	7	9	53.4	53.4	53.4	23.59	208	208;208;217	0	68.907	5.3	34.1	43.3	43.3	53.4	880990000	72936000	33656000	211710000	105680000	457020000	0	49305000	100340000	86535000
P35282	P35282	9	9	9	Ras-related protein Rab-21	Rab21	Ras-related protein Rab-21 OS=Mus musculus OX=10090 GN=Rab21 PE=1 SV=4	1	9	9	9	0	2	9	7	9	0	2	9	7	9	0	2	9	7	9	39.2	39.2	39.2	24.106	222	222	0	51.185	0	13.5	39.2	38.7	39.2	189140000	0	3605000	64109000	24488000	96940000	0	6438800	40635000	19933000
P35285	P35285	4	4	2	Ras-related protein Rab-22A	Rab22a	Ras-related protein Rab-22A OS=Mus musculus OX=10090 GN=Rab22a PE=1 SV=2	1	4	4	2	0	0	2	0	4	0	0	2	0	4	0	0	2	0	2	30.4	30.4	19.1	21.802	194	194	0	7.2789	0	0	19.1	0	30.4	35850000	0	0	7959700	0	27890000	0	0	8103400	0
P35288	P35288	4	4	4	Ras-related protein Rab-23	Rab23	Ras-related protein Rab-23 OS=Mus musculus OX=10090 GN=Rab23 PE=1 SV=2	1	4	4	4	0	0	4	0	4	0	0	4	0	4	0	0	4	0	4	25.7	25.7	25.7	26.678	237	237	0	19.075	0	0	25.7	0	25.7	54374000	0	0	21403000	0	32971000	0	0	15427000	0
P35293	P35293	9	9	9	Ras-related protein Rab-18	Rab18	Ras-related protein Rab-18 OS=Mus musculus OX=10090 GN=Rab18 PE=1 SV=2	1	9	9	9	1	2	5	4	8	1	2	5	4	8	1	2	5	4	8	49	49	49	23.035	206	206	0	53.003	5.3	10.7	32	25.7	43.7	106430000	3146400	4729100	28526000	8877100	61151000	0	12244000	16018000	11045000
P35456	P35456	1	1	1	Urokinase plasminogen activator surface receptor	Plaur	Urokinase plasminogen activator surface receptor OS=Mus musculus OX=10090 GN=Plaur PE=1 SV=1	1	1	1	1	0	0	1	1	0	0	0	1	1	0	0	0	1	1	0	5.2	5.2	5.2	35.428	327	327	0	2.2952	0	0	5.2	5.2	0	6561300	0	0	3404200	3157200	0	0	0	0	2559800
P35486	P35486	9	9	9	Pyruvate dehydrogenase E1 component subunit alpha, somatic form, mitochondrial	Pdha1	Pyruvate dehydrogenase E1 component subunit alpha, somatic form, mitochondrial OS=Mus musculus OX=10090 GN=Pdha1 PE=1 SV=1	1	9	9	9	0	1	6	6	0	0	1	6	6	0	0	1	6	6	0	41.5	41.5	41.5	43.231	390	390	0	8.2147	0	2.3	25.9	27.9	0	35906000	0	0	20829000	15078000	0	0	0	10393000	15846000
P35546	P35546	16	16	16	Proto-oncogene tyrosine-protein kinase receptor Ret;Soluble RET kinase fragment;Extracellular cell-membrane anchored RET cadherin 120 kDa fragment	Ret	Proto-oncogene tyrosine-protein kinase receptor Ret OS=Mus musculus OX=10090 GN=Ret PE=1 SV=2	1	16	16	16	0	0	0	0	16	0	0	0	0	16	0	0	0	0	16	17.2	17.2	17.2	123.87	1115	1115	0	32.16	0	0	0	0	17.2	159500000	0	0	0	0	159500000	0	0	0	0
P35550	P35550	11	11	9	rRNA 2-O-methyltransferase fibrillarin	Fbl	rRNA 2-O-methyltransferase fibrillarin OS=Mus musculus OX=10090 GN=Fbl PE=1 SV=2	1	11	11	9	1	2	6	5	11	1	2	6	5	11	1	1	5	4	9	48.3	48.3	40.7	34.306	327	327	0	50.233	4.3	10.1	34.3	28.1	48.3	395390000	17167000	8953000	50746000	33622000	284900000	0	18318000	31857000	32999000
P35564	P35564	25	25	25	Calnexin	Canx	Calnexin OS=Mus musculus OX=10090 GN=Canx PE=1 SV=1	1	25	25	25	5	10	18	18	23	5	10	18	18	23	5	10	18	18	23	43	43	43	67.277	591	591	0	198.3	11.8	19.6	34.9	31	41.6	2877000000	83421000	185650000	500060000	602650000	1505200000	110650000	233200000	321530000	484130000
P35585;Q9WVP1	P35585	10;2	10;2	10;2	AP-1 complex subunit mu-1	Ap1m1	AP-1 complex subunit mu-1 OS=Mus musculus OX=10090 GN=Ap1m1 PE=1 SV=3	2	10	10	10	0	0	4	0	10	0	0	4	0	10	0	0	4	0	10	34.8	34.8	34.8	48.542	423	423;423	0	20.177	0	0	13.9	0	34.8	92840000	0	0	17064000	0	75776000	0	0	19433000	0
P35700	P35700	18	18	17	Peroxiredoxin-1	Prdx1	Peroxiredoxin-1 OS=Mus musculus OX=10090 GN=Prdx1 PE=1 SV=1	1	18	18	17	5	11	16	12	17	5	11	16	12	17	5	10	15	11	16	67.8	67.8	67.8	22.176	199	199	0	85.41	36.7	62.3	67.3	62.3	66.8	1355400000	68584000	141650000	418970000	282760000	443430000	134890000	186350000	256220000	207550000
P35762	P35762	3	3	3	CD81 antigen	Cd81	CD81 antigen OS=Mus musculus OX=10090 GN=Cd81 PE=1 SV=2	1	3	3	3	0	0	0	1	3	0	0	0	1	3	0	0	0	1	3	27.5	27.5	27.5	25.814	236	236	0	23.335	0	0	0	9.3	27.5	59503000	0	0	0	4288600	55215000	0	0	0	0
P35803	P35803	2	2	2	Neuronal membrane glycoprotein M6-b	Gpm6b	Neuronal membrane glycoprotein M6-b OS=Mus musculus OX=10090 GN=Gpm6b PE=1 SV=2	1	2	2	2	0	0	0	0	2	0	0	0	0	2	0	0	0	0	2	7.9	7.9	7.9	36.209	328	328	0	2.4672	0	0	0	0	7.9	18545000	0	0	0	0	18545000	0	0	0	0
P35821	P35821	8	8	8	Tyrosine-protein phosphatase non-receptor type 1	Ptpn1	Tyrosine-protein phosphatase non-receptor type 1 OS=Mus musculus OX=10090 GN=Ptpn1 PE=1 SV=2	1	8	8	8	0	0	0	1	8	0	0	0	1	8	0	0	0	1	8	29.2	29.2	29.2	49.593	432	432	0	19.708	0	0	0	3.5	29.2	89602000	0	0	0	3966600	85636000	0	0	0	0
P35918	P35918	1	1	1	Vascular endothelial growth factor receptor 2	Kdr	Vascular endothelial growth factor receptor 2 OS=Mus musculus OX=10090 GN=Kdr PE=1 SV=1	1	1	1	1	0	1	0	0	0	0	1	0	0	0	0	1	0	0	0	0.9	0.9	0.9	152.52	1367	1367	0.0097005	1.0007	0	0.9	0	0	0	6215200	0	6215200	0	0	0	0	7776300	0	0
P35922;Q9WVR4	P35922;Q9WVR4	2;1	2;1	1;0	Fragile X mental retardation protein 1 homolog;Fragile X mental retardation syndrome-related protein 2	Fmr1;Fxr2	Synaptic functional regulator FMR1 OS=Mus musculus OX=10090 GN=Fmr1 PE=1 SV=1;Fragile X mental retardation syndrome-related protein 2 OS=Mus musculus OX=10090 GN=Fxr2 PE=1 SV=1	2	2	2	1	0	0	0	0	2	0	0	0	0	2	0	0	0	0	1	3.7	3.7	2.4	68.988	614	614;673	0.002731	1.556	0	0	0	0	3.7	5851600	0	0	0	0	5851600	0	0	0	0
P35979	P35979	8	8	8	60S ribosomal protein L12	Rpl12	60S ribosomal protein L12 OS=Mus musculus OX=10090 GN=Rpl12 PE=1 SV=2	1	8	8	8	5	2	6	5	8	5	2	6	5	8	5	2	6	5	8	58.8	58.8	58.8	17.804	165	165	0	124.57	49.7	18.8	47.3	38.2	58.8	408590000	72500000	16284000	74779000	64863000	180170000	67118000	36683000	45355000	60560000
P35980	P35980	10	10	10	60S ribosomal protein L18	Rpl18	60S ribosomal protein L18 OS=Mus musculus OX=10090 GN=Rpl18 PE=1 SV=3	1	10	10	10	2	3	2	0	8	2	3	2	0	8	2	3	2	0	8	39.9	39.9	39.9	21.644	188	188	0	86.519	14.9	19.1	14.4	0	31.9	1326500000	31415000	35981000	46240000	0	1212900000	0	0	49063000	0
P36536	P36536	6	3	3	GTP-binding protein SAR1a	Sar1a	GTP-binding protein SAR1a OS=Mus musculus OX=10090 GN=Sar1a PE=1 SV=1	1	6	3	3	0	1	5	4	2	0	0	3	2	1	0	0	3	2	1	37.4	27.3	27.3	22.371	198	198	0	151.87	0	5.6	37.4	26.8	15.7	276850000	0	0	125900000	52169000	98784000	0	0	72718000	54282000
P36916	P36916	6	6	6	Guanine nucleotide-binding protein-like 1	Gnl1	Guanine nucleotide-binding protein-like 1 OS=Mus musculus OX=10090 GN=Gnl1 PE=1 SV=4	1	6	6	6	0	0	1	0	6	0	0	1	0	6	0	0	1	0	6	12.7	12.7	12.7	68.77	607	607	0	11.657	0	0	2.5	0	12.7	26159000	0	0	0	0	26159000	0	0	0	0
P37040	P37040	30	30	30	NADPH--cytochrome P450 reductase	Por	NADPH--cytochrome P450 reductase OS=Mus musculus OX=10090 GN=Por PE=1 SV=2	1	30	30	30	0	0	5	8	30	0	0	5	8	30	0	0	5	8	30	57.8	57.8	57.8	77.043	678	678	0	303.05	0	0	10	17.3	57.8	1179000000	0	0	17871000	38163000	1122900000	0	0	18384000	43206000
P38585	P38585	2	2	2	Tubulin--tyrosine ligase	Ttl	Tubulin--tyrosine ligase OS=Mus musculus OX=10090 GN=Ttl PE=1 SV=2	1	2	2	2	0	0	0	0	2	0	0	0	0	2	0	0	0	0	2	10.3	10.3	10.3	43.136	377	377	0.0065246	1.2201	0	0	0	0	10.3	5958800	0	0	0	0	5958800	0	0	0	0
P38647	P38647	10	10	10	Stress-70 protein, mitochondrial	Hspa9	Stress-70 protein, mitochondrial OS=Mus musculus OX=10090 GN=Hspa9 PE=1 SV=3	1	10	10	10	2	3	6	7	0	2	3	6	7	0	2	3	6	7	0	20.3	20.3	20.3	73.46	679	679	0	22.883	3.4	5.4	12.2	14	0	82111000	6410400	7102800	45754000	22844000	0	0	20448000	19114000	18630000
P39053	P39053	3	1	1	Dynamin-1	Dnm1	Dynamin-1 OS=Mus musculus OX=10090 GN=Dnm1 PE=1 SV=2	1	3	1	1	0	0	1	1	3	0	0	0	0	1	0	0	0	0	1	3.8	1.7	1.7	97.802	867	867	0.0014058	1.7706	0	0	0.9	1.2	3.8	2667700	0	0	0	0	2667700	0	0	0	0
P39054;Q8BZ98	P39054	5;1	5;1	3;1	Dynamin-2	Dnm2	Dynamin-2 OS=Mus musculus OX=10090 GN=Dnm2 PE=1 SV=2	2	5	5	3	0	0	3	1	5	0	0	3	1	5	0	0	2	0	3	10.9	10.9	8.9	98.144	870	870;863	0	7.393	0	0	6.4	1.1	10.9	38851000	0	0	15370000	1737400	21744000	0	0	13006000	0
P39447	P39447	33	33	33	Tight junction protein ZO-1	Tjp1	Tight junction protein ZO-1 OS=Mus musculus OX=10090 GN=Tjp1 PE=1 SV=2	1	33	33	33	27	5	2	0	18	27	5	2	0	18	27	5	2	0	18	26.9	26.9	26.9	194.74	1745	1745	0	248.78	21.7	6	3.4	0	17	800480000	550860000	45127000	13422000	0	191070000	521710000	50321000	13047000	0
P40142	P40142	28	28	28	Transketolase	Tkt	Transketolase OS=Mus musculus OX=10090 GN=Tkt PE=1 SV=1	1	28	28	28	8	10	22	17	23	8	10	22	17	23	8	10	22	17	23	58.4	58.4	58.4	67.63	623	623	0	222.86	18.6	23.8	46.4	33.2	51	1814600000	64074000	63558000	538560000	291200000	857160000	108430000	161690000	304400000	226000000
P40240	P40240	4	4	4	CD9 antigen	Cd9	CD9 antigen OS=Mus musculus OX=10090 GN=Cd9 PE=1 SV=2	1	4	4	4	1	1	3	2	4	1	1	3	2	4	1	1	3	2	4	20.8	20.8	20.8	25.258	226	226	0	84.092	11.1	11.1	15.5	15	20.8	240770000	4116900	9972200	47554000	49660000	129470000	0	0	39589000	39223000
P40336	P40336	10	10	10	Vacuolar protein sorting-associated protein 26A	Vps26a	Vacuolar protein sorting-associated protein 26A OS=Mus musculus OX=10090 GN=Vps26a PE=1 SV=1	1	10	10	10	1	0	4	1	10	1	0	4	1	10	1	0	4	1	10	35.5	35.5	35.5	38.113	327	327	0	28.627	3.7	0	14.4	3.7	35.5	139570000	1562700	0	15616000	3286700	119110000	0	0	19162000	0
P41105	P41105	3	3	3	60S ribosomal protein L28	Rpl28	60S ribosomal protein L28 OS=Mus musculus OX=10090 GN=Rpl28 PE=1 SV=2	1	3	3	3	1	1	1	1	3	1	1	1	1	3	1	1	1	1	3	23.4	23.4	23.4	15.733	137	137	0	6.293	8	8	8	8	23.4	185300000	9011200	6633800	16972000	12151000	140530000	0	0	0	0
P41216	P41216	7	7	6	Long-chain-fatty-acid--CoA ligase 1	Acsl1	Long-chain-fatty-acid--CoA ligase 1 OS=Mus musculus OX=10090 GN=Acsl1 PE=1 SV=2	1	7	7	6	0	0	2	1	7	0	0	2	1	7	0	0	1	1	6	14	14	12.7	77.951	699	699	0	20.601	0	0	4.3	2.1	14	40024000	0	0	6805900	0	33218000	0	0	6261800	0
P41230	P41230	1	1	1	Lysine-specific demethylase 5C	Kdm5c	Lysine-specific demethylase 5C OS=Mus musculus OX=10090 GN=Kdm5c PE=1 SV=4	1	1	1	1	1	1	1	1	1	1	1	1	1	1	1	1	1	1	1	0.8	0.8	0.8	175.31	1554	1554	0.0069114	1.1785	0.8	0.8	0.8	0.8	0.8	19152000	2575800	2931400	3665400	3769700	6209900	0	0	0	0
P41731	P41731	1	1	1	CD63 antigen	Cd63	CD63 antigen OS=Mus musculus OX=10090 GN=Cd63 PE=1 SV=2	1	1	1	1	0	0	0	0	1	0	0	0	0	1	0	0	0	0	1	4.6	4.6	4.6	25.766	238	238	0.0013966	1.7215	0	0	0	0	4.6	21265000	0	0	0	0	21265000	0	0	0	0
P42125	P42125	3	3	3	Enoyl-CoA delta isomerase 1, mitochondrial	Eci1	Enoyl-CoA delta isomerase 1, mitochondrial OS=Mus musculus OX=10090 GN=Eci1 PE=1 SV=2	1	3	3	3	0	0	3	0	2	0	0	3	0	2	0	0	3	0	2	15.2	15.2	15.2	32.25	289	289	0	7.7019	0	0	15.2	0	9.7	24736000	0	0	16598000	0	8138800	0	0	9901200	0
P42225	P42225	2	2	2	Signal transducer and activator of transcription 1	Stat1	Signal transducer and activator of transcription 1 OS=Mus musculus OX=10090 GN=Stat1 PE=1 SV=1	1	2	2	2	0	0	0	0	2	0	0	0	0	2	0	0	0	0	2	3.9	3.9	3.9	87.196	749	749	0	3.2312	0	0	0	0	3.9	5787900	0	0	0	0	5787900	0	0	0	0
P42227	P42227	11	11	11	Signal transducer and activator of transcription 3	Stat3	Signal transducer and activator of transcription 3 OS=Mus musculus OX=10090 GN=Stat3 PE=1 SV=2	1	11	11	11	0	0	3	0	10	0	0	3	0	10	0	0	3	0	10	25.8	25.8	25.8	88.053	770	770	0	103.99	0	0	5.7	0	24	142600000	0	0	10818000	0	131780000	0	0	7278600	0
P42567	P42567	1	1	1	Epidermal growth factor receptor substrate 15	Eps15	Epidermal growth factor receptor substrate 15 OS=Mus musculus OX=10090 GN=Eps15 PE=1 SV=1	1	1	1	1	0	0	1	0	0	0	0	1	0	0	0	0	1	0	0	2.5	2.5	2.5	98.47	897	897	0.0068581	1.1306	0	0	2.5	0	0	4046500	0	0	4046500	0	0	0	0	2722500	0
P42932	P42932	40	40	40	T-complex protein 1 subunit theta	Cct8	T-complex protein 1 subunit theta OS=Mus musculus OX=10090 GN=Cct8 PE=1 SV=3	1	40	40	40	19	28	36	34	37	19	28	36	34	37	19	28	36	34	37	75.7	75.7	75.7	59.555	548	548	0	198.48	43.6	58	68.4	67.5	73.9	5303200000	446320000	531350000	1296500000	859140000	2169800000	620570000	614370000	791270000	703860000
P43274	P43274	7	4	3	Histone H1.4	Hist1h1e	Histone H1.4 OS=Mus musculus OX=10090 GN=Hist1h1e PE=1 SV=2	1	7	4	3	3	0	4	3	7	1	0	2	2	4	1	0	2	2	3	29.7	18.3	15.1	21.977	219	219	0	8.7713	16.9	0	24.2	19.6	29.7	252130000	34618000	0	30336000	19826000	167350000	0	0	30489000	22436000
P43275	P43275	5	3	3	Histone H1.1	Hist1h1a	Histone H1.1 OS=Mus musculus OX=10090 GN=Hist1h1a PE=1 SV=2	1	5	3	3	3	0	3	0	3	2	0	2	0	1	2	0	2	0	1	34.3	26.3	26.3	21.785	213	213	0	9.6632	21.6	0	23.9	0	17.8	79557000	38968000	0	9380800	0	31208000	36562000	0	0	0
P43276	P43276	5	4	4	Histone H1.5	Hist1h1b	Histone H1.5 OS=Mus musculus OX=10090 GN=Hist1h1b PE=1 SV=2	1	5	4	4	2	0	4	2	5	2	0	4	2	4	2	0	4	2	4	22.4	19.3	19.3	22.576	223	223	0	26.958	12.1	0	19.3	12.1	22.4	497100000	155470000	0	126040000	23236000	192350000	166760000	0	62180000	30168000
P43277	P43277	6	1	1	Histone H1.3	Hist1h1d	Histone H1.3 OS=Mus musculus OX=10090 GN=Hist1h1d PE=1 SV=2	1	6	1	1	3	0	4	2	5	0	0	1	0	0	0	0	1	0	0	27.1	7.2	7.2	22.099	221	221	0	2.424	16.7	0	24	12.2	19.9	3404300	0	0	3404300	0	0	0	0	2290400	0
P45376	P45376	9	9	9	Aldose reductase	Akr1b1	Aldose reductase OS=Mus musculus OX=10090 GN=Akr1b1 PE=1 SV=3	1	9	9	9	1	2	8	7	4	1	2	8	7	4	1	2	8	7	4	37.7	37.7	37.7	35.732	316	316	0	30.475	4.4	7.9	34.5	21.5	13	248310000	6032800	25849000	105420000	89548000	21458000	0	47942000	59892000	62111000
P45377	P45377	1	1	1	Aldose reductase-related protein 2	Akr1b8	Aldose reductase-related protein 2 OS=Mus musculus OX=10090 GN=Akr1b8 PE=1 SV=2	1	1	1	1	0	0	1	1	0	0	0	1	1	0	0	0	1	1	0	4.4	4.4	4.4	36.12	316	316	0.0062195	1.4007	0	0	4.4	4.4	0	5220300	0	0	2576700	2643600	0	0	0	0	2143400
P45878	P45878	2	2	2	Peptidyl-prolyl cis-trans isomerase FKBP2	Fkbp2	Peptidyl-prolyl cis-trans isomerase FKBP2 OS=Mus musculus OX=10090 GN=Fkbp2 PE=1 SV=1	1	2	2	2	1	1	2	2	1	1	1	2	2	1	1	1	2	2	1	18.6	18.6	18.6	15.344	140	140	0	4.0011	8.6	8.6	18.6	18.6	8.6	34264000	4549700	5551800	8660500	9990700	5511300	0	0	6111100	7816000
P46061	P46061	17	17	17	Ran GTPase-activating protein 1	Rangap1	Ran GTPase-activating protein 1 OS=Mus musculus OX=10090 GN=Rangap1 PE=1 SV=2	1	17	17	17	3	1	10	10	14	3	1	10	10	14	3	1	10	10	14	37.9	37.9	37.9	63.53	589	589	0	197.66	5.9	2.2	21.9	20.5	34	613020000	11536000	0	92425000	78009000	431050000	23022000	0	71936000	86329000
P46096;P46097;Q9R0N5	P46096	9;2;1	9;2;1	9;2;1	Synaptotagmin-1	Syt1	Synaptotagmin-1 OS=Mus musculus OX=10090 GN=Syt1 PE=1 SV=1	3	9	9	9	0	0	6	0	6	0	0	6	0	6	0	0	6	0	6	24.7	24.7	24.7	47.417	421	421;422;386	0	29.783	0	0	14.5	0	19.2	67818000	0	0	34535000	0	33283000	0	0	23636000	0
P46460	P46460	14	14	14	Vesicle-fusing ATPase	Nsf	Vesicle-fusing ATPase OS=Mus musculus OX=10090 GN=Nsf PE=1 SV=2	1	14	14	14	0	2	11	2	7	0	2	11	2	7	0	2	11	2	7	24.2	24.2	24.2	82.613	744	744	0	36.609	0	3.4	19.8	3.1	11.7	84687000	0	3036800	44783000	6423300	30444000	0	4402300	32170000	0
P46471	P46471	10	10	10	26S protease regulatory subunit 7	Psmc2	26S proteasome regulatory subunit 7 OS=Mus musculus OX=10090 GN=Psmc2 PE=1 SV=5	1	10	10	10	1	2	8	5	5	1	2	8	5	5	1	2	8	5	5	34.2	34.2	34.2	48.647	433	433	0	18.09	3	5.8	24.9	13.9	18	102540000	2380400	3689400	52432000	15545000	28493000	0	9871500	26799000	15522000
P46638;P62492;Q9WTL2	P46638;P62492	11;9;1	11;9;1	11;9;1	Ras-related protein Rab-11B;Ras-related protein Rab-11A	Rab11b;Rab11a	Ras-related protein Rab-11B OS=Mus musculus OX=10090 GN=Rab11b PE=1 SV=3;Ras-related protein Rab-11A OS=Mus musculus OX=10090 GN=Rab11a PE=1 SV=3	3	11	11	11	3	5	10	8	11	3	5	10	8	11	3	5	10	8	11	57.3	57.3	57.3	24.489	218	218;216;213	0	44.017	15.6	23.9	53.7	43.1	57.3	637730000	19856000	30259000	174200000	113890000	299530000	34932000	62357000	112350000	67412000
P46664	P46664	5	5	5	Adenylosuccinate synthetase isozyme 2	Adss	Adenylosuccinate synthetase isozyme 2 OS=Mus musculus OX=10090 GN=Adss PE=1 SV=2	1	5	5	5	2	2	5	3	2	2	2	5	3	2	2	2	5	3	2	14.5	14.5	14.5	50.02	456	456	0	21.839	7	5.5	14.5	10.5	7	60243000	5396000	5183500	33837000	7591700	8235200	8763900	8869400	14706000	6590700
P46735	P46735	3	3	3	Unconventional myosin-Ib	Myo1b	Unconventional myosin-Ib OS=Mus musculus OX=10090 GN=Myo1b PE=1 SV=3	1	3	3	3	0	0	0	0	3	0	0	0	0	3	0	0	0	0	3	4.5	4.5	4.5	128.56	1107	1107	0	4.4182	0	0	0	0	4.5	11394000	0	0	0	0	11394000	0	0	0	0
P46935	P46935	4	4	4	E3 ubiquitin-protein ligase NEDD4	Nedd4	E3 ubiquitin-protein ligase NEDD4 OS=Mus musculus OX=10090 GN=Nedd4 PE=1 SV=3	1	4	4	4	0	0	0	1	4	0	0	0	1	4	0	0	0	1	4	6.8	6.8	6.8	102.71	887	887	0	44.283	0	0	0	2.4	6.8	40382000	0	0	0	2456700	37926000	0	0	0	0
P46978	P46978	13	13	12	Dolichyl-diphosphooligosaccharide--protein glycosyltransferase subunit STT3A	Stt3a	Dolichyl-diphosphooligosaccharide--protein glycosyltransferase subunit STT3A OS=Mus musculus OX=10090 GN=Stt3a PE=1 SV=1	1	13	13	12	1	0	2	11	11	1	0	2	11	11	1	0	2	11	10	17.2	17.2	16.2	80.597	705	705	0	30.953	1.3	0	2.8	14.9	13.8	336490000	4684000	0	19568000	160990000	151250000	0	0	26926000	80868000
P47738	P47738	3	3	3	Aldehyde dehydrogenase, mitochondrial	Aldh2	Aldehyde dehydrogenase, mitochondrial OS=Mus musculus OX=10090 GN=Aldh2 PE=1 SV=1	1	3	3	3	0	0	2	1	2	0	0	2	1	2	0	0	2	1	2	10.2	10.2	10.2	56.537	519	519	0	7.578	0	0	5.2	3.3	8.3	16909000	0	0	7224000	2588600	7096500	0	0	0	0
P47740;P47739	P47740	6;1	6;1	6;1	Fatty aldehyde dehydrogenase	Aldh3a2	Fatty aldehyde dehydrogenase OS=Mus musculus OX=10090 GN=Aldh3a2 PE=1 SV=2	2	6	6	6	0	0	0	0	6	0	0	0	0	6	0	0	0	0	6	19.2	19.2	19.2	53.97	484	484;453	0	22.464	0	0	0	0	19.2	41623000	0	0	0	0	41623000	0	0	0	0
P47746	P47746	1	1	1	Cannabinoid receptor 1	Cnr1	Cannabinoid receptor 1 OS=Mus musculus OX=10090 GN=Cnr1 PE=1 SV=1	1	1	1	1	0	0	1	0	0	0	0	1	0	0	0	0	1	0	0	5.3	5.3	5.3	52.83	473	473	0	6.3358	0	0	5.3	0	0	10297000	0	0	10297000	0	0	0	0	6928100	0
P47754;P47753	P47754	12;1	12;1	12;1	F-actin-capping protein subunit alpha-2	Capza2	F-actin-capping protein subunit alpha-2 OS=Mus musculus OX=10090 GN=Capza2 PE=1 SV=3	2	12	12	12	2	4	6	7	11	2	4	6	7	11	2	4	6	7	11	61.5	61.5	61.5	32.967	286	286;286	0	38.394	8.4	24.1	38.5	45.5	61.2	198570000	7298000	10798000	29757000	41635000	109080000	10017000	19368000	20372000	28940000
P47757	P47757	8	8	8	F-actin-capping protein subunit beta	Capzb	F-actin-capping protein subunit beta OS=Mus musculus OX=10090 GN=Capzb PE=1 SV=3	1	8	8	8	1	2	4	5	8	1	2	4	5	8	1	2	4	5	8	30.7	30.7	30.7	31.345	277	277	0	18.623	3.6	9.7	17.7	17.3	30.7	82874000	7829800	2810200	13397000	13686000	45150000	0	6436600	13351000	9516600
P47758	P47758	12	12	12	Signal recognition particle receptor subunit beta	Srprb	Signal recognition particle receptor subunit beta OS=Mus musculus OX=10090 GN=Srprb PE=1 SV=1	1	12	12	12	1	1	10	7	11	1	1	10	7	11	1	1	10	7	11	47.2	47.2	47.2	29.579	269	269	0	41.609	5.9	5.9	43.5	34.9	44.6	533900000	4159200	1526700	180330000	72422000	275460000	0	0	113720000	58225000
P47802	P47802	3	3	3	Metaxin-1	Mtx1	Metaxin-1 OS=Mus musculus OX=10090 GN=Mtx1 PE=1 SV=1	1	3	3	3	0	0	1	1	3	0	0	1	1	3	0	0	1	1	3	12.9	12.9	12.9	35.623	317	317	0	13.286	0	0	5	5	12.9	37787000	0	0	5259700	4281100	28246000	0	0	0	0
P47809	P47809	2	2	2	Dual specificity mitogen-activated protein kinase kinase 4	Map2k4	Dual specificity mitogen-activated protein kinase kinase 4 OS=Mus musculus OX=10090 GN=Map2k4 PE=1 SV=2	1	2	2	2	0	0	1	1	2	0	0	1	1	2	0	0	1	1	2	9.8	9.8	9.8	44.113	397	397	0	11.51	0	0	4.3	4.3	9.8	31221000	0	0	5479600	3963400	21778000	0	0	0	0
P47856;Q9Z2Z9	P47856	17;5	17;5	17;5	Glutamine--fructose-6-phosphate aminotransferase [isomerizing] 1	Gfpt1	Glutamine--fructose-6-phosphate aminotransferase [isomerizing] 1 OS=Mus musculus OX=10090 GN=Gfpt1 PE=1 SV=3	2	17	17	17	0	0	15	4	14	0	0	15	4	14	0	0	15	4	14	33.3	33.3	33.3	78.538	697	697;682	0	78.483	0	0	29.1	8.6	29.1	195480000	0	0	92245000	7917300	95316000	0	0	64700000	7452700
P47857	P47857	13	10	10	ATP-dependent 6-phosphofructokinase, muscle type	Pfkm	ATP-dependent 6-phosphofructokinase, muscle type OS=Mus musculus OX=10090 GN=Pfkm PE=1 SV=3	1	13	10	10	0	0	1	3	13	0	0	0	1	10	0	0	0	1	10	24.9	21.2	21.2	85.268	780	780	0	32.204	0	0	1.2	5.3	24.9	78821000	0	0	0	1626600	77194000	0	0	0	0
P47911	P47911	9	9	9	60S ribosomal protein L6	Rpl6	60S ribosomal protein L6 OS=Mus musculus OX=10090 GN=Rpl6 PE=1 SV=3	1	9	9	9	2	2	6	4	6	2	2	6	4	6	2	2	6	4	6	32.1	32.1	32.1	33.509	296	296	0	21.662	8.4	8.4	26.4	16.6	24.3	279660000	19107000	6409600	41731000	24131000	188290000	28158000	15016000	24295000	21444000
P47915	P47915	1	1	1	60S ribosomal protein L29	Rpl29	60S ribosomal protein L29 OS=Mus musculus OX=10090 GN=Rpl29 PE=1 SV=2	1	1	1	1	1	0	1	0	0	1	0	1	0	0	1	0	1	0	0	6.9	6.9	6.9	17.587	160	160	0	6.4242	6.9	0	6.9	0	0	127150000	64139000	0	63011000	0	0	0	0	42395000	0
P47955	P47955	2	2	2	60S acidic ribosomal protein P1	Rplp1	60S acidic ribosomal protein P1 OS=Mus musculus OX=10090 GN=Rplp1 PE=1 SV=1	1	2	2	2	0	2	2	2	0	0	2	2	2	0	0	2	2	2	0	51.8	51.8	51.8	11.475	114	114	0	8.7592	0	51.8	51.8	51.8	0	52611000	0	12593000	6728100	33290000	0	0	18483000	0	24264000
P47962	P47962	15	15	15	60S ribosomal protein L5	Rpl5	60S ribosomal protein L5 OS=Mus musculus OX=10090 GN=Rpl5 PE=1 SV=3	1	15	15	15	5	4	9	9	14	5	4	9	9	14	5	4	9	9	14	56.6	56.6	56.6	34.4	297	297	0	103.16	22.2	15.5	31	35.7	54.2	1152700000	59931000	12659000	76786000	112830000	890520000	53818000	24045000	71564000	94822000
P47963	P47963	6	6	6	60S ribosomal protein L13	Rpl13	60S ribosomal protein L13 OS=Mus musculus OX=10090 GN=Rpl13 PE=1 SV=3	1	6	6	6	2	2	4	3	6	2	2	4	3	6	2	2	4	3	6	24.6	24.6	24.6	24.305	211	211	0	48.453	10	11.4	19.9	15.2	24.6	223870000	10084000	6000500	29612000	16832000	161340000	19219000	10329000	17554000	14233000
P47964	P47964	3	3	3	60S ribosomal protein L36	Rpl36	60S ribosomal protein L36 OS=Mus musculus OX=10090 GN=Rpl36 PE=1 SV=2	1	3	3	3	0	0	1	1	3	0	0	1	1	3	0	0	1	1	3	21	21	21	12.215	105	105	0	4.4582	0	0	9.5	9.5	21	65738000	0	0	6608600	0	59130000	0	0	0	0
P48024;Q9CXU9	P48024;Q9CXU9	4;2	4;2	4;2	Eukaryotic translation initiation factor 1;Eukaryotic translation initiation factor 1b	Eif1;Eif1b	Eukaryotic translation initiation factor 1 OS=Mus musculus OX=10090 GN=Eif1 PE=1 SV=2;Eukaryotic translation initiation factor 1b OS=Mus musculus OX=10090 GN=Eif1b PE=1 SV=2	2	4	4	4	1	1	2	4	2	1	1	2	4	2	1	1	2	4	2	62.8	62.8	62.8	12.746	113	113;113	0	65.531	29.2	29.2	50.4	62.8	50.4	182200000	7592600	29350000	34872000	76238000	34144000	0	0	34496000	44755000
P48036	P48036	7	7	7	Annexin A5	Anxa5	Annexin A5 OS=Mus musculus OX=10090 GN=Anxa5 PE=1 SV=1	1	7	7	7	1	0	5	2	5	1	0	5	2	5	1	0	5	2	5	18.5	18.5	18.5	35.752	319	319	0	8.616	3.1	0	15	6.6	15	76518000	4200100	0	27729000	6293300	38295000	0	0	20963000	0
P48193	P48193	3	2	2	Protein 4.1	Epb41	Protein 4.1 OS=Mus musculus OX=10090 GN=Epb41 PE=1 SV=2	1	3	2	2	0	0	0	0	3	0	0	0	0	2	0	0	0	0	2	7.2	6.1	6.1	95.91	858	858	0	3.3098	0	0	0	0	7.2	9721900	0	0	0	0	9721900	0	0	0	0
P48678	P48678	4	4	4	Prelamin-A/C;Lamin-A/C	Lmna	Prelamin-A/C OS=Mus musculus OX=10090 GN=Lmna PE=1 SV=2	1	4	4	4	1	0	1	3	3	1	0	1	3	3	1	0	1	3	3	7.8	7.8	7.8	74.237	665	665	0	7.0789	2.1	0	2.1	6	6	38895000	2960900	0	2663600	11187000	22083000	0	0	0	9607800
P48758	P48758	7	6	6	Carbonyl reductase [NADPH] 1	Cbr1	Carbonyl reductase [NADPH] 1 OS=Mus musculus OX=10090 GN=Cbr1 PE=1 SV=3	1	7	6	6	2	2	7	5	0	2	2	6	4	0	2	2	6	4	0	40.4	37.5	37.5	30.641	277	277	0	13.557	10.5	9	40.4	23.1	0	55992000	8509900	1795600	35597000	10089000	0	12934000	0	16184000	11522000
P48774	P48774	11	11	10	Glutathione S-transferase Mu 5	Gstm5	Glutathione S-transferase Mu 5 OS=Mus musculus OX=10090 GN=Gstm5 PE=1 SV=1	1	11	11	10	0	0	6	5	10	0	0	6	5	10	0	0	5	4	9	46.4	46.4	42.4	26.635	224	224	0	33.454	0	0	27.2	25.4	39.3	329800000	0	0	59093000	37476000	233230000	0	0	42892000	34170000
P48962;Q3V132	P48962	22;5	22;5	11;0	ADP/ATP translocase 1	Slc25a4	ADP/ATP translocase 1 OS=Mus musculus OX=10090 GN=Slc25a4 PE=1 SV=4	2	22	22	11	10	11	18	17	21	10	11	18	17	21	6	7	11	9	11	62.8	62.8	29.2	32.904	298	298;320	0	323.31	36.9	37.2	56.4	58.4	60.4	5808300000	317430000	264140000	562320000	601610000	4062800000	354030000	390950000	368040000	479110000
P49070	P49070	3	3	3	Calcium signal-modulating cyclophilin ligand	Camlg	Calcium signal-modulating cyclophilin ligand OS=Mus musculus OX=10090 GN=Camlg PE=1 SV=2	1	3	3	3	0	0	1	0	3	0	0	1	0	3	0	0	1	0	3	19	19	19	32.542	294	294	0	30.073	0	0	7.8	0	19	28993000	0	0	2800300	0	26192000	0	0	0	0
P49138	P49138	2	2	2	MAP kinase-activated protein kinase 2	Mapkapk2	MAP kinase-activated protein kinase 2 OS=Mus musculus OX=10090 GN=Mapkapk2 PE=1 SV=2	1	2	2	2	0	0	0	0	2	0	0	0	0	2	0	0	0	0	2	11.4	11.4	11.4	44.049	386	386	0	3.9504	0	0	0	0	11.4	10924000	0	0	0	0	10924000	0	0	0	0
P49312	P49312	12	12	12	Heterogeneous nuclear ribonucleoprotein A1;Heterogeneous nuclear ribonucleoprotein A1, N-terminally processed	Hnrnpa1	Heterogeneous nuclear ribonucleoprotein A1 OS=Mus musculus OX=10090 GN=Hnrnpa1 PE=1 SV=2	1	12	12	12	4	8	9	9	4	4	8	9	9	4	4	8	9	9	4	50.6	50.6	50.6	34.196	320	320	0	85.588	14.1	42.8	39.4	43.4	20.9	408110000	33363000	82139000	130070000	114540000	47988000	59523000	99144000	73566000	79295000
P49443;P36993	P49443	3;1	3;1	3;1	Protein phosphatase 1A	Ppm1a	Protein phosphatase 1A OS=Mus musculus OX=10090 GN=Ppm1a PE=1 SV=1	2	3	3	3	0	0	0	0	3	0	0	0	0	3	0	0	0	0	3	12.6	12.6	12.6	42.432	382	382;390	0	10.936	0	0	0	0	12.6	23895000	0	0	0	0	23895000	0	0	0	0
P49615	P49615	2	1	1	Cyclin-dependent-like kinase 5	Cdk5	Cyclin-dependent-like kinase 5 OS=Mus musculus OX=10090 GN=Cdk5 PE=1 SV=1	1	2	1	1	1	1	2	1	2	0	0	1	0	1	0	0	1	0	1	7.9	5.1	5.1	33.288	292	292	0	2.4165	2.7	2.7	7.9	2.7	7.9	5895800	0	0	1811000	0	4084800	0	0	0	0
P49717	P49717	9	9	9	DNA replication licensing factor MCM4	Mcm4	DNA replication licensing factor MCM4 OS=Mus musculus OX=10090 GN=Mcm4 PE=1 SV=1	1	9	9	9	2	2	5	2	8	2	2	5	2	8	2	2	5	2	8	11.4	11.4	11.4	96.735	862	862	0	10.912	2.7	2.7	7.2	2.7	9.9	96279000	8632200	5882700	17742000	6637700	57384000	12100000	10812000	8276300	7889200
P49718	P49718	11	11	11	DNA replication licensing factor MCM5	Mcm5	DNA replication licensing factor MCM5 OS=Mus musculus OX=10090 GN=Mcm5 PE=1 SV=1	1	11	11	11	3	5	6	5	11	3	5	6	5	11	3	5	6	5	11	22.1	22.1	22.1	82.342	733	733	0	44.425	5.6	9.7	11.5	9.4	22.1	181450000	9818400	16127000	32618000	15654000	107230000	16406000	19842000	17708000	16925000
P49722	P49722	2	2	2	Proteasome subunit alpha type-2	Psma2	Proteasome subunit alpha type-2 OS=Mus musculus OX=10090 GN=Psma2 PE=1 SV=3	1	2	2	2	0	1	1	1	1	0	1	1	1	1	0	1	1	1	1	15	15	15	25.926	234	234	0	4.3722	0	9	9	6	6	14234000	0	2530400	5917800	2388400	3397600	0	0	0	0
P49769	P49769	2	2	2	Presenilin-1;Presenilin-1 NTF subunit;Presenilin-1 CTF subunit;Presenilin-1 CTF12	Psen1	Presenilin-1 OS=Mus musculus OX=10090 GN=Psen1 PE=1 SV=1	1	2	2	2	0	0	0	0	2	0	0	0	0	2	0	0	0	0	2	10.5	10.5	10.5	52.639	467	467	0	7.312	0	0	0	0	10.5	20996000	0	0	0	0	20996000	0	0	0	0
P50247	P50247	13	13	13	Adenosylhomocysteinase	Ahcy	Adenosylhomocysteinase OS=Mus musculus OX=10090 GN=Ahcy PE=1 SV=3	1	13	13	13	2	1	7	6	13	2	1	7	6	13	2	1	7	6	13	36.3	36.3	36.3	47.688	432	432	0	128.12	6	2.8	20.1	14.1	36.3	341530000	12714000	5110200	47064000	34758000	241890000	19006000	0	39098000	42718000
P50396	P50396	18	12	12	Rab GDP dissociation inhibitor alpha	Gdi1	Rab GDP dissociation inhibitor alpha OS=Mus musculus OX=10090 GN=Gdi1 PE=1 SV=3	1	18	12	12	0	5	11	7	16	0	3	6	3	10	0	3	6	3	10	61.7	46.5	46.5	50.521	447	447	0	44.755	0	21.7	37.6	24.2	55.5	165290000	0	10301000	62191000	22695000	70104000	0	20826000	29868000	26615000
P50431	P50431	4	3	3	Serine hydroxymethyltransferase, cytosolic	Shmt1	Serine hydroxymethyltransferase, cytosolic OS=Mus musculus OX=10090 GN=Shmt1 PE=1 SV=3	1	4	3	3	0	0	4	1	1	0	0	3	0	0	0	0	3	0	0	13	10	10	52.6	478	478	0.0014423	1.9437	0	0	13	2.9	2.9	10145000	0	0	10145000	0	0	0	0	6825300	0
P50516	P50516	18	18	18	V-type proton ATPase catalytic subunit A	Atp6v1a	V-type proton ATPase catalytic subunit A OS=Mus musculus OX=10090 GN=Atp6v1a PE=1 SV=2	1	18	18	18	2	8	16	6	12	2	8	16	6	12	2	8	16	6	12	43.8	43.8	43.8	68.325	617	617	0	54.781	7.3	18.3	40.4	15.4	33.9	312810000	10643000	35342000	130730000	38048000	98038000	13433000	45582000	76502000	35346000
P50544	P50544	5	5	5	Very long-chain specific acyl-CoA dehydrogenase, mitochondrial	Acadvl	Very long-chain specific acyl-CoA dehydrogenase, mitochondrial OS=Mus musculus OX=10090 GN=Acadvl PE=1 SV=3	1	5	5	5	0	0	5	0	1	0	0	5	0	1	0	0	5	0	1	10.8	10.8	10.8	70.875	656	656	0	4.3141	0	0	10.8	0	2.9	17837000	0	0	14794000	0	3042900	0	0	9953300	0
P50580	P50580	13	13	13	Proliferation-associated protein 2G4	Pa2g4	Proliferation-associated protein 2G4 OS=Mus musculus OX=10090 GN=Pa2g4 PE=1 SV=3	1	13	13	13	1	2	8	10	9	1	2	8	10	9	1	2	8	10	9	44.2	44.2	44.2	43.698	394	394	0	17.644	2.3	5.8	27.7	29.4	31.2	198150000	8233400	7044400	38849000	53054000	90966000	0	12035000	24580000	43911000
P50637	P50637	1	1	1	Translocator protein	Tspo	Translocator protein OS=Mus musculus OX=10090 GN=Tspo PE=1 SV=1	1	1	1	1	0	0	0	0	1	0	0	0	0	1	0	0	0	0	1	8.3	8.3	8.3	18.841	169	169	0.00096525	1.9686	0	0	0	0	8.3	7856000	0	0	0	0	7856000	0	0	0	0
P51141	P51141	28	27	26	Segment polarity protein dishevelled homolog DVL-1	Dvl1	Segment polarity protein dishevelled homolog DVL-1 OS=Mus musculus OX=10090 GN=Dvl1 PE=1 SV=2	1	28	27	26	14	14	18	2	24	13	13	17	2	23	13	12	16	1	22	50.2	48.5	47.5	75.358	695	695	0	108.89	37.1	33.2	38.1	4.6	46.8	1209100000	221120000	211580000	270440000	7526600	498450000	154370000	307630000	203510000	8501500
P51150	P51150	18	18	18	Ras-related protein Rab-7a	Rab7a	Ras-related protein Rab-7a OS=Mus musculus OX=10090 GN=Rab7a PE=1 SV=2	1	18	18	18	7	6	14	12	16	7	6	14	12	16	7	6	14	12	16	80.7	80.7	80.7	23.489	207	207	0	222.33	43	41.1	73.9	71	76.3	918560000	73129000	55519000	279020000	122480000	388420000	79330000	85750000	147540000	113210000
P51174	P51174	2	2	2	Long-chain specific acyl-CoA dehydrogenase, mitochondrial	Acadl	Long-chain specific acyl-CoA dehydrogenase, mitochondrial OS=Mus musculus OX=10090 GN=Acadl PE=1 SV=2	1	2	2	2	0	0	0	0	2	0	0	0	0	2	0	0	0	0	2	7.7	7.7	7.7	47.907	430	430	0	6.1919	0	0	0	0	7.7	7791700	0	0	0	0	7791700	0	0	0	0
P51410	P51410	6	6	6	60S ribosomal protein L9	Rpl9	60S ribosomal protein L9 OS=Mus musculus OX=10090 GN=Rpl9 PE=2 SV=2	1	6	6	6	0	1	2	1	6	0	1	2	1	6	0	1	2	1	6	43.8	43.8	43.8	21.881	192	192	0	14.807	0	6.2	11.5	6.2	43.8	249810000	0	9043800	45664000	29572000	165530000	0	0	0	0
P51612	P51612	1	1	1	DNA repair protein complementing XP-C cells homolog	Xpc	DNA repair protein complementing XP-C cells homolog OS=Mus musculus OX=10090 GN=Xpc PE=1 SV=2	1	1	1	1	0	0	0	0	1	0	0	0	0	1	0	0	0	0	1	2.4	2.4	2.4	104.52	930	930	0.008959	1.095	0	0	0	0	2.4	2196600000	0	0	0	0	2196600000	0	0	0	0
P51660	P51660	3	3	3	Peroxisomal multifunctional enzyme type 2;(3R)-hydroxyacyl-CoA dehydrogenase;Enoyl-CoA hydratase 2	Hsd17b4	Peroxisomal multifunctional enzyme type 2 OS=Mus musculus OX=10090 GN=Hsd17b4 PE=1 SV=3	1	3	3	3	0	0	3	0	1	0	0	3	0	1	0	0	3	0	1	5.9	5.9	5.9	79.481	735	735	0	5.1671	0	0	5.9	0	2.2	12121000	0	0	7772900	0	4348500	0	0	5229700	0
P51807	P51807	1	1	1	Dynein light chain Tctex-type 1	Dynlt1	Dynein light chain Tctex-type 1 OS=Mus musculus OX=10090 GN=Dynlt1 PE=1 SV=1	1	1	1	1	0	0	0	0	1	0	0	0	0	1	0	0	0	0	1	21.2	21.2	21.2	12.483	113	113	0	5.0379	0	0	0	0	21.2	4387300	0	0	0	0	4387300	0	0	0	0
P51863	P51863	14	14	14	V-type proton ATPase subunit d 1	Atp6v0d1	V-type proton ATPase subunit d 1 OS=Mus musculus OX=10090 GN=Atp6v0d1 PE=1 SV=2	1	14	14	14	0	0	6	4	14	0	0	6	4	14	0	0	6	4	14	46.2	46.2	46.2	40.301	351	351	0	55.806	0	0	32.8	19.1	46.2	298600000	0	0	69998000	32575000	196030000	0	0	47181000	36220000
P51881	P51881	21	10	10	ADP/ATP translocase 2;ADP/ATP translocase 2, N-terminally processed	Slc25a5	ADP/ATP translocase 2 OS=Mus musculus OX=10090 GN=Slc25a5 PE=1 SV=3	1	21	10	10	8	8	14	15	20	4	4	7	7	10	4	4	7	7	10	56.7	23.2	23.2	32.931	298	298	0	45.51	33.9	33.9	46.6	51.7	54.4	958950000	82064000	32835000	72676000	137290000	634090000	103560000	51354000	50783000	80995000
P51912	P51912	9	9	9	Neutral amino acid transporter B(0)	Slc1a5	Neutral amino acid transporter B(0) OS=Mus musculus OX=10090 GN=Slc1a5 PE=1 SV=2	1	9	9	9	0	0	3	2	9	0	0	3	2	9	0	0	3	2	9	19.5	19.5	19.5	58.482	553	553	0	226.63	0	0	8.3	6	19.5	417230000	0	0	22818000	10930000	383490000	0	0	22790000	12807000
P51943	P51943	2	2	2	Cyclin-A2	Ccna2	Cyclin-A2 OS=Mus musculus OX=10090 GN=Ccna2 PE=1 SV=2	1	2	2	2	0	0	0	0	2	0	0	0	0	2	0	0	0	0	2	8.8	8.8	8.8	47.269	422	422	0	4.1023	0	0	0	0	8.8	14490000	0	0	0	0	14490000	0	0	0	0
P52019	P52019	1	1	1	Squalene monooxygenase	Sqle	Squalene monooxygenase OS=Mus musculus OX=10090 GN=Sqle PE=2 SV=1	1	1	1	1	0	0	0	0	1	0	0	0	0	1	0	0	0	0	1	4.4	4.4	4.4	63.769	572	572	0.0014375	1.9128	0	0	0	0	4.4	6871500	0	0	0	0	6871500	0	0	0	0
P52293	P52293	15	15	15	Importin subunit alpha-1	Kpna2	Importin subunit alpha-1 OS=Mus musculus OX=10090 GN=Kpna2 PE=1 SV=2	1	15	15	15	1	4	13	10	14	1	4	13	10	14	1	4	13	10	14	46.5	46.5	46.5	57.927	529	529	0	184.02	2.8	12.5	42.2	31.4	42.3	602410000	9634000	26163000	163580000	119110000	283920000	0	50419000	90571000	99248000
P52479	P52479	6	6	6	Ubiquitin carboxyl-terminal hydrolase 10	Usp10	Ubiquitin carboxyl-terminal hydrolase 10 OS=Mus musculus OX=10090 GN=Usp10 PE=1 SV=3	1	6	6	6	2	0	4	2	5	2	0	4	2	5	2	0	4	2	5	12.1	12.1	12.1	87.021	792	792	0	13.618	3.4	0	7.7	4.2	10.1	42762000	3124300	0	11817000	3846500	23974000	0	0	8092100	4886000
P52480;P53657	P52480	32;1	32;1	32;1	Pyruvate kinase PKM	Pkm	Pyruvate kinase PKM OS=Mus musculus OX=10090 GN=Pkm PE=1 SV=4	2	32	32	32	13	17	30	28	25	13	17	30	28	25	13	17	30	28	25	75.3	75.3	75.3	57.844	531	531;574	0	323.31	38	49.7	72.1	71.8	64.4	2306400000	101760000	211690000	769830000	611160000	611910000	201430000	288080000	451950000	453250000
P52482	P52482	2	1	1	Ubiquitin-conjugating enzyme E2 E1	Ube2e1	Ubiquitin-conjugating enzyme E2 E1 OS=Mus musculus OX=10090 GN=Ube2e1 PE=1 SV=1	1	2	1	1	0	0	2	0	2	0	0	1	0	1	0	0	1	0	1	13.5	9.3	9.3	21.333	193	193	0.0064963	1.1939	0	0	13.5	0	13.5	12019000	0	0	5595800	0	6423400	0	0	0	0
Q91W82;P52483	Q91W82;P52483	2;2	2;2	1;1	Ubiquitin-conjugating enzyme E2 E2;Ubiquitin-conjugating enzyme E2 E3	Ube2e2;Ube2e3	Ubiquitin-conjugating enzyme E2 E2 OS=Mus musculus OX=10090 GN=Ube2e2 PE=2 SV=1;Ubiquitin-conjugating enzyme E2 E3 OS=Mus musculus OX=10090 GN=Ube2e3 PE=1 SV=2	2	2	2	1	0	0	2	0	2	0	0	2	0	2	0	0	1	0	1	12.9	12.9	9	22.241	201	201;207	0	6.8181	0	0	12.9	0	12.9	26034000	0	0	9997800	0	16036000	0	0	6727200	0
P52875	P52875	4	4	4	Transmembrane protein 165	Tmem165	Transmembrane protein 165 OS=Mus musculus OX=10090 GN=Tmem165 PE=1 SV=2	1	4	4	4	0	0	2	1	4	0	0	2	1	4	0	0	2	1	4	20.4	20.4	20.4	34.79	323	323	0	54.547	0	0	8.7	7.7	20.4	71242000	0	0	6719500	3341100	61181000	0	0	8625500	0
P53026	P53026	8	8	8	60S ribosomal protein L10a	Rpl10a	60S ribosomal protein L10a OS=Mus musculus OX=10090 GN=Rpl10a PE=1 SV=3	1	8	8	8	2	1	6	4	8	2	1	6	4	8	2	1	6	4	8	29	29	29	24.916	217	217	0	31.682	12.4	3.7	27.6	18	29	406170000	16685000	3065700	40445000	23949000	322030000	28704000	0	21526000	28916000
P53612	P53612	3	3	3	Geranylgeranyl transferase type-2 subunit beta	Rabggtb	Geranylgeranyl transferase type-2 subunit beta OS=Mus musculus OX=10090 GN=Rabggtb PE=1 SV=2	1	3	3	3	0	0	1	0	2	0	0	1	0	2	0	0	1	0	2	10.3	10.3	10.3	37.803	339	339	0.0013934	1.709	0	0	3.2	0	7.1	13069000	0	0	3201700	0	9867400	0	0	0	0
P53810	P53810	3	2	2	Phosphatidylinositol transfer protein alpha isoform	Pitpna	Phosphatidylinositol transfer protein alpha isoform OS=Mus musculus OX=10090 GN=Pitpna PE=1 SV=2	1	3	2	2	0	0	3	2	2	0	0	2	1	1	0	0	2	1	1	14.8	11.4	11.4	31.893	271	271	0	3.5757	0	0	14.8	11.8	11.8	29624000	0	0	15488000	7790400	6345400	0	0	10420000	0
P53811	P53811	9	9	8	Phosphatidylinositol transfer protein beta isoform	Pitpnb	Phosphatidylinositol transfer protein beta isoform OS=Mus musculus OX=10090 GN=Pitpnb PE=1 SV=2	1	9	9	8	1	1	8	5	8	1	1	8	5	8	1	1	7	4	7	51.3	51.3	48	31.487	271	271	0	17.169	4.4	4.8	48.3	28.8	45.4	202520000	1231900	2090800	71287000	27727000	100190000	0	0	35656000	35431000
P53986	P53986	3	3	3	Monocarboxylate transporter 1	Slc16a1	Monocarboxylate transporter 1 OS=Mus musculus OX=10090 GN=Slc16a1 PE=1 SV=1	1	3	3	3	0	0	0	0	3	0	0	0	0	3	0	0	0	0	3	9.1	9.1	9.1	53.267	493	493	0	8.2185	0	0	0	0	9.1	90628000	0	0	0	0	90628000	0	0	0	0
P53994;P59279	P53994;P59279	13;7	13;7	13;7	Ras-related protein Rab-2A;Ras-related protein Rab-2B	Rab2a;Rab2b	Ras-related protein Rab-2A OS=Mus musculus OX=10090 GN=Rab2a PE=1 SV=1;Ras-related protein Rab-2B OS=Mus musculus OX=10090 GN=Rab2b PE=1 SV=1	2	13	13	13	1	4	12	7	12	1	4	12	7	12	1	4	12	7	12	64.2	64.2	64.2	23.547	212	212;216	0	157.33	6.1	25.5	64.2	45.3	60.8	502270000	4235200	14451000	168560000	57176000	257850000	0	26190000	107460000	52052000
P54071	P54071	8	8	8	Isocitrate dehydrogenase [NADP], mitochondrial	Idh2	Isocitrate dehydrogenase [NADP], mitochondrial OS=Mus musculus OX=10090 GN=Idh2 PE=1 SV=3	1	8	8	8	2	2	4	4	5	2	2	4	4	5	2	2	4	4	5	23.2	23.2	23.2	50.906	452	452	0	9.391	6	6.4	11.7	11.3	14.6	77456000	12907000	8047900	22856000	13103000	20542000	12809000	13307000	13867000	9476500
P54116	P54116	10	10	10	Erythrocyte band 7 integral membrane protein	Stom	Erythrocyte band 7 integral membrane protein OS=Mus musculus OX=10090 GN=Stom PE=1 SV=3	1	10	10	10	0	0	6	6	10	0	0	6	6	10	0	0	6	6	10	50	50	50	31.375	284	284	0	171.42	0	0	29.9	29.9	50	420150000	0	0	74327000	19659000	326160000	0	0	57026000	29212000
P54227	P54227	6	6	4	Stathmin	Stmn1	Stathmin OS=Mus musculus OX=10090 GN=Stmn1 PE=1 SV=2	1	6	6	4	5	5	4	0	4	5	5	4	0	4	3	4	2	0	2	29.5	29.5	22.8	17.274	149	149	0	12.658	24.2	28.9	23.5	0	23.5	252090000	112570000	45322000	37732000	0	56459000	103010000	57938000	29592000	0
P54729	P54729	7	7	7	NEDD8 ultimate buster 1	Nub1	NEDD8 ultimate buster 1 OS=Mus musculus OX=10090 GN=Nub1 PE=1 SV=2	1	7	7	7	0	0	0	0	7	0	0	0	0	7	0	0	0	0	7	17.3	17.3	17.3	70.306	614	614	0	16.148	0	0	0	0	17.3	48488000	0	0	0	0	48488000	0	0	0	0
P54822	P54822	15	15	15	Adenylosuccinate lyase	Adsl	Adenylosuccinate lyase OS=Mus musculus OX=10090 GN=Adsl PE=1 SV=2	1	15	15	15	0	1	11	7	14	0	1	11	7	14	0	1	11	7	14	40.7	40.7	40.7	54.866	484	484	0	84.618	0	3.9	31.8	20.2	37	323080000	0	19443000	90070000	43041000	170520000	0	0	68933000	46841000
P54823	P54823	11	11	11	Probable ATP-dependent RNA helicase DDX6	Ddx6	Probable ATP-dependent RNA helicase DDX6 OS=Mus musculus OX=10090 GN=Ddx6 PE=1 SV=1	1	11	11	11	1	2	5	5	11	1	2	5	5	11	1	2	5	5	11	34.4	34.4	34.4	54.191	483	483	0	33.68	2.1	6	14.7	14.5	34.4	195950000	2954600	22492000	31448000	24425000	114630000	0	26243000	29182000	24168000
P54923	P54923	8	8	8	[Protein ADP-ribosylarginine] hydrolase	Adprh	[Protein ADP-ribosylarginine] hydrolase OS=Mus musculus OX=10090 GN=Adprh PE=1 SV=1	1	8	8	8	0	2	5	2	7	0	2	5	2	7	0	2	5	2	7	37.6	37.6	37.6	40.068	362	362	0	34.169	0	12.2	24.3	12.2	30.1	100510000	0	3552500	44299000	6681600	45976000	0	5980500	28750000	7044800
P55012	P55012	7	7	7	Solute carrier family 12 member 2	Slc12a2	Solute carrier family 12 member 2 OS=Mus musculus OX=10090 GN=Slc12a2 PE=1 SV=2	1	7	7	7	0	0	0	0	7	0	0	0	0	7	0	0	0	0	7	7.2	7.2	7.2	131.03	1205	1205	0	10.272	0	0	0	0	7.2	42329000	0	0	0	0	42329000	0	0	0	0
P55096	P55096	1	1	1	ATP-binding cassette sub-family D member 3	Abcd3	ATP-binding cassette sub-family D member 3 OS=Mus musculus OX=10090 GN=Abcd3 PE=1 SV=2	1	1	1	1	0	0	0	0	1	0	0	0	0	1	0	0	0	0	1	1.8	1.8	1.8	75.474	659	659	0.0089476	1.0888	0	0	0	0	1.8	1363300	0	0	0	0	1363300	0	0	0	0
P55200	P55200	2	2	2	Histone-lysine N-methyltransferase 2A;MLL cleavage product N320;MLL cleavage product C180	Kmt2a	Histone-lysine N-methyltransferase 2A OS=Mus musculus OX=10090 GN=Kmt2a PE=1 SV=3	1	2	2	2	2	0	0	0	0	2	0	0	0	0	2	0	0	0	0	0.7	0.7	0.7	429.64	3966	3966	0.001432	1.8964	0.7	0	0	0	0	7483800	7483800	0	0	0	0	7483800	0	0	0
P55258;P61028;Q9DD03	P55258;P61028	5;3;2	2;0;0	2;0;0	Ras-related protein Rab-8A;Ras-related protein Rab-8B	Rab8a;Rab8b	Ras-related protein Rab-8A OS=Mus musculus OX=10090 GN=Rab8a PE=1 SV=2;Ras-related protein Rab-8B OS=Mus musculus OX=10090 GN=Rab8b PE=1 SV=1	3	5	2	2	1	1	5	4	5	0	0	2	1	2	0	0	2	1	2	25.1	12.6	12.6	23.668	207	207;207;202	0	9.6158	5.3	5.3	25.1	19.3	25.1	54635000	0	0	8362600	1868000	44404000	0	0	9395600	0
P55264	P55264	8	8	8	Adenosine kinase	Adk	Adenosine kinase OS=Mus musculus OX=10090 GN=Adk PE=1 SV=2	1	8	8	8	1	1	7	4	7	1	1	7	4	7	1	1	7	4	7	31	31	31	40.148	361	361	0	44.758	2.5	2.5	28.5	12.5	27.1	170130000	7928600	0	39559000	26089000	96552000	0	0	28724000	25923000
P55302	P55302	5	5	5	Alpha-2-macroglobulin receptor-associated protein	Lrpap1	Alpha-2-macroglobulin receptor-associated protein OS=Mus musculus OX=10090 GN=Lrpap1 PE=1 SV=1	1	5	5	5	0	1	0	5	0	0	1	0	5	0	0	1	0	5	0	16.1	16.1	16.1	42.215	360	360	0	6.4221	0	3.1	0	16.1	0	35029000	0	1924900	0	33104000	0	0	0	0	26840000
P56135	P56135	4	4	4	ATP synthase subunit f, mitochondrial	Atp5j2	ATP synthase subunit f, mitochondrial OS=Mus musculus OX=10090 GN=Atp5mf PE=1 SV=3	1	4	4	4	2	1	1	2	3	2	1	1	2	3	2	1	1	2	3	37.5	37.5	37.5	10.344	88	88	0	12.361	23.9	13.6	13.6	26.1	27.3	74040000	15335000	1347500	5000600	6887300	45470000	0	0	0	5824500
P56183	P56183	4	4	4	Ribosomal RNA processing protein 1 homolog A	Rrp1	Ribosomal RNA processing protein 1 homolog A OS=Mus musculus OX=10090 GN=Rrp1 PE=1 SV=2	1	4	4	4	0	0	2	1	3	0	0	2	1	3	0	0	2	1	3	15	15	15	54.776	494	494	0	10.516	0	0	5.3	1.8	13.2	67567000	0	0	27518000	16834000	23215000	0	0	0	0
Q91ZR1;P56371	Q91ZR1;P56371	1;1	1;1	1;1	Ras-related protein Rab-4B;Ras-related protein Rab-4A	Rab4b;Rab4a	Ras-related protein Rab-4B OS=Mus musculus OX=10090 GN=Rab4b PE=1 SV=2;Ras-related protein Rab-4A OS=Mus musculus OX=10090 GN=Rab4a PE=1 SV=2	2	1	1	1	0	0	1	1	1	0	0	1	1	1	0	0	1	1	1	6.6	6.6	6.6	23.629	213	213;218	0	2.3549	0	0	6.6	6.6	6.6	9150500	0	0	2799500	1393700	4957400	0	0	0	0
P56382	P56382	1	1	1	ATP synthase subunit epsilon, mitochondrial	Atp5e	ATP synthase subunit epsilon, mitochondrial OS=Mus musculus OX=10090 GN=Atp5f1e PE=1 SV=2	1	1	1	1	0	0	1	0	1	0	0	1	0	1	0	0	1	0	1	15.4	15.4	15.4	5.8378	52	52	0	26.834	0	0	15.4	0	15.4	0	0	0	0	0	0	0	0	0	0
P56391	P56391	7	7	7	Cytochrome c oxidase subunit 6B1	Cox6b1	Cytochrome c oxidase subunit 6B1 OS=Mus musculus OX=10090 GN=Cox6b1 PE=1 SV=2	1	7	7	7	1	5	3	5	3	1	5	3	5	3	1	5	3	5	3	79.1	79.1	79.1	10.071	86	86	0	26.744	12.8	66.3	41.9	53.5	40.7	297940000	7421300	97736000	28073000	106790000	57922000	0	77285000	63461000	83782000
P56394	P56394	1	1	1	Cytochrome c oxidase copper chaperone	Cox17	Cytochrome c oxidase copper chaperone OS=Mus musculus OX=10090 GN=Cox17 PE=1 SV=2	1	1	1	1	0	0	1	1	1	0	0	1	1	1	0	0	1	1	1	25.4	25.4	25.4	6.784	63	63	0	15.581	0	0	25.4	25.4	25.4	17118000	0	0	5444900	5318500	6354300	0	0	0	0
P56395	P56395	3	3	3	Cytochrome b5	Cyb5a	Cytochrome b5 OS=Mus musculus OX=10090 GN=Cyb5a PE=1 SV=2	1	3	3	3	0	0	0	0	3	0	0	0	0	3	0	0	0	0	3	25.4	25.4	25.4	15.241	134	134	0	6.9615	0	0	0	0	25.4	25956000	0	0	0	0	25956000	0	0	0	0
P56399	P56399	2	2	2	Ubiquitin carboxyl-terminal hydrolase 5	Usp5	Ubiquitin carboxyl-terminal hydrolase 5 OS=Mus musculus OX=10090 GN=Usp5 PE=1 SV=1	1	2	2	2	0	0	2	1	0	0	0	2	1	0	0	0	2	1	0	3.3	3.3	3.3	95.832	858	858	0	2.6501	0	0	3.3	1.7	0	8222500	0	0	5637300	2585200	0	0	0	3792800	0
P56480	P56480	3	3	3	ATP synthase subunit beta, mitochondrial	Atp5b	ATP synthase subunit beta, mitochondrial OS=Mus musculus OX=10090 GN=Atp5f1b PE=1 SV=2	1	3	3	3	1	0	2	2	0	1	0	2	2	0	1	0	2	2	0	11.5	11.5	11.5	56.3	529	529	0.0014354	1.9081	7	0	8.9	9.6	0	11530000	3777300	0	5039200	2713100	0	0	0	0	2199700
P56959	P56959	2	2	2	RNA-binding protein FUS	Fus	RNA-binding protein FUS OS=Mus musculus OX=10090 GN=Fus PE=1 SV=1	1	2	2	2	0	0	0	0	2	0	0	0	0	2	0	0	0	0	2	7.9	7.9	7.9	52.673	518	518	0.0068699	1.14	0	0	0	0	7.9	17759000	0	0	0	0	17759000	0	0	0	0
P56960	P56960	1	1	1	Exosome component 10	Exosc10	Exosome component 10 OS=Mus musculus OX=10090 GN=Exosc10 PE=1 SV=2	1	1	1	1	0	0	0	0	1	0	0	0	0	1	0	0	0	0	1	1.7	1.7	1.7	100.94	887	887	0.0014252	1.8592	0	0	0	0	1.7	2255400	0	0	0	0	2255400	0	0	0	0
P57722	P57722	9	7	6	Poly(rC)-binding protein 3	Pcbp3	Poly(rC)-binding protein 3 OS=Mus musculus OX=10090 GN=Pcbp3 PE=1 SV=3	1	9	7	6	3	4	6	6	7	1	2	4	4	5	1	1	4	4	5	45.3	36.9	33.2	39.294	371	371	0	34.8	14.6	16.4	28	25.3	38.5	105920000	3895600	16751000	30388000	17050000	37832000	0	0	19719000	18226000
P57746	P57746	1	1	1	V-type proton ATPase subunit D	Atp6v1d	V-type proton ATPase subunit D OS=Mus musculus OX=10090 GN=Atp6v1d PE=1 SV=1	1	1	1	1	0	0	0	0	1	0	0	0	0	1	0	0	0	0	1	11.7	11.7	11.7	28.369	247	247	0	2.8104	0	0	0	0	11.7	7891000	0	0	0	0	7891000	0	0	0	0
P57776	P57776	3	3	3	Elongation factor 1-delta	Eef1d	Elongation factor 1-delta OS=Mus musculus OX=10090 GN=Eef1d PE=1 SV=3	1	3	3	3	3	1	1	0	1	3	1	1	0	1	3	1	1	0	1	17.1	17.1	17.1	31.293	281	281	0	10.671	17.1	8.5	8.5	0	8.5	56870000	37729000	7766000	5094000	0	6280600	37729000	0	0	0
P57780	P57780	41	23	23	Alpha-actinin-4	Actn4	Alpha-actinin-4 OS=Mus musculus OX=10090 GN=Actn4 PE=1 SV=1	1	41	23	23	6	9	30	23	39	3	6	19	12	21	3	6	19	12	21	57.6	37.7	37.7	104.98	912	912	0	114.71	10.4	14.7	44.2	33.7	54.3	713670000	28675000	23516000	133740000	71850000	455890000	38472000	44936000	89361000	66873000
P57787	P57787	6	6	6	Monocarboxylate transporter 4	Slc16a3	Monocarboxylate transporter 4 OS=Mus musculus OX=10090 GN=Slc16a3 PE=1 SV=1	1	6	6	6	0	0	2	3	6	0	0	2	3	6	0	0	2	3	6	12.1	12.1	12.1	50.373	470	470	0	42.383	0	0	6.2	7.9	12.1	579680000	0	0	33684000	21951000	524050000	0	0	19910000	24044000
P58021	P58021	6	6	6	Transmembrane 9 superfamily member 2	Tm9sf2	Transmembrane 9 superfamily member 2 OS=Mus musculus OX=10090 GN=Tm9sf2 PE=1 SV=1	1	6	6	6	0	0	0	1	6	0	0	0	1	6	0	0	0	1	6	15.7	15.7	15.7	75.329	662	662	0	15.057	0	0	0	2.1	15.7	54307000	0	0	0	2173800	52133000	0	0	0	0
P58242	P58242	3	3	3	Acid sphingomyelinase-like phosphodiesterase 3b	Smpdl3b	Acid sphingomyelinase-like phosphodiesterase 3b OS=Mus musculus OX=10090 GN=Smpdl3b PE=1 SV=1	1	3	3	3	0	0	3	0	0	0	0	3	0	0	0	0	3	0	0	10.1	10.1	10.1	51.599	456	456	0	5.2098	0	0	10.1	0	0	11695000	0	0	11695000	0	0	0	0	7868800	0
P58252	P58252	53	53	52	Elongation factor 2	Eef2	Elongation factor 2 OS=Mus musculus OX=10090 GN=Eef2 PE=1 SV=2	1	53	53	52	23	28	49	43	52	23	28	49	43	52	22	27	48	42	51	69	69	67.8	95.313	858	858	0	323.31	35.7	43.8	61.3	63.6	66.2	12144000000	483750000	602350000	2866200000	1812000000	6379200000	652230000	1148300000	1798300000	1493100000
P58389	P58389	12	12	12	Serine/threonine-protein phosphatase 2A activator	Ppp2r4	Serine/threonine-protein phosphatase 2A activator OS=Mus musculus OX=10090 GN=Ptpa PE=1 SV=1	1	12	12	12	1	1	8	5	11	1	1	8	5	11	1	1	8	5	11	51.4	51.4	51.4	36.71	323	323	0	46.063	6.8	4	31.9	18	51.4	482900000	5595800	3079600	157060000	28032000	289130000	0	0	74699000	41227000
P58742	P58742	8	8	8	Aladin	Aaas	Aladin OS=Mus musculus OX=10090 GN=Aaas PE=1 SV=1	1	8	8	8	0	0	0	0	8	0	0	0	0	8	0	0	0	0	8	23.3	23.3	23.3	59.43	546	546	0	21.672	0	0	0	0	23.3	37083000	0	0	0	0	37083000	0	0	0	0
P59017	P59017	4	4	4	Bcl-2-like protein 13	Bcl2l13	Bcl-2-like protein 13 OS=Mus musculus OX=10090 GN=Bcl2l13 PE=1 SV=2	1	4	4	4	0	0	2	1	4	0	0	2	1	4	0	0	2	1	4	15.2	15.2	15.2	46.719	434	434	0	6.6894	0	0	9	3.2	15.2	41940000	0	0	8541800	800810	32597000	0	0	11612000	0
P59222	P59222	7	7	7	Scavenger receptor class F member 2	Scarf2	Scavenger receptor class F member 2 OS=Mus musculus OX=10090 GN=Scarf2 PE=1 SV=1	1	7	7	7	0	0	0	0	7	0	0	0	0	7	0	0	0	0	7	13	13	13	87.87	833	833	0	15.212	0	0	0	0	13	41456000	0	0	0	0	41456000	0	0	0	0
P59326;Q91YT7	P59326;Q91YT7	1;1	1;1	1;1	YTH domain-containing family protein 1;YTH domain-containing family protein 2	Ythdf1;Ythdf2	YTH domain-containing family protein 1 OS=Mus musculus OX=10090 GN=Ythdf1 PE=1 SV=1;YTH domain-containing family protein 2 OS=Mus musculus OX=10090 GN=Ythdf2 PE=1 SV=1	2	1	1	1	1	0	0	0	1	1	0	0	0	1	1	0	0	0	1	2.5	2.5	2.5	60.878	559	559;579	0	5.4046	2.5	0	0	0	2.5	33800000	30964000	0	0	0	2835600	0	0	0	0
P59999	P59999	7	7	7	Actin-related protein 2/3 complex subunit 4	Arpc4	Actin-related protein 2/3 complex subunit 4 OS=Mus musculus OX=10090 GN=Arpc4 PE=1 SV=3	1	7	7	7	3	3	4	5	6	3	3	4	5	6	3	3	4	5	6	54.8	54.8	54.8	19.667	168	168	0	16.194	16.1	17.9	29.2	42.9	43.5	275730000	23721000	18858000	45680000	40530000	146940000	27674000	30672000	34391000	35020000
P60060	P60060	1	1	1	Protein transport protein Sec61 subunit gamma	Sec61g	Protein transport protein Sec61 subunit gamma OS=Mus musculus OX=10090 GN=Sec61g PE=3 SV=1	1	1	1	1	0	0	1	1	1	0	0	1	1	1	0	0	1	1	1	17.6	17.6	17.6	7.7412	68	68	0	26.102	0	0	17.6	17.6	17.6	191960000	0	0	26339000	25996000	139620000	0	0	0	0
P60122	P60122	2	2	2	RuvB-like 1	Ruvbl1	RuvB-like 1 OS=Mus musculus OX=10090 GN=Ruvbl1 PE=1 SV=1	1	2	2	2	2	1	0	0	0	2	1	0	0	0	2	1	0	0	0	7.5	7.5	7.5	50.213	456	456	0.0018332	1.592	7.5	2.6	0	0	0	9493400	8401400	1092000	0	0	0	8401400	0	0	0
P60229	P60229	22	22	22	Eukaryotic translation initiation factor 3 subunit E	Eif3e	Eukaryotic translation initiation factor 3 subunit E OS=Mus musculus OX=10090 GN=Eif3e PE=1 SV=1	1	22	22	22	0	1	17	8	20	0	1	17	8	20	0	1	17	8	20	56.9	56.9	56.9	52.22	445	445	0	209.72	0	4.5	45.2	24.5	56.6	1135300000	0	6476100	213340000	98063000	817370000	0	0	176510000	97167000
P60335	P60335	12	12	10	Poly(rC)-binding protein 1	Pcbp1	Poly(rC)-binding protein 1 OS=Mus musculus OX=10090 GN=Pcbp1 PE=1 SV=1	1	12	12	10	9	11	12	9	12	9	11	12	9	12	7	9	10	7	10	64.9	64.9	56.2	37.497	356	356	0	123.56	42.7	57.9	64.9	44.4	64.9	802770000	119220000	103710000	211730000	125120000	242980000	130950000	125150000	129300000	115600000
P60487	P60487	1	1	1	Pyridoxal phosphate phosphatase	Pdxp	Pyridoxal phosphate phosphatase OS=Mus musculus OX=10090 GN=Pdxp PE=1 SV=1	1	1	1	1	0	0	0	1	0	0	0	0	1	0	0	0	0	1	0	4.8	4.8	4.8	31.512	292	292	0.0036085	1.5054	0	0	0	4.8	0	1288800	0	0	0	1288800	0	0	0	0	1044900
P60603	P60603	1	1	1	Reactive oxygen species modulator 1	Romo1	Reactive oxygen species modulator 1 OS=Mus musculus OX=10090 GN=Romo1 PE=2 SV=1	1	1	1	1	0	0	1	1	1	0	0	1	1	1	0	0	1	1	1	21.5	21.5	21.5	8.1828	79	79	0	16.763	0	0	21.5	21.5	21.5	23617000	0	0	10273000	5057300	8286400	0	0	6911900	0
P60710;Q8BFZ3	P60710	25;7	1;0	1;0	Actin, cytoplasmic 1;Actin, cytoplasmic 1, N-terminally processed	Actb	Actin, cytoplasmic 1 OS=Mus musculus OX=10090 GN=Actb PE=1 SV=1	2	25	1	1	22	23	25	23	25	1	1	1	1	1	1	1	1	1	1	72.5	4.5	4.5	41.736	375	375;376	0	147.41	70.1	70.7	72.5	70.7	72.5	703540000	29891000	56670000	212650000	118010000	286320000	0	0	0	0
P60762	P60762	1	1	1	Mortality factor 4-like protein 1	Morf4l1	Mortality factor 4-like protein 1 OS=Mus musculus OX=10090 GN=Morf4l1 PE=1 SV=2	1	1	1	1	0	0	0	0	1	0	0	0	0	1	0	0	0	0	1	5.5	5.5	5.5	41.492	362	362	0.009721	1.0158	0	0	0	0	5.5	2330100	0	0	0	0	2330100	0	0	0	0
P60766;Q8R527;Q9ER71	P60766	9;1;1	9;1;1	8;0;0	Cell division control protein 42 homolog	Cdc42	Cell division control protein 42 homolog OS=Mus musculus OX=10090 GN=Cdc42 PE=1 SV=2	3	9	9	8	3	1	7	6	9	3	1	7	6	9	3	1	6	5	8	58.6	58.6	52.9	21.258	191	191;205;214	0	85.803	25.1	8.9	42.4	42.4	58.6	1946200000	42627000	61352000	333170000	298270000	1210800000	64535000	75435000	280950000	193250000
P60843	P60843	17	17	10	Eukaryotic initiation factor 4A-I	Eif4a1	Eukaryotic initiation factor 4A-I OS=Mus musculus OX=10090 GN=Eif4a1 PE=1 SV=1	1	17	17	10	3	6	15	14	16	3	6	15	14	16	1	1	9	9	9	51.7	51.7	30	46.153	406	406	0	129.91	10.1	18.5	49.5	45.6	49.5	750340000	58780000	48041000	190980000	117320000	335220000	64729000	69042000	127790000	88798000
P60867	P60867	4	4	3	40S ribosomal protein S20	Rps20	40S ribosomal protein S20 OS=Mus musculus OX=10090 GN=Rps20 PE=1 SV=1	1	4	4	3	1	1	0	1	2	1	1	0	1	2	1	1	0	1	2	31.9	31.9	16.8	13.373	119	119	0	2.2961	10.1	5.9	0	5.9	16.8	111160000	21351000	16424000	0	19577000	53809000	0	0	0	0
P60879	P60879	14	14	13	Synaptosomal-associated protein 25	Snap25	Synaptosomal-associated protein 25 OS=Mus musculus OX=10090 GN=Snap25 PE=1 SV=1	1	14	14	13	0	0	2	1	14	0	0	2	1	14	0	0	2	1	13	68.9	68.9	64.1	23.315	206	206	0	232.47	0	0	14.6	7.8	68.9	317660000	0	0	8301700	3244700	306120000	0	0	5585400	0
P60882	P60882	2	2	2	Multiple epidermal growth factor-like domains protein 8	Megf8	Multiple epidermal growth factor-like domains protein 8 OS=Mus musculus OX=10090 GN=Megf8 PE=1 SV=2	1	2	2	2	0	0	0	0	2	0	0	0	0	2	0	0	0	0	2	1.1	1.1	1.1	297.48	2789	2789	0.00097371	2.0477	0	0	0	0	1.1	5953500	0	0	0	0	5953500	0	0	0	0
P61021	P61021	5	2	2	Ras-related protein Rab-5B	Rab5b	Ras-related protein Rab-5B OS=Mus musculus OX=10090 GN=Rab5b PE=1 SV=1	1	5	2	2	1	3	5	3	4	0	0	2	0	1	0	0	2	0	1	27	12.1	12.1	23.707	215	215	0	5.8136	5.1	14.9	27	14.9	20.5	7696600	0	0	0	0	7696600	0	0	0	0
P61027	P61027	4	3	3	Ras-related protein Rab-10	Rab10	Ras-related protein Rab-10 OS=Mus musculus OX=10090 GN=Rab10 PE=1 SV=1	1	4	3	3	3	2	3	3	4	2	1	2	2	3	2	1	2	2	3	20.5	15	15	22.541	200	200	0	9.3679	17	11.5	17	17	20.5	322170000	6130000	3408100	100410000	22786000	189430000	9377100	0	78301000	26766000
P61079;P62838;P61080;Q6ZWY6	P61079;P62838	4;3;1;1	4;3;1;1	4;3;1;1	Ubiquitin-conjugating enzyme E2 D3;Ubiquitin-conjugating enzyme E2 D2	Ube2d3;Ube2d2	Ubiquitin-conjugating enzyme E2 D3 OS=Mus musculus OX=10090 GN=Ube2d3 PE=1 SV=1;Ubiquitin-conjugating enzyme E2 D2 OS=Mus musculus OX=10090 GN=Ube2d2 PE=1 SV=1	4	4	4	4	0	0	3	1	4	0	0	3	1	4	0	0	3	1	4	42.9	42.9	42.9	16.687	147	147;147;147;147	0	19.718	0	0	26.5	12.2	42.9	220740000	0	0	36412000	4779400	179550000	0	0	49839000	0
P61082	P61082	6	6	6	NEDD8-conjugating enzyme Ubc12	Ube2m	NEDD8-conjugating enzyme Ubc12 OS=Mus musculus OX=10090 GN=Ube2m PE=1 SV=1	1	6	6	6	2	1	5	4	4	2	1	5	4	4	2	1	5	4	4	37.2	37.2	37.2	20.9	183	183	0	17.08	10.9	4.9	32.8	25.1	25.1	139520000	16767000	3203600	45745000	17071000	56733000	23400000	0	22668000	15235000
P61087	P61087	1	1	1	Ubiquitin-conjugating enzyme E2 K	Ube2k	Ubiquitin-conjugating enzyme E2 K OS=Mus musculus OX=10090 GN=Ube2k PE=1 SV=3	1	1	1	1	0	0	1	1	0	0	0	1	1	0	0	0	1	1	0	13.5	13.5	13.5	22.406	200	200	0	2.8101	0	0	13.5	13.5	0	8222500	0	0	4674100	3548400	0	0	0	0	2877000
P61089	P61089	3	3	3	Ubiquitin-conjugating enzyme E2 N	Ube2n	Ubiquitin-conjugating enzyme E2 N OS=Mus musculus OX=10090 GN=Ube2n PE=1 SV=1	1	3	3	3	0	0	3	2	1	0	0	3	2	1	0	0	3	2	1	25.7	25.7	25.7	17.138	152	152	0	5.4316	0	0	25.7	18.4	5.3	23059000	0	0	11615000	8439100	3004800	0	0	6381800	8275400
P61161	P61161	15	15	15	Actin-related protein 2	Actr2	Actin-related protein 2 OS=Mus musculus OX=10090 GN=Actr2 PE=1 SV=1	1	15	15	15	2	5	8	8	15	2	5	8	8	15	2	5	8	8	15	41.6	41.6	41.6	44.76	394	394	0	92.747	6.3	17.8	29.4	29.4	41.6	863970000	9091700	15006000	75176000	43602000	721090000	16846000	31601000	80104000	54414000
P61164	P61164	7	7	3	Alpha-centractin	Actr1a	Alpha-centractin OS=Mus musculus OX=10090 GN=Actr1a PE=1 SV=1	1	7	7	3	1	1	6	4	6	1	1	6	4	6	1	1	2	1	2	31.1	31.1	15.2	42.613	376	376	0	27.279	5.9	5.9	29	16.5	25.3	155180000	10657000	13840000	45693000	35387000	49602000	0	0	26119000	27204000
P61166	P61166	1	1	1	Transmembrane protein 258	Tmem258	Transmembrane protein 258 OS=Mus musculus OX=10090 GN=Tmem258 PE=1 SV=1	1	1	1	1	0	0	1	0	1	0	0	1	0	1	0	0	1	0	1	10.1	10.1	10.1	9.0788	79	79	0.0014416	1.9313	0	0	10.1	0	10.1	7590200	0	0	2126800	0	5463400	0	0	0	0
P61202	P61202	7	7	7	COP9 signalosome complex subunit 2	Cops2	COP9 signalosome complex subunit 2 OS=Mus musculus OX=10090 GN=Cops2 PE=1 SV=1	1	7	7	7	0	0	1	1	7	0	0	1	1	7	0	0	1	1	7	19	19	19	51.596	443	443	0	9.1538	0	0	3.2	2.9	19	54904000	0	0	2537200	3094900	49272000	0	0	0	0
P61211	P61211	8	8	8	ADP-ribosylation factor-like protein 1	Arl1	ADP-ribosylation factor-like protein 1 OS=Mus musculus OX=10090 GN=Arl1 PE=1 SV=1	1	8	8	8	0	0	6	2	7	0	0	6	2	7	0	0	6	2	7	62.4	62.4	62.4	20.411	181	181	0	50.387	0	0	49.2	18.8	52.5	393980000	0	0	287700000	10495000	95782000	0	0	95648000	38438000
P61222	P61222	23	23	23	ATP-binding cassette sub-family E member 1	Abce1	ATP-binding cassette sub-family E member 1 OS=Mus musculus OX=10090 GN=Abce1 PE=1 SV=1	1	23	23	23	2	2	4	9	23	2	2	4	9	23	2	2	4	9	23	44.9	44.9	44.9	67.314	599	599	0	58.843	7.5	3.7	10.7	21.4	44.9	801770000	19438000	4571500	26705000	36504000	714550000	15056000	0	18103000	51132000
P61255	P61255	4	4	4	60S ribosomal protein L26	Rpl26	60S ribosomal protein L26 OS=Mus musculus OX=10090 GN=Rpl26 PE=1 SV=1	1	4	4	4	2	0	2	1	4	2	0	2	1	4	2	0	2	1	4	26.2	26.2	26.2	17.258	145	145	0	4.1213	11.7	0	11.7	6.2	26.2	84174000	6950500	0	11077000	4101000	62046000	0	0	9238500	0
P61264	P61264	1	1	1	Syntaxin-1B	Stx1b	Syntaxin-1B OS=Mus musculus OX=10090 GN=Stx1b PE=1 SV=1	1	1	1	1	0	0	0	0	1	0	0	0	0	1	0	0	0	0	1	4.9	4.9	4.9	33.244	288	288	0	4.7039	0	0	0	0	4.9	3517000	0	0	0	0	3517000	0	0	0	0
P61290	P61290	2	2	2	Proteasome activator complex subunit 3	Psme3	Proteasome activator complex subunit 3 OS=Mus musculus OX=10090 GN=Psme3 PE=1 SV=1	1	2	2	2	2	1	2	2	2	2	1	2	2	2	2	1	2	2	2	10.2	10.2	10.2	29.506	254	254	0	4.2552	10.2	5.9	10.2	10.2	10.2	28394000	7002400	2354700	7125300	4896400	7015100	7020200	0	4794300	3951600
Q9CQL1;P61327	Q9CQL1;P61327	2;2	2;2	2;2	Protein mago nashi homolog 2;Protein mago nashi homolog	Magohb;Magoh	Protein mago nashi homolog 2 OS=Mus musculus OX=10090 GN=Magohb PE=2 SV=1;Protein mago nashi homolog OS=Mus musculus OX=10090 GN=Magoh PE=2 SV=1	2	2	2	2	0	0	2	1	2	0	0	2	1	2	0	0	2	1	2	24	24	24	17.091	146	146;146	0	7.5283	0	0	24	13.7	24	46306000	0	0	13049000	5692200	27565000	0	0	8363900	0
P61358	P61358	6	6	6	60S ribosomal protein L27	Rpl27	60S ribosomal protein L27 OS=Mus musculus OX=10090 GN=Rpl27 PE=1 SV=2	1	6	6	6	1	1	2	1	6	1	1	2	1	6	1	1	2	1	6	48.5	48.5	48.5	15.798	136	136	0	17.561	17.6	5.9	23.5	6.6	48.5	240390000	28767000	1573000	10509000	6868300	192670000	23935000	0	13155000	0
P61514	P61514	2	2	2	60S ribosomal protein L37a	Rpl37a	60S ribosomal protein L37a OS=Mus musculus OX=10090 GN=Rpl37a PE=1 SV=2	1	2	2	2	0	0	1	0	2	0	0	1	0	2	0	0	1	0	2	32.6	32.6	32.6	10.275	92	92	0	5.2841	0	0	19.6	0	32.6	45080000	0	0	2396300	0	42683000	0	0	0	0
P61620	P61620	8	8	4	Protein transport protein Sec61 subunit alpha isoform 1	Sec61a1	Protein transport protein Sec61 subunit alpha isoform 1 OS=Mus musculus OX=10090 GN=Sec61a1 PE=1 SV=2	1	8	8	4	0	2	3	8	6	0	2	3	8	6	0	1	2	4	4	21	21	13.4	52.264	476	476	0	67.911	0	4.6	8	21	17.2	552970000	0	10303000	25347000	262810000	254510000	0	11896000	18739000	217700000
P61750	P61750	7	3	3	ADP-ribosylation factor 4	Arf4	ADP-ribosylation factor 4 OS=Mus musculus OX=10090 GN=Arf4 PE=1 SV=2	1	7	3	3	1	2	6	7	7	1	0	2	3	3	1	0	2	3	3	54.4	17.8	17.8	20.396	180	180	0	17.053	5.6	17.2	50.6	54.4	54.4	153100000	3756900	0	18348000	22397000	108600000	0	0	17400000	16476000
P61804	P61804	3	3	3	Dolichyl-diphosphooligosaccharide--protein glycosyltransferase subunit DAD1	Dad1	Dolichyl-diphosphooligosaccharide--protein glycosyltransferase subunit DAD1 OS=Mus musculus OX=10090 GN=Dad1 PE=1 SV=3	1	3	3	3	2	1	3	2	3	2	1	3	2	3	2	1	3	2	3	28.3	28.3	28.3	12.497	113	113	0	40.339	19.5	10.6	28.3	19.5	28.3	153190000	5092900	2119200	39665000	10699000	95616000	0	0	22646000	10871000
P61922	P61922	2	2	2	4-aminobutyrate aminotransferase, mitochondrial	Abat	4-aminobutyrate aminotransferase, mitochondrial OS=Mus musculus OX=10090 GN=Abat PE=1 SV=1	1	2	2	2	0	0	1	0	1	0	0	1	0	1	0	0	1	0	1	6.4	6.4	6.4	56.451	500	500	0	2.8795	0	0	2.8	0	3.6	6123500	0	0	2318100	0	3805400	0	0	1559600	0
P61924	P61924	3	3	3	Coatomer subunit zeta-1	Copz1	Coatomer subunit zeta-1 OS=Mus musculus OX=10090 GN=Copz1 PE=1 SV=1	1	3	3	3	2	2	2	1	3	2	2	2	1	3	2	2	2	1	3	21.5	21.5	21.5	20.198	177	177	0	9.3453	21.5	21.5	21.5	13	21.5	152390000	19435000	11965000	37745000	16472000	66777000	18454000	15291000	26822000	0
P61957;Q9Z172	P61957	3;1	3;1	3;1	Small ubiquitin-related modifier 2	Sumo2	Small ubiquitin-related modifier 2 OS=Mus musculus OX=10090 GN=Sumo2 PE=1 SV=1	2	3	3	3	1	2	2	3	2	1	2	2	3	2	1	2	2	3	2	33.7	33.7	33.7	10.871	95	95;110	0	11.029	12.6	23.2	23.2	33.7	23.2	236510000	19097000	15580000	18590000	143860000	39382000	0	20524000	11476000	0
P61967	P61967	2	2	2	AP-1 complex subunit sigma-1A	Ap1s1	AP-1 complex subunit sigma-1A OS=Mus musculus OX=10090 GN=Ap1s1 PE=1 SV=1	1	2	2	2	0	0	0	0	2	0	0	0	0	2	0	0	0	0	2	15.8	15.8	15.8	18.733	158	158	0	7.519	0	0	0	0	15.8	3431300	0	0	0	0	3431300	0	0	0	0
P61979	P61979	11	11	11	Heterogeneous nuclear ribonucleoprotein K	Hnrnpk	Heterogeneous nuclear ribonucleoprotein K OS=Mus musculus OX=10090 GN=Hnrnpk PE=1 SV=1	1	11	11	11	5	3	6	6	1	5	3	6	6	1	5	3	6	6	1	37.6	37.6	37.6	50.976	463	463	0	22.923	20.7	12.7	21.8	20.7	5	117440000	30140000	22468000	33097000	29846000	1894500	42403000	18755000	22502000	21057000
P61982	P61982	3	1	1	14-3-3 protein gamma;14-3-3 protein gamma, N-terminally processed	Ywhag	14-3-3 protein gamma OS=Mus musculus OX=10090 GN=Ywhag PE=1 SV=2	1	3	1	1	0	1	2	2	2	0	0	1	1	0	0	0	1	1	0	20.2	10.5	10.5	28.302	247	247	0	11.519	0	3.2	13.8	13.8	9.7	19240000	0	0	6833800	12407000	0	0	0	0	10059000
P62075	P62075	4	4	4	Mitochondrial import inner membrane translocase subunit Tim13	Timm13	Mitochondrial import inner membrane translocase subunit Tim13 OS=Mus musculus OX=10090 GN=Timm13 PE=1 SV=1	1	4	4	4	1	1	2	3	2	1	1	2	3	2	1	1	2	3	2	52.6	52.6	52.6	10.458	95	95	0	18.597	14.7	14.7	30.5	41.1	22.1	44035000	0	4451300	16089000	16954000	6540500	0	0	11762000	12809000
P62082	P62082	8	8	8	40S ribosomal protein S7	Rps7	40S ribosomal protein S7 OS=Mus musculus OX=10090 GN=Rps7 PE=2 SV=1	1	8	8	8	1	0	3	0	8	1	0	3	0	8	1	0	3	0	8	53.1	53.1	53.1	22.127	194	194	0	17.249	6.2	0	33.5	0	53.1	253550000	5430400	0	17614000	0	230510000	0	0	46684000	0
P62137	P62137	18	18	6	Serine/threonine-protein phosphatase PP1-alpha catalytic subunit	Ppp1ca	Serine/threonine-protein phosphatase PP1-alpha catalytic subunit OS=Mus musculus OX=10090 GN=Ppp1ca PE=1 SV=1	1	18	18	6	2	4	13	11	17	2	4	13	11	17	0	3	5	4	5	70	70	27.9	37.54	330	330	0	323.31	7	15.5	54.8	43	66.7	955660000	16219000	13943000	169300000	92237000	663950000	14202000	20112000	130870000	63858000
P62141	P62141	15	4	4	Serine/threonine-protein phosphatase PP1-beta catalytic subunit	Ppp1cb	Serine/threonine-protein phosphatase PP1-beta catalytic subunit OS=Mus musculus OX=10090 GN=Ppp1cb PE=1 SV=3	1	15	4	4	2	3	10	8	15	0	2	2	2	4	0	2	2	2	4	50.5	16.2	16.2	37.186	327	327	0	21.031	7	13.1	38.5	33	50.5	50235000	0	6180500	10996000	8152700	24906000	0	8036800	8013900	7722000
P62192	P62192	9	9	9	26S protease regulatory subunit 4	Psmc1	26S proteasome regulatory subunit 4 OS=Mus musculus OX=10090 GN=Psmc1 PE=1 SV=1	1	9	9	9	0	0	2	4	8	0	0	2	4	8	0	0	2	4	8	28.9	28.9	28.9	49.184	440	440	0	17.819	0	0	5.2	11.6	26.1	120750000	0	0	11887000	16952000	91916000	0	0	12477000	9883600
P62196	P62196	1	1	1	26S protease regulatory subunit 8	Psmc5	26S proteasome regulatory subunit 8 OS=Mus musculus OX=10090 GN=Psmc5 PE=1 SV=1	1	1	1	1	0	0	1	1	1	0	0	1	1	1	0	0	1	1	1	3	3	3	45.626	406	406	0.0018365	1.6053	0	0	3	3	3	16037000	0	0	4417700	1987800	9631800	0	0	0	0
P62242	P62242	13	13	13	40S ribosomal protein S8	Rps8	40S ribosomal protein S8 OS=Mus musculus OX=10090 GN=Rps8 PE=1 SV=2	1	13	13	13	4	3	6	6	11	4	3	6	6	11	4	3	6	6	11	59.1	59.1	59.1	24.205	208	208	0	107.89	25	19.2	34.1	34.1	52.4	678690000	19478000	11511000	43325000	38042000	566340000	31338000	26182000	36206000	41096000
P62245	P62245	9	9	9	40S ribosomal protein S15a	Rps15a	40S ribosomal protein S15a OS=Mus musculus OX=10090 GN=Rps15a PE=1 SV=2	1	9	9	9	4	6	8	6	9	4	6	8	6	9	4	6	8	6	9	62.3	62.3	62.3	14.839	130	130	0	39.09	34.6	51.5	61.5	47.7	62.3	887840000	56732000	68696000	163580000	118430000	480410000	72180000	96865000	94128000	102890000
P62259	P62259	7	6	6	14-3-3 protein epsilon	Ywhae	14-3-3 protein epsilon OS=Mus musculus OX=10090 GN=Ywhae PE=1 SV=1	1	7	6	6	0	3	5	3	5	0	2	4	2	4	0	2	4	2	4	40.4	37.3	37.3	29.174	255	255	0	8.429	0	12.5	31.4	17.3	26.3	115920000	0	7726800	42961000	20384000	44844000	0	15354000	25638000	17653000
P62264	P62264	5	5	5	40S ribosomal protein S14	Rps14	40S ribosomal protein S14 OS=Mus musculus OX=10090 GN=Rps14 PE=1 SV=3	1	5	5	5	1	3	4	5	5	1	3	4	5	5	1	3	4	5	5	33.1	33.1	33.1	16.273	151	151	0	126.14	13.9	31.8	31.8	33.1	33.1	246340000	3501500	9750300	31225000	37327000	164540000	0	16565000	23764000	28648000
P62267	P62267	6	6	6	40S ribosomal protein S23	Rps23	40S ribosomal protein S23 OS=Mus musculus OX=10090 GN=Rps23 PE=1 SV=3	1	6	6	6	2	0	1	0	6	2	0	1	0	6	2	0	1	0	6	48.3	48.3	48.3	15.807	143	143	0	21.771	13.3	0	7.7	0	48.3	434570000	35305000	0	6660900	0	392600000	0	0	0	0
P62270	P62270	8	8	8	40S ribosomal protein S18	Rps18	40S ribosomal protein S18 OS=Mus musculus OX=10090 GN=Rps18 PE=1 SV=3	1	8	8	8	2	1	3	1	8	2	1	3	1	8	2	1	3	1	8	39.5	39.5	39.5	17.718	152	152	0	21.323	12.5	7.2	15.8	7.2	39.5	154220000	4210000	3234700	8822300	4929200	133020000	0	0	8785200	0
P62274	P62274	2	2	2	40S ribosomal protein S29	Rps29	40S ribosomal protein S29 OS=Mus musculus OX=10090 GN=Rps29 PE=1 SV=2	1	2	2	2	0	0	1	1	2	0	0	1	1	2	0	0	1	1	2	32.1	32.1	32.1	6.6767	56	56	0	3.638	0	0	19.6	12.5	32.1	68267000	0	0	28904000	5959000	33404000	0	0	0	0
P62281	P62281	7	7	7	40S ribosomal protein S11	Rps11	40S ribosomal protein S11 OS=Mus musculus OX=10090 GN=Rps11 PE=1 SV=3	1	7	7	7	1	1	2	1	7	1	1	2	1	7	1	1	2	1	7	41.1	41.1	41.1	18.431	158	158	0	8.535	11.4	11.4	18.4	7	41.1	133650000	10609000	4886500	17116000	5233000	95808000	0	0	15085000	0
P62301	P62301	7	7	7	40S ribosomal protein S13	Rps13	40S ribosomal protein S13 OS=Mus musculus OX=10090 GN=Rps13 PE=1 SV=2	1	7	7	7	0	1	3	2	7	0	1	3	2	7	0	1	3	2	7	39.1	39.1	39.1	17.222	151	151	0	10.375	0	8.6	25.8	15.9	39.1	106900000	0	1504300	16893000	4705300	83801000	0	0	12624000	7679500
P62305	P62305	2	2	2	Small nuclear ribonucleoprotein E	Snrpe	Small nuclear ribonucleoprotein E OS=Mus musculus OX=10090 GN=Snrpe PE=1 SV=1	1	2	2	2	0	0	1	1	2	0	0	1	1	2	0	0	1	1	2	25	25	25	10.803	92	92	0	4.1992	0	0	12	12	25	26928000	0	0	6645500	2375800	17907000	0	0	0	0
P62315	P62315	3	3	3	Small nuclear ribonucleoprotein Sm D1	Snrpd1	Small nuclear ribonucleoprotein Sm D1 OS=Mus musculus OX=10090 GN=Snrpd1 PE=1 SV=1	1	3	3	3	1	2	1	2	3	1	2	1	2	3	1	2	1	2	3	37.8	37.8	37.8	13.281	119	119	0	28.809	10.9	20.2	10.9	20.2	37.8	113080000	18178000	14904000	10761000	12253000	56985000	0	21433000	0	10577000
P62317	P62317	2	2	2	Small nuclear ribonucleoprotein Sm D2	Snrpd2	Small nuclear ribonucleoprotein Sm D2 OS=Mus musculus OX=10090 GN=Snrpd2 PE=1 SV=1	1	2	2	2	0	0	1	2	2	0	0	1	2	2	0	0	1	2	2	24.6	24.6	24.6	13.527	118	118	0	12.03	0	0	16.1	24.6	24.6	42334000	0	0	2399300	8442100	31493000	0	0	0	6379700
P62320	P62320	3	3	3	Small nuclear ribonucleoprotein Sm D3	Snrpd3	Small nuclear ribonucleoprotein Sm D3 OS=Mus musculus OX=10090 GN=Snrpd3 PE=1 SV=1	1	3	3	3	0	1	1	1	3	0	1	1	1	3	0	1	1	1	3	20.6	20.6	20.6	13.916	126	126	0	7.0654	0	7.9	7.9	7.9	20.6	44578000	0	2153800	3581200	3194700	35648000	0	0	0	0
P62331	P62331	5	5	5	ADP-ribosylation factor 6	Arf6	ADP-ribosylation factor 6 OS=Mus musculus OX=10090 GN=Arf6 PE=1 SV=2	1	5	5	5	0	0	2	0	5	0	0	2	0	5	0	0	2	0	5	41.1	41.1	41.1	20.082	175	175	0	18.291	0	0	18.3	0	41.1	76377000	0	0	5995800	0	70381000	0	0	0	0
P62334	P62334	4	4	4	26S protease regulatory subunit 10B	Psmc6	26S proteasome regulatory subunit 10B OS=Mus musculus OX=10090 GN=Psmc6 PE=1 SV=1	1	4	4	4	0	0	2	3	0	0	0	2	3	0	0	0	2	3	0	14.4	14.4	14.4	44.172	389	389	0	6.7793	0	0	7.2	11.1	0	15362000	0	0	7696800	7665200	0	0	0	0	6214800
P62340	P62340	2	2	2	TATA box-binding protein-like protein 1	Tbpl1	TATA box-binding protein-like protein 1 OS=Mus musculus OX=10090 GN=Tbpl1 PE=1 SV=1	1	2	2	2	0	0	0	0	2	0	0	0	0	2	0	0	0	0	2	16.1	16.1	16.1	20.886	186	186	0.00097704	2.07	0	0	0	0	16.1	6340100	0	0	0	0	6340100	0	0	0	0
P62342	P62342	2	2	2	Selenoprotein T	Selt	Thioredoxin reductase-like selenoprotein T OS=Mus musculus OX=10090 GN=Selenot PE=1 SV=2	1	2	2	2	0	0	0	1	2	0	0	0	1	2	0	0	0	1	2	12.8	12.8	12.8	22.292	195	195	0	4.1535	0	0	0	6.7	12.8	12774000	0	0	0	1894600	10880000	0	0	0	0
P62631	P62631	17	7	7	Elongation factor 1-alpha 2	Eef1a2	Elongation factor 1-alpha 2 OS=Mus musculus OX=10090 GN=Eef1a2 PE=1 SV=1	1	17	7	7	9	11	12	12	17	1	2	3	3	7	1	2	3	3	7	54.2	30	30	50.454	463	463	0	146.67	27.6	29.2	38	35.2	54.2	359170000	12873000	2106700	47288000	11458000	285440000	0	0	43871000	40901000
P62702	P62702	14	14	14	40S ribosomal protein S4, X isoform	Rps4x	40S ribosomal protein S4, X isoform OS=Mus musculus OX=10090 GN=Rps4x PE=1 SV=2	1	14	14	14	4	0	6	6	13	4	0	6	6	13	4	0	6	6	13	49.8	49.8	49.8	29.597	263	263	0	47.799	17.9	0	21.3	30	45.6	425500000	25495000	0	28640000	27653000	343710000	27109000	0	40934000	23235000
P62715	P62715	12	12	2	Serine/threonine-protein phosphatase 2A catalytic subunit beta isoform	Ppp2cb	Serine/threonine-protein phosphatase 2A catalytic subunit beta isoform OS=Mus musculus OX=10090 GN=Ppp2cb PE=1 SV=1	1	12	12	2	1	2	10	8	11	1	2	10	8	11	0	0	1	0	1	49.5	49.5	6.8	35.575	309	309	0	83.345	3.6	12.9	44.3	35.3	45.3	541920000	3597600	18846000	143900000	78421000	297160000	0	26289000	91350000	70061000
P62717	P62717	9	9	9	60S ribosomal protein L18a	Rpl18a	60S ribosomal protein L18a OS=Mus musculus OX=10090 GN=Rpl18a PE=1 SV=1	1	9	9	9	2	2	3	2	8	2	2	3	2	8	2	2	3	2	8	42.6	42.6	42.6	20.732	176	176	0	24.166	11.9	9.1	21	13.6	40.9	363190000	51096000	6239000	18439000	8673000	278740000	31885000	0	29852000	22664000
P62737;P63268	P62737;P63268	21;20	1;1	1;1	Actin, aortic smooth muscle;Actin, gamma-enteric smooth muscle	Acta2;Actg2	Actin, aortic smooth muscle OS=Mus musculus OX=10090 GN=Acta2 PE=1 SV=1;Actin, gamma-enteric smooth muscle OS=Mus musculus OX=10090 GN=Actg2 PE=1 SV=1	2	21	1	1	14	17	13	17	15	0	1	0	1	0	0	1	0	1	0	64.2	2.9	2.9	42.009	377	377;376	1	-2	44	54.9	28.9	52.8	35.3	15205000	0	10261000	0	4943300	0	0	0	0	4008000
P62743	P62743	4	4	4	AP-2 complex subunit sigma	Ap2s1	AP-2 complex subunit sigma OS=Mus musculus OX=10090 GN=Ap2s1 PE=1 SV=1	1	4	4	4	0	0	2	1	4	0	0	2	1	4	0	0	2	1	4	25.4	25.4	25.4	17.018	142	142	0	2.216	0	0	12	4.9	25.4	61132000	0	0	4530600	4354500	52246000	0	0	0	0
P62751	P62751	7	7	7	60S ribosomal protein L23a	Rpl23a	60S ribosomal protein L23a OS=Mus musculus OX=10090 GN=Rpl23a PE=1 SV=1	1	7	7	7	1	0	1	2	7	1	0	1	2	7	1	0	1	2	7	42.3	42.3	42.3	17.695	156	156	0	11.171	8.3	0	8.3	13.5	42.3	164470000	19428000	0	11372000	10260000	123400000	0	0	0	9985800
P62754	P62754	8	8	8	40S ribosomal protein S6	Rps6	40S ribosomal protein S6 OS=Mus musculus OX=10090 GN=Rps6 PE=1 SV=1	1	8	8	8	3	1	4	2	8	3	1	4	2	8	3	1	4	2	8	25.3	25.3	25.3	28.68	249	249	0	35.941	12.9	4.8	16.9	9.6	25.3	231030000	38276000	3644800	19187000	10571000	159350000	32475000	0	20881000	16257000
P62774	P62774	2	2	2	Myotrophin	Mtpn	Myotrophin OS=Mus musculus OX=10090 GN=Mtpn PE=1 SV=2	1	2	2	2	0	0	0	2	0	0	0	0	2	0	0	0	0	2	0	16.9	16.9	16.9	12.861	118	118	0.0014104	1.8049	0	0	0	16.9	0	7328700	0	0	0	7328700	0	0	0	0	5942000
P62806	P62806	15	15	15	Histone H4	Hist1h4a	Histone H4 OS=Mus musculus OX=10090 GN=Hist1h4a PE=1 SV=2	1	15	15	15	12	7	11	8	14	12	7	11	8	14	12	7	11	8	14	68	68	68	11.367	103	103	0	119.16	60.2	52.4	66	55.3	68	5004100000	1421300000	356550000	460540000	455360000	2310400000	1317000000	413590000	404830000	424280000
P62814	P62814	3	3	3	V-type proton ATPase subunit B, brain isoform	Atp6v1b2	V-type proton ATPase subunit B, brain isoform OS=Mus musculus OX=10090 GN=Atp6v1b2 PE=1 SV=1	1	3	3	3	0	0	3	0	1	0	0	3	0	1	0	0	3	0	1	8.8	8.8	8.8	56.55	511	511	0	3.9157	0	0	8.8	0	3.9	38290000	0	0	11200000	0	27089000	0	0	7535800	0
P62821;Q8K386	P62821	15;1	15;1	10;0	Ras-related protein Rab-1A	Rab1A	Ras-related protein Rab-1A OS=Mus musculus OX=10090 GN=Rab1A PE=1 SV=3	2	15	15	10	4	4	12	8	13	4	4	12	8	13	3	2	8	3	8	76.1	76.1	46.3	22.677	205	205;212	0	137.56	27.8	22.9	60.5	52.2	72.7	2410900000	58756000	64167000	913490000	215740000	1158700000	73299000	88060000	599610000	225720000
P62823	P62823	9	9	7	Ras-related protein Rab-3C	Rab3c	Ras-related protein Rab-3C OS=Mus musculus OX=10090 GN=Rab3c PE=1 SV=1	1	9	9	7	0	2	6	4	9	0	2	6	4	9	0	2	5	3	7	44.1	44.1	40.5	25.872	227	227	0	36.781	0	13.2	34.4	22.5	44.1	314960000	0	5069900	63191000	20656000	226040000	0	8982300	38739000	17164000
P62827;Q61820	P62827	12;5	12;5	12;5	GTP-binding nuclear protein Ran	Ran	GTP-binding nuclear protein Ran OS=Mus musculus OX=10090 GN=Ran PE=1 SV=3	2	12	12	12	7	8	11	12	11	7	8	11	12	11	7	8	11	12	11	49.1	49.1	49.1	24.423	216	216;216	0	74.764	36.1	44.9	45.8	49.1	45.8	2764200000	201740000	146240000	472680000	416180000	1527300000	262250000	223400000	257270000	380080000
P62830	P62830	4	4	4	60S ribosomal protein L23	Rpl23	60S ribosomal protein L23 OS=Mus musculus OX=10090 GN=Rpl23 PE=1 SV=1	1	4	4	4	0	0	2	1	4	0	0	2	1	4	0	0	2	1	4	40	40	40	14.865	140	140	0	40.654	0	0	20	7.1	40	92428000	0	0	9332100	0	83095000	0	0	0	0
P62843	P62843	2	2	2	40S ribosomal protein S15	Rps15	40S ribosomal protein S15 OS=Mus musculus OX=10090 GN=Rps15 PE=1 SV=2	1	2	2	2	0	0	0	0	2	0	0	0	0	2	0	0	0	0	2	27.6	27.6	27.6	17.04	145	145	0	3.2828	0	0	0	0	27.6	76339000	0	0	0	0	76339000	0	0	0	0
P62849	P62849	5	5	5	40S ribosomal protein S24	Rps24	40S ribosomal protein S24 OS=Mus musculus OX=10090 GN=Rps24 PE=1 SV=1	1	5	5	5	1	1	2	3	5	1	1	2	3	5	1	1	2	3	5	36.1	36.1	36.1	15.423	133	133	0	32.682	9	9	15	21.1	36.1	152720000	8427800	6634100	20414000	23981000	93260000	0	0	16853000	19858000
P62852	P62852	5	5	5	40S ribosomal protein S25	Rps25	40S ribosomal protein S25 OS=Mus musculus OX=10090 GN=Rps25 PE=1 SV=1	1	5	5	5	2	1	3	3	5	2	1	3	3	5	2	1	3	3	5	29.6	29.6	29.6	13.742	125	125	0	5.7426	15.2	8	22.4	22.4	29.6	245790000	11381000	3650200	17807000	15084000	197870000	25772000	0	17548000	18363000
P62855	P62855	3	3	3	40S ribosomal protein S26	Rps26	40S ribosomal protein S26 OS=Mus musculus OX=10090 GN=Rps26 PE=1 SV=3	1	3	3	3	0	0	1	1	3	0	0	1	1	3	0	0	1	1	3	31.3	31.3	31.3	13.015	115	115	0	8.1646	0	0	13	13	31.3	207140000	0	0	17651000	11491000	177990000	0	0	0	0
P62858	P62858	6	6	6	40S ribosomal protein S28	Rps28	40S ribosomal protein S28 OS=Mus musculus OX=10090 GN=Rps28 PE=1 SV=1	1	6	6	6	2	5	5	5	3	2	5	5	5	3	2	5	5	5	3	56.5	56.5	56.5	7.8409	69	69	0	15.794	27.5	56.5	40.6	40.6	36.2	163370000	10236000	28954000	50743000	47388000	26049000	11747000	33923000	34735000	38325000
P62862	P62862	2	2	2	40S ribosomal protein S30	Fau	40S ribosomal protein S30 OS=Mus musculus OX=10090 GN=Fau PE=1 SV=1	1	2	2	2	1	1	1	1	2	1	1	1	1	2	1	1	1	1	2	18.6	18.6	18.6	6.6478	59	59	0	2.7557	16.9	16.9	16.9	16.9	18.6	64300000	7901900	3983800	5715600	6672300	40026000	0	0	0	0
P62869	P62869	3	3	3	Transcription elongation factor B polypeptide 2	Tceb2	Elongin-B OS=Mus musculus OX=10090 GN=Elob PE=1 SV=1	1	3	3	3	2	1	2	1	3	2	1	2	1	3	2	1	2	1	3	53.4	53.4	53.4	13.17	118	118	0	32.487	28.8	21.2	28.8	21.2	53.4	162310000	33924000	17291000	33484000	5669100	71943000	29947000	0	29126000	0
P62874	P62874	6	6	5	Guanine nucleotide-binding protein G(I)/G(S)/G(T) subunit beta-1	Gnb1	Guanine nucleotide-binding protein G(I)/G(S)/G(T) subunit beta-1 OS=Mus musculus OX=10090 GN=Gnb1 PE=1 SV=3	1	6	6	5	0	2	6	4	1	0	2	6	4	1	0	2	5	3	1	24.1	24.1	20.9	37.377	340	340	0	20.38	0	7.9	24.1	17.1	4.1	74659000	0	8779400	30258000	27649000	7972200	0	19461000	14274000	20025000
P62880;P29387	P62880;P29387	4;2	3;1	3;1	Guanine nucleotide-binding protein G(I)/G(S)/G(T) subunit beta-2;Guanine nucleotide-binding protein subunit beta-4	Gnb2;Gnb4	Guanine nucleotide-binding protein G(I)/G(S)/G(T) subunit beta-2 OS=Mus musculus OX=10090 GN=Gnb2 PE=1 SV=3;Guanine nucleotide-binding protein subunit beta-4 OS=Mus musculus OX=10090 GN=Gnb4 PE=1 SV=4	2	4	3	3	0	1	2	3	3	0	1	1	2	3	0	1	1	2	3	17.9	14.7	14.7	37.331	340	340;340	0	8.3199	0	4.1	10.3	14.4	14.7	34393000	0	4842400	4295700	12281000	12973000	0	0	0	11312000
P62889	P62889	6	6	6	60S ribosomal protein L30	Rpl30	60S ribosomal protein L30 OS=Mus musculus OX=10090 GN=Rpl30 PE=1 SV=2	1	6	6	6	3	3	4	4	6	3	3	4	4	6	3	3	4	4	6	58.3	58.3	58.3	12.784	115	115	0	50.369	31.3	25.2	40.9	40.9	58.3	265000000	10726000	9315500	22891000	19845000	202220000	15831000	21832000	23289000	24372000
P62892	P62892	1	1	1	60S ribosomal protein L39	Rpl39	60S ribosomal protein L39 OS=Mus musculus OX=10090 GN=Rpl39 PE=1 SV=2	1	1	1	1	1	1	1	1	1	1	1	1	1	1	1	1	1	1	1	19.6	19.6	19.6	6.4066	51	51	0	3.5043	19.6	19.6	19.6	19.6	19.6	41103000	4813700	4052200	4322200	3711900	24203000	0	0	0	0
P62900	P62900	1	1	1	60S ribosomal protein L31	Rpl31	60S ribosomal protein L31 OS=Mus musculus OX=10090 GN=Rpl31 PE=1 SV=1	1	1	1	1	1	0	1	1	1	1	0	1	1	1	1	0	1	1	1	11.2	11.2	11.2	14.463	125	125	0	10.84	11.2	0	11.2	11.2	11.2	40483000	4895300	0	9720100	4344000	21523000	0	0	0	0
P62908	P62908	21	21	21	40S ribosomal protein S3	Rps3	40S ribosomal protein S3 OS=Mus musculus OX=10090 GN=Rps3 PE=1 SV=1	1	21	21	21	11	13	19	16	20	11	13	19	16	20	11	13	19	16	20	79.4	79.4	79.4	26.674	243	243	0	134.98	44.9	56	72.8	68.7	76.5	1946500000	215360000	147520000	329330000	269500000	984750000	195390000	241410000	203760000	219660000
P62911;P17932	P62911	6;1	6;1	6;1	60S ribosomal protein L32	Rpl32	60S ribosomal protein L32 OS=Mus musculus OX=10090 GN=Rpl32 PE=1 SV=2	2	6	6	6	1	0	2	2	6	1	0	2	2	6	1	0	2	2	6	40	40	40	15.86	135	135;135	0	13.25	10.4	0	17	12.6	40	192760000	3476800	0	8885800	5626000	174770000	0	0	7327100	8003700
P62915	P62915	1	1	1	Transcription initiation factor IIB	Gtf2b	Transcription initiation factor IIB OS=Mus musculus OX=10090 GN=Gtf2b PE=1 SV=1	1	1	1	1	0	0	1	1	1	0	0	1	1	1	0	0	1	1	1	5.1	5.1	5.1	34.819	316	316	0.0018476	1.671	0	0	5.1	5.1	5.1	14764000	0	0	4673700	4442800	5647700	0	0	0	0
P62918	P62918	8	8	8	60S ribosomal protein L8	Rpl8	60S ribosomal protein L8 OS=Mus musculus OX=10090 GN=Rpl8 PE=1 SV=2	1	8	8	8	3	2	2	3	8	3	2	2	3	8	3	2	2	3	8	37.4	37.4	37.4	28.024	257	257	0	27.791	13.6	10.5	10.5	13.2	37.4	260390000	47961000	9630300	32505000	22977000	147320000	44882000	17121000	29746000	20381000
P62960	P62960	4	4	4	Nuclease-sensitive element-binding protein 1	Ybx1	Nuclease-sensitive element-binding protein 1 OS=Mus musculus OX=10090 GN=Ybx1 PE=1 SV=3	1	4	4	4	0	0	1	0	3	0	0	1	0	3	0	0	1	0	3	38.2	38.2	38.2	35.73	322	322	0	24.886	0	0	7.5	0	30.7	44057000	0	0	9155300	0	34902000	0	0	0	0
P62962;CON__P02584	P62962;CON__P02584	11;6	11;6	11;6	Profilin-1	Pfn1	Profilin-1 OS=Mus musculus OX=10090 GN=Pfn1 PE=1 SV=2;	2	11	11	11	3	7	11	11	7	3	7	11	11	7	3	7	11	11	7	74.3	74.3	74.3	14.957	140	140;140	0	62.978	31.4	52.9	74.3	74.3	57.1	697900000	52709000	64508000	260790000	237780000	82118000	59483000	88801000	174210000	161380000
P62983;P62984;P0CG49;P0CG50	P62983;P62984;P0CG49;P0CG50	10;8;8;8	10;8;8;8	10;8;8;8	Ubiquitin-40S ribosomal protein S27a;Ubiquitin;40S ribosomal protein S27a;Ubiquitin-60S ribosomal protein L40;Ubiquitin;60S ribosomal protein L40;Polyubiquitin-B;Ubiquitin;Polyubiquitin-C;Ubiquitin;Ubiquitin-related 1;Ubiquitin-related 2	Rps27a;Uba52;Ubb;Ubc	Ubiquitin-40S ribosomal protein S27a OS=Mus musculus OX=10090 GN=Rps27a PE=1 SV=2;Ubiquitin-60S ribosomal protein L40 OS=Mus musculus OX=10090 GN=Uba52 PE=1 SV=2;Polyubiquitin-B OS=Mus musculus OX=10090 GN=Ubb PE=2 SV=1;Polyubiquitin-C OS=Mus musculus OX=1	4	10	10	10	7	8	6	7	8	7	8	6	7	8	7	8	6	7	8	55.8	55.8	55.8	17.951	156	156;128;305;734	0	94.992	31.4	47.4	42.3	43.6	50.6	2492400000	564410000	210860000	412910000	338640000	965530000	590000000	291660000	219840000	253040000
P63001;P60764	P63001;P60764	8;5	7;4	5;2	Ras-related C3 botulinum toxin substrate 1;Ras-related C3 botulinum toxin substrate 3	Rac1;Rac3	Ras-related C3 botulinum toxin substrate 1 OS=Mus musculus OX=10090 GN=Rac1 PE=1 SV=1;Ras-related C3 botulinum toxin substrate 3 OS=Mus musculus OX=10090 GN=Rac3 PE=1 SV=1	2	8	7	5	7	6	8	8	8	7	6	7	7	7	5	4	5	5	5	49.5	43.8	34.4	21.45	192	192;192	0	184.26	43.8	39.1	49.5	49.5	49.5	7297600000	1535600000	2417000000	1843100000	1162300000	339540000	1462600000	2239000000	1213600000	1032800000
P63005	P63005	5	5	5	Platelet-activating factor acetylhydrolase IB subunit alpha	Pafah1b1	Platelet-activating factor acetylhydrolase IB subunit alpha OS=Mus musculus OX=10090 GN=Pafah1b1 PE=1 SV=2	1	5	5	5	0	1	4	2	3	0	1	4	2	3	0	1	4	2	3	18.3	18.3	18.3	46.67	410	410	0	11.827	0	5.1	14.6	7.8	11.7	50861000	0	4160100	21884000	8133100	16684000	0	0	10314000	9325100
P63011	P63011	7	6	5	Ras-related protein Rab-3A	Rab3a	Ras-related protein Rab-3A OS=Mus musculus OX=10090 GN=Rab3a PE=1 SV=1	1	7	6	5	0	0	6	1	5	0	0	5	0	4	0	0	5	0	3	42.7	39.1	30.5	24.97	220	220	0	24.828	0	0	34.1	3.6	30	73733000	0	0	33397000	0	40336000	0	0	20508000	0
P63017;Q61696;P16627;P17879	P63017	42;6;6;6	42;6;6;6	29;1;0;1	Heat shock cognate 71 kDa protein	Hspa8	Heat shock cognate 71 kDa protein OS=Mus musculus OX=10090 GN=Hspa8 PE=1 SV=1	4	42	42	29	18	21	22	42	21	18	21	22	42	21	12	15	14	29	13	63.8	63.8	47.5	70.87	646	646;641;641;642	0	323.31	37.8	39.8	44.6	63.8	39.9	19889000000	531010000	387870000	435890000	18005000000	529490000	596210000	754360000	445520000	13807000000
P63024;Q62442	P63024	8;2	8;2	4;0	Vesicle-associated membrane protein 3	Vamp3	Vesicle-associated membrane protein 3 OS=Mus musculus OX=10090 GN=Vamp3 PE=1 SV=1	2	8	8	4	1	1	8	3	6	1	1	8	3	6	0	0	4	2	4	64.1	64.1	32	11.48	103	103;118	0	157.13	23.3	23.3	64.1	55.3	55.3	560420000	7283400	7535700	330710000	35384000	179510000	0	0	233150000	26772000
P63028	P63028	1	1	1	Translationally-controlled tumor protein	Tpt1	Translationally-controlled tumor protein OS=Mus musculus OX=10090 GN=Tpt1 PE=1 SV=1	1	1	1	1	0	0	0	0	1	0	0	0	0	1	0	0	0	0	1	8.1	8.1	8.1	19.462	172	172	0.0065674	1.2786	0	0	0	0	8.1	6770200	0	0	0	0	6770200	0	0	0	0
P63037	P63037	1	1	1	DnaJ homolog subfamily A member 1	Dnaja1	DnaJ homolog subfamily A member 1 OS=Mus musculus OX=10090 GN=Dnaja1 PE=1 SV=1	1	1	1	1	1	0	1	1	1	1	0	1	1	1	1	0	1	1	1	6.3	6.3	6.3	44.868	397	397	0.00049383	2.184	6.3	0	6.3	6.3	6.3	12652000	3064900	0	4594300	2019500	2972900	0	0	0	0
P63038	P63038	9	9	9	60 kDa heat shock protein, mitochondrial	Hspd1	60 kDa heat shock protein, mitochondrial OS=Mus musculus OX=10090 GN=Hspd1 PE=1 SV=1	1	9	9	9	1	5	6	6	4	1	5	6	6	4	1	5	6	6	4	23.7	23.7	23.7	60.955	573	573	0	20.731	3.1	13.3	18	18	8.9	111880000	5350200	25609000	34904000	34264000	11749000	0	31667000	20897000	25070000
P63044	P63044	8	4	4	Vesicle-associated membrane protein 2	Vamp2	Vesicle-associated membrane protein 2 OS=Mus musculus OX=10090 GN=Vamp2 PE=1 SV=2	1	8	4	4	1	1	8	1	4	0	0	4	0	2	0	0	4	0	2	68.1	39.7	39.7	12.691	116	116	0	77.011	20.7	20.7	68.1	20.7	60.3	97316000	0	0	80537000	0	16780000	0	0	51088000	0
P63073	P63073	3	3	3	Eukaryotic translation initiation factor 4E	Eif4e	Eukaryotic translation initiation factor 4E OS=Mus musculus OX=10090 GN=Eif4e PE=1 SV=1	1	3	3	3	0	0	2	1	2	0	0	2	1	2	0	0	2	1	2	15.2	15.2	15.2	25.053	217	217	0	6.9038	0	0	8.8	6.5	15.2	41880000	0	0	11973000	7532900	22374000	0	0	0	0
P63085	P63085	15	15	13	Mitogen-activated protein kinase 1	Mapk1	Mitogen-activated protein kinase 1 OS=Mus musculus OX=10090 GN=Mapk1 PE=1 SV=3	1	15	15	13	1	7	11	9	14	1	7	11	9	14	1	6	10	8	12	53.6	53.6	47.8	41.275	358	358	0	55.441	3.1	30.4	43.6	34.4	51.1	432460000	3518500	22749000	133940000	51966000	220280000	0	41253000	84637000	47021000
P63087	P63087	15	3	2	Serine/threonine-protein phosphatase PP1-gamma catalytic subunit	Ppp1cc	Serine/threonine-protein phosphatase PP1-gamma catalytic subunit OS=Mus musculus OX=10090 GN=Ppp1cc PE=1 SV=1	1	15	3	2	2	1	10	7	15	0	0	2	0	3	0	0	1	0	2	53.9	10.8	7.4	36.983	323	323	0	109.12	7.1	4.3	38.7	28.8	53.9	73834000	0	0	14916000	0	58918000	0	0	10061000	0
P63094;Q6R0H7;Q8CGK7	P63094;Q6R0H7	12;12;4	11;11;3	11;11;3	Guanine nucleotide-binding protein G(s) subunit alpha isoforms short;Guanine nucleotide-binding protein G(s) subunit alpha isoforms XLas	Gnas	Guanine nucleotide-binding protein G(s) subunit alpha isoforms short OS=Mus musculus OX=10090 GN=Gnas PE=1 SV=1;Guanine nucleotide-binding protein G(s) subunit alpha isoforms XLas OS=Mus musculus OX=10090 GN=Gnas PE=1 SV=1	3	12	11	11	0	2	9	6	12	0	1	8	5	11	0	1	8	5	11	40.1	37.3	37.3	45.663	394	394;1133;381	0	121.07	0	5.3	28.9	17.3	40.1	341940000	0	0	82152000	31757000	228030000	0	0	55044000	38537000
P63101	P63101	19	19	16	14-3-3 protein zeta/delta	Ywhaz	14-3-3 protein zeta/delta OS=Mus musculus OX=10090 GN=Ywhaz PE=1 SV=1	1	19	19	16	6	12	17	16	18	6	12	17	16	18	6	11	14	14	15	64.5	64.5	60.8	27.771	245	245	0	323.31	22	40.8	52.7	64.5	64.5	3825200000	89381000	438920000	679300000	779370000	1838200000	218420000	508630000	427710000	640050000
P63158	P63158	4	3	3	High mobility group protein B1	Hmgb1	High mobility group protein B1 OS=Mus musculus OX=10090 GN=Hmgb1 PE=1 SV=2	1	4	3	3	2	2	4	4	4	1	1	3	3	3	1	1	3	3	3	28.4	22.8	22.8	24.893	215	215	0	10.828	12.6	12.6	28.4	28.4	28.4	242550000	23054000	43037000	61631000	73538000	41286000	0	0	42767000	56207000
P63166	P63166	2	2	2	Small ubiquitin-related modifier 1	Sumo1	Small ubiquitin-related modifier 1 OS=Mus musculus OX=10090 GN=Sumo1 PE=1 SV=1	1	2	2	2	0	0	0	1	2	0	0	0	1	2	0	0	0	1	2	26.7	26.7	26.7	11.557	101	101	0	7.0089	0	0	0	14.9	26.7	15653000	0	0	0	3756700	11896000	0	0	0	0
P63168	P63168	5	5	2	Dynein light chain 1, cytoplasmic	Dynll1	Dynein light chain 1, cytoplasmic OS=Mus musculus OX=10090 GN=Dynll1 PE=1 SV=1	1	5	5	2	1	1	4	3	5	1	1	4	3	5	1	1	2	1	2	64	64	38.2	10.366	89	89	0	48.17	24.7	13.5	51.7	38.2	64	839260000	5541000	5720800	120190000	27873000	679940000	0	0	82700000	70856000
P63242;Q8BGY2	P63242;Q8BGY2	9;5	9;5	9;5	Eukaryotic translation initiation factor 5A-1;Eukaryotic translation initiation factor 5A-2	Eif5a;Eif5a2	Eukaryotic translation initiation factor 5A-1 OS=Mus musculus OX=10090 GN=Eif5a PE=1 SV=2;Eukaryotic translation initiation factor 5A-2 OS=Mus musculus OX=10090 GN=Eif5a2 PE=1 SV=3	2	9	9	9	3	5	8	7	4	3	5	8	7	4	3	5	8	7	4	68.2	68.2	68.2	16.832	154	154;153	0	94.274	24.7	40.3	68.2	57.1	37	547940000	53309000	73786000	192070000	137630000	91149000	81528000	105930000	105440000	86925000
P63254	P63254	2	2	2	Cysteine-rich protein 1	Crip1	Cysteine-rich protein 1 OS=Mus musculus OX=10090 GN=Crip1 PE=1 SV=2	1	2	2	2	0	0	2	1	1	0	0	2	1	1	0	0	2	1	1	49.4	49.4	49.4	8.5497	77	77	0	2.5645	0	0	49.4	13	13	60905000	0	0	19300000	10491000	31113000	0	0	12985000	0
P63260	P63260	26	26	2	Actin, cytoplasmic 2;Actin, cytoplasmic 2, N-terminally processed	Actg1	Actin, cytoplasmic 2 OS=Mus musculus OX=10090 GN=Actg1 PE=1 SV=1	1	26	26	2	22	24	25	24	25	22	24	25	24	25	1	2	1	2	1	72.8	72.8	4.8	41.792	375	375	0	323.31	70.1	70.9	72.5	70.9	72.5	38059000000	2511100000	4879300000	8234700000	6738100000	15695000000	2633400000	5780100000	5270500000	5397500000
P63276	P63276	5	5	5	40S ribosomal protein S17	Rps17	40S ribosomal protein S17 OS=Mus musculus OX=10090 GN=Rps17 PE=1 SV=2	1	5	5	5	0	0	1	1	5	0	0	1	1	5	0	0	1	1	5	36.3	36.3	36.3	15.524	135	135	0	6.3276	0	0	19.3	19.3	36.3	56844000	0	0	8903700	6357300	41583000	0	0	0	0
P63280	P63280	3	3	3	SUMO-conjugating enzyme UBC9	Ube2i	SUMO-conjugating enzyme UBC9 OS=Mus musculus OX=10090 GN=Ube2i PE=1 SV=1	1	3	3	3	0	1	2	1	0	0	1	2	1	0	0	1	2	1	0	48.7	48.7	48.7	18.007	158	158	0	2.4165	0	19	29.7	8.2	0	23189000	0	1553600	15888000	5747700	0	0	0	10690000	0
P63321	P63321	8	3	3	Ras-related protein Ral-A	Rala	Ras-related protein Ral-A OS=Mus musculus OX=10090 GN=Rala PE=1 SV=1	1	8	3	3	0	0	8	0	3	0	0	3	0	1	0	0	3	0	1	38.8	15	15	23.553	206	206	0	7.6416	0	0	38.8	0	16.5	36079000	0	0	27741000	0	8338400	0	0	18664000	0
P63323	P63323	6	6	6	40S ribosomal protein S12	Rps12	40S ribosomal protein S12 OS=Mus musculus OX=10090 GN=Rps12 PE=1 SV=2	1	6	6	6	0	5	4	6	4	0	5	4	6	4	0	5	4	6	4	59.1	59.1	59.1	14.525	132	132	0	20.455	0	44.7	28	59.1	28	287100000	0	76464000	67026000	97181000	46424000	0	66447000	62431000	86637000
P63325	P63325	8	8	8	40S ribosomal protein S10	Rps10	40S ribosomal protein S10 OS=Mus musculus OX=10090 GN=Rps10 PE=1 SV=1	1	8	8	8	1	1	4	1	8	1	1	4	1	8	1	1	4	1	8	49.1	49.1	49.1	18.916	165	165	0	70.754	5.5	5.5	24.2	5.5	49.1	290240000	12201000	4360400	60936000	18261000	194480000	0	0	48482000	0
P63328;P48453;P48455	P63328	11;4;2	11;4;2	11;4;2	Serine/threonine-protein phosphatase 2B catalytic subunit alpha isoform	Ppp3ca	Serine/threonine-protein phosphatase 2B catalytic subunit alpha isoform OS=Mus musculus OX=10090 GN=Ppp3ca PE=1 SV=1	3	11	11	11	0	0	5	2	9	0	0	5	2	9	0	0	5	2	9	29	29	29	58.643	521	521;525;513	0	23.121	0	0	14.6	6.3	23.8	178740000	0	0	49566000	3510200	125660000	0	0	38307000	0
P63330	P63330	11	1	1	Serine/threonine-protein phosphatase 2A catalytic subunit alpha isoform	Ppp2ca	Serine/threonine-protein phosphatase 2A catalytic subunit alpha isoform OS=Mus musculus OX=10090 GN=Ppp2ca PE=1 SV=1	1	11	1	1	1	2	10	9	11	0	0	1	1	1	0	0	1	1	1	46.9	4.2	4.2	35.608	309	309	0	17.551	3.6	12.9	44.3	39.5	46.9	40204000	0	0	8024900	7455400	24724000	0	0	0	0
P67778	P67778	4	4	4	Prohibitin	Phb	Prohibitin OS=Mus musculus OX=10090 GN=Phb PE=1 SV=1	1	4	4	4	0	2	3	4	0	0	2	3	4	0	0	2	3	4	0	18.8	18.8	18.8	29.82	272	272	0	7.1824	0	8.1	15.1	18.8	0	25842000	0	4511700	8314700	13015000	0	0	7365600	6399800	8026400
P67871	P67871	3	3	3	Casein kinase II subunit beta	Csnk2b	Casein kinase II subunit beta OS=Mus musculus OX=10090 GN=Csnk2b PE=1 SV=1	1	3	3	3	0	0	0	0	3	0	0	0	0	3	0	0	0	0	3	29.8	29.8	29.8	24.942	215	215	0	7.9604	0	0	0	0	29.8	33810000	0	0	0	0	33810000	0	0	0	0
P67984	P67984	3	3	3	60S ribosomal protein L22	Rpl22	60S ribosomal protein L22 OS=Mus musculus OX=10090 GN=Rpl22 PE=1 SV=2	1	3	3	3	3	1	2	2	3	3	1	2	2	3	3	1	2	2	3	39.1	39.1	39.1	14.759	128	128	0	128.55	39.1	20.3	18.8	30.5	39.1	388140000	17379000	25606000	18208000	50860000	276080000	21155000	0	28864000	28592000
P68033;P68134	P68033;P68134	21;20	8;7	0;0	Actin, alpha cardiac muscle 1;Actin, alpha skeletal muscle	Actc1;Acta1	Actin, alpha cardiac muscle 1 OS=Mus musculus OX=10090 GN=Actc1 PE=1 SV=1;Actin, alpha skeletal muscle OS=Mus musculus OX=10090 GN=Acta1 PE=1 SV=1	2	21	8	0	15	17	14	17	16	4	6	1	6	3	0	0	0	0	0	64.2	36.9	0	42.019	377	377;377	0	27.832	46.9	54.9	31.8	52.8	38.2	2782600000	93581000	384400000	564490000	54192000	1685900000	353580000	299810000	0	194760000
P68037	P68037	5	5	5	Ubiquitin-conjugating enzyme E2 L3	Ube2l3	Ubiquitin-conjugating enzyme E2 L3 OS=Mus musculus OX=10090 GN=Ube2l3 PE=1 SV=1	1	5	5	5	0	2	4	5	3	0	2	4	5	3	0	2	4	5	3	39	39	39	17.861	154	154	0	16.751	0	20.1	27.3	39	33.1	108870000	0	5974500	44751000	44494000	13655000	0	12225000	29123000	30764000
P68040	P68040	19	19	19	Guanine nucleotide-binding protein subunit beta-2-like 1;Guanine nucleotide-binding protein subunit beta-2-like 1, N-terminally processed	Gnb2l1	Receptor of activated protein C kinase 1 OS=Mus musculus OX=10090 GN=Rack1 PE=1 SV=3	1	19	19	19	9	16	19	19	14	9	16	19	19	14	9	16	19	19	14	72.9	72.9	72.9	35.076	317	317	0	215.93	52.1	72.9	72.9	72.9	67.8	1506700000	167060000	202560000	441910000	419490000	275670000	175890000	279110000	280090000	314570000
P68181	P68181	9	2	2	cAMP-dependent protein kinase catalytic subunit beta	Prkacb	cAMP-dependent protein kinase catalytic subunit beta OS=Mus musculus OX=10090 GN=Prkacb PE=1 SV=2	1	9	2	2	0	0	5	2	8	0	0	1	0	2	0	0	1	0	2	29.9	10.3	10.3	40.707	351	351	0	5.2468	0	0	16.8	6.3	26.2	21852000	0	0	6055800	0	15797000	0	0	0	0
P68254	P68254	13	10	10	14-3-3 protein theta	Ywhaq	14-3-3 protein theta OS=Mus musculus OX=10090 GN=Ywhaq PE=1 SV=1	1	13	10	10	2	6	12	11	13	2	5	9	9	10	2	5	9	9	10	49.4	42.4	42.4	27.778	245	245	0	44.443	13.5	28.2	49.4	41.6	49.4	716060000	28016000	51686000	151340000	116390000	368620000	33800000	71732000	100190000	90304000
P68369;P05214	P68369;P05214	29;21	3;3	1;1	Tubulin alpha-1A chain;Tubulin alpha-3 chain	Tuba1a;Tuba3a	Tubulin alpha-1A chain OS=Mus musculus OX=10090 GN=Tuba1a PE=1 SV=1;Tubulin alpha-3 chain OS=Mus musculus OX=10090 GN=Tuba3a PE=1 SV=1	2	29	3	1	14	18	26	23	28	1	2	3	3	3	0	0	1	1	1	74.1	6.2	3.1	50.135	451	451;450	0	45.289	42.1	47.9	72.5	63.4	73.8	548120000	15266000	73478000	146650000	119560000	193170000	0	101470000	105990000	83670000
P68372;CON__ENSEMBL:ENSBTAP00000025008;A2AQ07	P68372	26;4;4	5;0;0	1;0;0	Tubulin beta-4B chain	Tubb4b	Tubulin beta-4B chain OS=Mus musculus OX=10090 GN=Tubb4b PE=1 SV=1	3	26	5	1	16	24	24	24	25	2	4	4	4	5	0	0	0	1	1	64.3	13.7	2.7	49.83	445	445;536;451	0	22.872	50.1	61.3	61.6	64.3	64.3	367650000	17951000	60815000	100170000	58312000	130400000	45534000	70721000	53658000	48496000
P68373;Q9JJZ2	P68373;Q9JJZ2	27;14	1;0	1;0	Tubulin alpha-1C chain;Tubulin alpha-8 chain	Tuba1c;Tuba8	Tubulin alpha-1C chain OS=Mus musculus OX=10090 GN=Tuba1c PE=1 SV=1;Tubulin alpha-8 chain OS=Mus musculus OX=10090 GN=Tuba8 PE=1 SV=1	2	27	1	1	13	18	24	22	26	0	1	1	1	1	0	1	1	1	1	69.7	5.3	5.3	49.909	449	449;449	0	29.911	37	48.1	68.2	59	69.5	56807000	0	5747500	16049000	10220000	24790000	0	0	0	0
P68510	P68510	9	8	8	14-3-3 protein eta	Ywhah	14-3-3 protein eta OS=Mus musculus OX=10090 GN=Ywhah PE=1 SV=2	1	9	8	8	0	3	7	5	8	0	2	6	4	7	0	2	6	4	7	35.4	35.4	35.4	28.211	246	246	0	19.502	0	14.6	31.3	24.4	35	306640000	0	13810000	71865000	54260000	166700000	0	29541000	44783000	43112000
P69566	P69566	2	2	2	Ran-binding protein 9	Ranbp9	Ran-binding protein 9 OS=Mus musculus OX=10090 GN=Ranbp9 PE=1 SV=1	1	2	2	2	1	1	0	0	0	1	1	0	0	0	1	1	0	0	0	4	4	4	71.011	653	653	0	4.6998	1.8	2.1	0	0	0	5432500	3418600	2013900	0	0	0	0	2519700	0	0
P70168	P70168	27	27	27	Importin subunit beta-1	Kpnb1	Importin subunit beta-1 OS=Mus musculus OX=10090 GN=Kpnb1 PE=1 SV=2	1	27	27	27	2	3	22	12	24	2	3	22	12	24	2	3	22	12	24	36.5	36.5	36.5	97.183	876	876	0	117.79	3.1	4.7	30.9	16.4	32.3	1266600000	16701000	19917000	420960000	135550000	673490000	17853000	25771000	264880000	154710000
P70195	P70195	3	3	3	Proteasome subunit beta type-7	Psmb7	Proteasome subunit beta type-7 OS=Mus musculus OX=10090 GN=Psmb7 PE=1 SV=1	1	3	3	3	0	0	2	1	2	0	0	2	1	2	0	0	2	1	2	12.6	12.6	12.6	29.891	277	277	0	2.8058	0	0	9.4	3.2	8.3	40657000	0	0	14143000	9814800	16699000	0	0	0	0
P70245	P70245	2	2	2	3-beta-hydroxysteroid-Delta(8),Delta(7)-isomerase	Ebp	3-beta-hydroxysteroid-Delta(8),Delta(7)-isomerase OS=Mus musculus OX=10090 GN=Ebp PE=1 SV=3	1	2	2	2	0	0	1	1	2	0	0	1	1	2	0	0	1	1	2	10	10	10	26.215	230	230	0	5.1782	0	0	5.7	5.7	10	47842000	0	0	5763700	5877000	36201000	0	0	0	0
P70255	P70255	3	3	3	Nuclear factor 1 C-type	Nfic	Nuclear factor 1 C-type OS=Mus musculus OX=10090 GN=Nfic PE=1 SV=1	1	3	3	3	0	0	0	0	3	0	0	0	0	3	0	0	0	0	3	12.8	12.8	12.8	48.768	439	439	0	13.585	0	0	0	0	12.8	16233000	0	0	0	0	16233000	0	0	0	0
P70279	P70279	2	2	2	Surfeit locus protein 6	Surf6	Surfeit locus protein 6 OS=Mus musculus OX=10090 GN=Surf6 PE=1 SV=1	1	2	2	2	1	0	0	0	1	1	0	0	0	1	1	0	0	0	1	6.8	6.8	6.8	41.234	355	355	0.001396	1.7212	3.7	0	0	0	3.1	60432000	60432000	0	0	0	0	60432000	0	0	0
P70280	P70280	16	16	16	Vesicle-associated membrane protein 7	Vamp7	Vesicle-associated membrane protein 7 OS=Mus musculus OX=10090 GN=Vamp7 PE=1 SV=1	1	16	16	16	0	0	15	0	12	0	0	15	0	12	0	0	15	0	12	65.9	65.9	65.9	24.967	220	220	0	93.621	0	0	65.5	0	59.5	880590000	0	0	743620000	0	136970000	0	0	455830000	0
P70288	P70288	5	3	3	Histone deacetylase 2	Hdac2	Histone deacetylase 2 OS=Mus musculus OX=10090 GN=Hdac2 PE=1 SV=1	1	5	3	3	1	2	3	5	5	0	1	1	3	3	0	1	1	3	3	16.2	11.1	11.1	55.302	488	488	0	10.464	2.5	6.4	9	16.2	16.2	63879000	0	2369500	5354200	16124000	40031000	0	0	0	12754000
P70295	P70295	4	4	4	Ancient ubiquitous protein 1	Aup1	Ancient ubiquitous protein 1 OS=Mus musculus OX=10090 GN=Aup1 PE=1 SV=1	1	4	4	4	0	0	0	2	4	0	0	0	2	4	0	0	0	2	4	15.4	15.4	15.4	46.121	410	410	0	30.874	0	0	0	9.8	15.4	50623000	0	0	0	7317900	43305000	0	0	0	7686600
P70296	P70296	8	8	8	Phosphatidylethanolamine-binding protein 1;Hippocampal cholinergic neurostimulating peptide	Pebp1	Phosphatidylethanolamine-binding protein 1 OS=Mus musculus OX=10090 GN=Pebp1 PE=1 SV=3	1	8	8	8	4	5	8	7	8	4	5	8	7	8	4	5	8	7	8	82.4	82.4	82.4	20.83	187	187	0	89.63	45.5	54	82.4	78.1	82.4	341750000	41019000	48771000	84139000	83248000	84576000	62214000	60377000	49828000	57292000
P70297	P70297	21	21	19	Signal transducing adapter molecule 1	Stam	Signal transducing adapter molecule 1 OS=Mus musculus OX=10090 GN=Stam PE=1 SV=3	1	21	21	19	0	0	6	0	21	0	0	6	0	21	0	0	4	0	19	49.3	49.3	45.8	59.771	548	548	0	184.45	0	0	17.3	0	49.3	629380000	0	0	24349000	0	605030000	0	0	23531000	0
P70302	P70302	14	14	13	Stromal interaction molecule 1	Stim1	Stromal interaction molecule 1 OS=Mus musculus OX=10090 GN=Stim1 PE=1 SV=2	1	14	14	13	0	0	1	1	14	0	0	1	1	14	0	0	1	1	13	37.2	37.2	34.9	77.566	685	685	0	34.052	0	0	2	2	37.2	274640000	0	0	5140700	2298700	267200000	0	0	0	0
P70303	P70303	2	2	2	CTP synthase 2	Ctps2	CTP synthase 2 OS=Mus musculus OX=10090 GN=Ctps2 PE=1 SV=1	1	2	2	2	0	0	2	1	0	0	0	2	1	0	0	0	2	1	0	5.6	5.6	5.6	65.514	586	586	0	3.1346	0	0	5.6	2	0	8094600	0	0	6807200	1287400	0	0	0	4580000	0
P70349	P70349	3	3	3	Histidine triad nucleotide-binding protein 1	Hint1	Histidine triad nucleotide-binding protein 1 OS=Mus musculus OX=10090 GN=Hint1 PE=1 SV=3	1	3	3	3	0	1	3	2	1	0	1	3	2	1	0	1	3	2	1	51.6	51.6	51.6	13.777	126	126	0	5.5317	0	11.1	51.6	30.2	11.1	64475000	0	8517800	32600000	16369000	6987400	0	0	18836000	16369000
P70372	P70372	7	7	7	ELAV-like protein 1	Elavl1	ELAV-like protein 1 OS=Mus musculus OX=10090 GN=Elavl1 PE=1 SV=2	1	7	7	7	4	1	3	1	5	4	1	3	1	5	4	1	3	1	5	29.4	29.4	29.4	36.169	326	326	0	8.1329	18.7	3.4	9.5	3.4	22.7	92899000	30102000	3551300	26240000	2922400	30084000	28244000	0	15426000	0
P70398	P70398	7	7	7	Probable ubiquitin carboxyl-terminal hydrolase FAF-X	Usp9x	Probable ubiquitin carboxyl-terminal hydrolase FAF-X OS=Mus musculus OX=10090 GN=Usp9x PE=1 SV=2	1	7	7	7	0	0	0	0	7	0	0	0	0	7	0	0	0	0	7	4.7	4.7	4.7	290.71	2559	2559	0	18.869	0	0	0	0	4.7	41443000	0	0	0	0	41443000	0	0	0	0
P70404	P70404	2	2	2	Isocitrate dehydrogenase [NAD] subunit gamma 1, mitochondrial	Idh3g	Isocitrate dehydrogenase [NAD] subunit gamma 1, mitochondrial OS=Mus musculus OX=10090 GN=Idh3g PE=1 SV=1	1	2	2	2	0	0	2	2	0	0	0	2	2	0	0	0	2	2	0	8.7	8.7	8.7	42.785	393	393	0	6.4242	0	0	8.7	8.7	0	21461000	0	0	11075000	10386000	0	0	0	7741500	8130700
P70423	P70423	6	6	6	Cationic amino acid transporter 3	Slc7a3	Cationic amino acid transporter 3 OS=Mus musculus OX=10090 GN=Slc7a3 PE=2 SV=1	1	6	6	6	0	0	2	0	5	0	0	2	0	5	0	0	2	0	5	13.4	13.4	13.4	67.459	618	618	0	25.467	0	0	4.2	0	10.8	42138000	0	0	4724100	0	37414000	0	0	0	0
P70452	P70452	1	1	1	Syntaxin-4	Stx4	Syntaxin-4 OS=Mus musculus OX=10090 GN=Stx4 PE=1 SV=1	1	1	1	1	0	0	0	0	1	0	0	0	0	1	0	0	0	0	1	6.4	6.4	6.4	34.165	298	298	0	6.1694	0	0	0	0	6.4	15431000	0	0	0	0	15431000	0	0	0	0
Q60817;P70670	Q60817;P70670	4;4	4;4	4;4	Nascent polypeptide-associated complex subunit alpha;Nascent polypeptide-associated complex subunit alpha, muscle-specific form	Naca	Nascent polypeptide-associated complex subunit alpha OS=Mus musculus OX=10090 GN=Naca PE=1 SV=1;Nascent polypeptide-associated complex subunit alpha, muscle-specific form OS=Mus musculus OX=10090 GN=Naca PE=1 SV=2	2	4	4	4	0	0	4	0	0	0	0	4	0	0	0	0	4	0	0	25.6	25.6	25.6	23.384	215	215;2187	0	22.306	0	0	25.6	0	0	37818000	0	0	37818000	0	0	0	0	25444000	0
P70677	P70677	6	6	6	Caspase-3;Caspase-3 subunit p17;Caspase-3 subunit p12	Casp3	Caspase-3 OS=Mus musculus OX=10090 GN=Casp3 PE=1 SV=1	1	6	6	6	3	3	4	5	4	3	3	4	5	4	3	3	4	5	4	27.1	27.1	27.1	31.474	277	277	0	8.475	12.3	13.7	16.2	22.4	16.2	131710000	28236000	18796000	20835000	19589000	44255000	28143000	25560000	13714000	14719000
P70698	P70698	3	3	3	CTP synthase 1	Ctps1	CTP synthase 1 OS=Mus musculus OX=10090 GN=Ctps1 PE=1 SV=2	1	3	3	3	0	0	2	1	0	0	0	2	1	0	0	0	2	1	0	7.1	7.1	7.1	66.682	591	591	0	3.4168	0	0	5.1	2	0	7891900	0	0	5951300	1940700	0	0	0	4004100	0
P70699	P70699	6	6	6	Lysosomal alpha-glucosidase	Gaa	Lysosomal alpha-glucosidase OS=Mus musculus OX=10090 GN=Gaa PE=1 SV=2	1	6	6	6	0	0	3	3	5	0	0	3	3	5	0	0	3	3	5	10	10	10	106.25	953	953	0	33.545	0	0	5.6	6.2	8.1	90115000	0	0	19661000	25268000	45186000	0	0	19054000	13794000
P70704	P70704	7	7	7	Phospholipid-transporting ATPase IA	Atp8a1	Phospholipid-transporting ATPase IA OS=Mus musculus OX=10090 GN=Atp8a1 PE=1 SV=2	1	7	7	7	0	0	6	0	2	0	0	6	0	2	0	0	6	0	2	7.6	7.6	7.6	131.41	1164	1164	0	8.9393	0	0	6.7	0	2.3	29013000	0	0	17405000	0	11608000	0	0	11710000	0
P80313	P80313	27	27	27	T-complex protein 1 subunit eta	Cct7	T-complex protein 1 subunit eta OS=Mus musculus OX=10090 GN=Cct7 PE=1 SV=1	1	27	27	27	3	13	24	24	26	3	13	24	24	26	3	13	24	24	26	60.5	60.5	60.5	59.652	544	544	0	323.31	4.8	33.1	49.8	54.6	58.3	2517900000	19999000	159630000	613430000	487440000	1237400000	23380000	253850000	426920000	384270000
P80314	P80314	14	14	14	T-complex protein 1 subunit beta	Cct2	T-complex protein 1 subunit beta OS=Mus musculus OX=10090 GN=Cct2 PE=1 SV=4	1	14	14	14	4	4	8	10	8	4	4	8	10	8	4	4	8	10	8	38.1	38.1	38.1	57.477	535	535	0	43.169	11	12	21.9	25.4	23.6	193240000	17576000	29850000	52662000	51064000	42084000	18921000	44787000	33166000	34412000
P80315	P80315	35	35	35	T-complex protein 1 subunit delta	Cct4	T-complex protein 1 subunit delta OS=Mus musculus OX=10090 GN=Cct4 PE=1 SV=3	1	35	35	35	9	16	26	25	30	9	16	26	25	30	9	16	26	25	30	75	75	75	58.066	539	539	0	323.31	27.8	48.1	60.9	57.9	64.4	4947100000	178630000	528100000	1553600000	859880000	1826900000	343520000	557940000	924210000	705730000
P80316	P80316	28	28	28	T-complex protein 1 subunit epsilon	Cct5	T-complex protein 1 subunit epsilon OS=Mus musculus OX=10090 GN=Cct5 PE=1 SV=1	1	28	28	28	12	8	9	11	28	12	8	9	11	28	12	8	9	11	28	66.5	66.5	66.5	59.623	541	541	0	323.31	28.3	21.8	27.4	31.6	66.5	2142500000	180600000	102120000	74420000	122290000	1663100000	269790000	180450000	88338000	114480000
P80317;Q61390	P80317	13;3	13;3	13;3	T-complex protein 1 subunit zeta	Cct6a	T-complex protein 1 subunit zeta OS=Mus musculus OX=10090 GN=Cct6a PE=1 SV=3	2	13	13	13	3	10	11	12	7	3	10	11	12	7	3	10	11	12	7	35.2	35.2	35.2	58.004	531	531;531	0	42.635	9.4	26.2	28.1	33.3	19	396630000	26338000	64335000	83815000	134770000	87374000	56545000	90484000	53576000	74572000
P80318	P80318	22	22	22	T-complex protein 1 subunit gamma	Cct3	T-complex protein 1 subunit gamma OS=Mus musculus OX=10090 GN=Cct3 PE=1 SV=1	1	22	22	22	7	10	16	15	18	7	10	16	15	18	7	10	16	15	18	51.6	51.6	51.6	60.629	545	545	0	72.864	19.4	22.9	37.6	38.9	44.4	795450000	39688000	58442000	196860000	197390000	303070000	78242000	97449000	104030000	145600000
P81117	P81117	4	4	4	Nucleobindin-2;Nesfatin-1	Nucb2	Nucleobindin-2 OS=Mus musculus OX=10090 GN=Nucb2 PE=1 SV=2	1	4	4	4	0	4	0	1	0	0	4	0	1	0	0	4	0	1	0	16	16	16	50.304	420	420	0	5.1954	0	16	0	5	0	33264000	0	31015000	0	2248900	0	0	38805000	0	0
P81122	P81122	2	2	2	Insulin receptor substrate 2	Irs2	Insulin receptor substrate 2 OS=Mus musculus OX=10090 GN=Irs2 PE=1 SV=2	1	2	2	2	1	0	0	0	1	1	0	0	0	1	1	0	0	0	1	1.8	1.8	1.8	136.76	1321	1321	0	3.3749	0.8	0	0	0	1.1	10541000	3322000	0	0	0	7218700	0	0	0	0
P82343	P82343	8	8	8	N-acylglucosamine 2-epimerase	Renbp	N-acylglucosamine 2-epimerase OS=Mus musculus OX=10090 GN=Renbp PE=1 SV=3	1	8	8	8	0	0	1	1	8	0	0	1	1	8	0	0	1	1	8	28.1	28.1	28.1	49.771	430	430	0	100.01	0	0	4.4	5.1	28.1	155110000	0	0	2763800	3751100	148600000	0	0	0	0
P83093	P83093	2	1	1	Stromal interaction molecule 2	Stim2	Stromal interaction molecule 2 OS=Mus musculus OX=10090 GN=Stim2 PE=1 SV=2	1	2	1	1	0	0	0	0	2	0	0	0	0	1	0	0	0	0	1	6.2	4	4	83.924	746	746	0.0068876	1.1654	0	0	0	0	6.2	5038700	0	0	0	0	5038700	0	0	0	0
P83870	P83870	3	3	3	PHD finger-like domain-containing protein 5A	Phf5a	PHD finger-like domain-containing protein 5A OS=Mus musculus OX=10090 GN=Phf5a PE=1 SV=1	1	3	3	3	0	0	1	3	0	0	0	1	3	0	0	0	1	3	0	32.7	32.7	32.7	12.405	110	110	0	2.4098	0	0	13.6	32.7	0	15962000	0	0	2552000	13410000	0	0	0	0	10872000
P83882	P83882	2	2	2	60S ribosomal protein L36a	Rpl36a	60S ribosomal protein L36a OS=Mus musculus OX=10090 GN=Rpl36a PE=3 SV=2	1	2	2	2	2	1	1	1	2	2	1	1	1	2	2	1	1	1	2	16	16	16	12.441	106	106	0	2.3937	16	8.5	8.5	8.5	16	92103000	7455500	3128300	7381800	4916900	69220000	7378800	0	0	0
Q8VCK3;P83887	Q8VCK3;P83887	1;1	1;1	1;1	Tubulin gamma-2 chain;Tubulin gamma-1 chain	Tubg2;Tubg1	Tubulin gamma-2 chain OS=Mus musculus OX=10090 GN=Tubg2 PE=1 SV=1;Tubulin gamma-1 chain OS=Mus musculus OX=10090 GN=Tubg1 PE=1 SV=1	2	1	1	1	0	0	1	0	0	0	0	1	0	0	0	0	1	0	0	3.3	3.3	3.3	51.121	451	451;451	0.0031717	1.5245	0	0	3.3	0	0	4173800	0	0	4173800	0	0	0	0	2808200	0
P83940	P83940	1	1	1	Transcription elongation factor B polypeptide 1	Tceb1	Elongin-C OS=Mus musculus OX=10090 GN=Eloc PE=1 SV=1	1	1	1	1	0	0	0	1	0	0	0	0	1	0	0	0	0	1	0	9.8	9.8	9.8	12.473	112	112	0.00049261	2.1699	0	0	0	9.8	0	13920000	0	0	0	13920000	0	0	0	0	11286000
P84078;P61205	P84078;P61205	12;11	12;11	5;4	ADP-ribosylation factor 1;ADP-ribosylation factor 3	Arf1;Arf3	ADP-ribosylation factor 1 OS=Mus musculus OX=10090 GN=Arf1 PE=1 SV=2;ADP-ribosylation factor 3 OS=Mus musculus OX=10090 GN=Arf3 PE=2 SV=2	2	12	12	5	2	6	11	10	12	2	6	11	10	12	0	2	4	3	5	80.1	80.1	39.8	20.697	181	181;181	0	323.31	16	48.6	80.1	80.1	80.1	3479900000	28495000	92914000	771140000	365850000	2221500000	40345000	112990000	534720000	351950000
P84084	P84084	8	4	3	ADP-ribosylation factor 5	Arf5	ADP-ribosylation factor 5 OS=Mus musculus OX=10090 GN=Arf5 PE=1 SV=2	1	8	4	3	0	2	7	7	7	0	0	3	3	3	0	0	2	2	2	60.6	31.7	23.9	20.529	180	180	0	35.342	0	17.2	55	55	56.1	198790000	0	0	69630000	64391000	64771000	0	0	30249000	25866000
P84086	P84086	3	3	2	Complexin-2	Cplx2	Complexin-2 OS=Mus musculus OX=10090 GN=Cplx2 PE=1 SV=1	1	3	3	2	0	0	2	0	3	0	0	2	0	3	0	0	1	0	2	30.6	30.6	21.6	15.394	134	134	0	8.0006	0	0	20.1	0	30.6	46300000	0	0	16443000	0	29857000	0	0	13169000	0
P84089	P84089	1	1	1	Enhancer of rudimentary homolog	Erh	Enhancer of rudimentary homolog OS=Mus musculus OX=10090 GN=Erh PE=1 SV=1	1	1	1	1	0	1	1	1	0	0	1	1	1	0	0	1	1	1	0	10.6	10.6	10.6	12.259	104	104	0.00048996	2.1027	0	10.6	10.6	10.6	0	9129300	0	1305500	3632900	4190900	0	0	0	0	3397900
P84091	P84091	9	9	9	AP-2 complex subunit mu	Ap2m1	AP-2 complex subunit mu OS=Mus musculus OX=10090 GN=Ap2m1 PE=1 SV=1	1	9	9	9	0	0	3	0	9	0	0	3	0	9	0	0	3	0	9	27.4	27.4	27.4	49.654	435	435	0	45.694	0	0	11.5	0	27.4	195880000	0	0	21424000	0	174460000	0	0	26153000	0
P84096	P84096	5	4	4	Rho-related GTP-binding protein RhoG	Rhog	Rho-related GTP-binding protein RhoG OS=Mus musculus OX=10090 GN=Rhog PE=1 SV=1	1	5	4	4	0	0	3	3	5	0	0	2	2	4	0	0	2	2	4	46.6	40.8	40.8	21.308	191	191	0	60.828	0	0	26.7	26.7	46.6	72830000	0	0	16787000	6307700	49736000	0	0	14424000	6562000
P84099	P84099	4	4	4	60S ribosomal protein L19	Rpl19	60S ribosomal protein L19 OS=Mus musculus OX=10090 GN=Rpl19 PE=1 SV=1	1	4	4	4	2	1	3	2	4	2	1	3	2	4	2	1	3	2	4	18.4	18.4	18.4	23.466	196	196	0	34.375	13.3	8.7	13.8	13.3	18.4	137100000	10664000	2074600	16172000	6772000	101420000	11688000	0	10878000	8859800
P84104	P84104	1	1	1	Serine/arginine-rich splicing factor 3	Srsf3	Serine/arginine-rich splicing factor 3 OS=Mus musculus OX=10090 GN=Srsf3 PE=1 SV=1	1	1	1	1	0	0	1	1	1	0	0	1	1	1	0	0	1	1	1	12.8	12.8	12.8	19.329	164	164	0.00097087	2.0127	0	0	12.8	12.8	12.8	16732000	0	0	4925200	6340600	5466400	0	0	0	0
P84228	P84228	5	1	1	Histone H3.2	Hist1h3b	Histone H3.2 OS=Mus musculus OX=10090 GN=Hist1h3b PE=1 SV=2	1	5	1	1	2	1	2	3	5	0	0	0	1	1	0	0	0	1	1	43.4	23.5	23.5	15.388	136	136	0	80.432	10.3	5.1	10.3	33.8	43.4	553330000	0	0	0	16744000	536580000	0	0	0	0
P97300	P97300	5	5	5	Neuroplastin	Nptn	Neuroplastin OS=Mus musculus OX=10090 GN=Nptn PE=1 SV=3	1	5	5	5	0	0	2	2	4	0	0	2	2	4	0	0	2	2	4	15.4	15.4	15.4	44.373	397	397	0	11.161	0	0	7.1	5	10.8	102490000	0	0	17231000	12219000	73036000	0	0	0	12935000
P97310	P97310	17	17	17	DNA replication licensing factor MCM2	Mcm2	DNA replication licensing factor MCM2 OS=Mus musculus OX=10090 GN=Mcm2 PE=1 SV=3	1	17	17	17	0	3	9	3	15	0	3	9	3	15	0	3	9	3	15	28.7	28.7	28.7	102.08	904	904	0	36.294	0	3.5	12.1	4.1	25.6	142820000	0	10160000	41155000	11349000	80158000	0	11552000	26471000	10598000
P97311	P97311	10	10	10	DNA replication licensing factor MCM6	Mcm6	DNA replication licensing factor MCM6 OS=Mus musculus OX=10090 GN=Mcm6 PE=1 SV=1	1	10	10	10	0	2	6	4	9	0	2	6	4	9	0	2	6	4	9	17.8	17.8	17.8	92.866	821	821	0	31.059	0	2.8	10.6	5.5	16.1	116810000	0	2798800	30891000	14810000	68313000	0	0	21705000	14443000
P97315	P97315	6	6	6	Cysteine and glycine-rich protein 1	Csrp1	Cysteine and glycine-rich protein 1 OS=Mus musculus OX=10090 GN=Csrp1 PE=1 SV=3	1	6	6	6	1	3	3	3	5	1	3	3	3	5	1	3	3	3	5	48.2	48.2	48.2	20.583	193	193	0	26.385	8.8	26.4	21.8	21.8	39.4	139530000	25096000	23587000	26681000	11879000	52286000	0	24665000	22574000	14458000
P97346	P97346	1	1	1	Nucleoredoxin	Nxn	Nucleoredoxin OS=Mus musculus OX=10090 GN=Nxn PE=1 SV=1	1	1	1	1	0	0	1	0	0	0	0	1	0	0	0	0	1	0	0	5.5	5.5	5.5	48.343	435	435	0	6.1047	0	0	5.5	0	0	6366700	0	0	6366700	0	0	0	0	4283600	0
P97351	P97351	14	14	14	40S ribosomal protein S3a	Rps3a	40S ribosomal protein S3a OS=Mus musculus OX=10090 GN=Rps3a PE=1 SV=3	1	14	14	14	8	3	10	7	14	8	3	10	7	14	8	3	10	7	14	48.5	48.5	48.5	29.885	264	264	0	82.902	33.7	15.9	41.7	28	48.5	1847400000	120790000	18256000	88105000	60552000	1559700000	217720000	41484000	102680000	114930000
P97355	P97355	6	6	6	Spermine synthase	Sms	Spermine synthase OS=Mus musculus OX=10090 GN=Sms PE=1 SV=1	1	6	6	6	0	0	4	1	6	0	0	4	1	6	0	0	4	1	6	33.6	33.6	33.6	41.313	366	366	0	13.476	0	0	24	1.9	33.6	112970000	0	0	46057000	4909800	62005000	0	0	30906000	0
P97370	P97370	5	5	5	Sodium/potassium-transporting ATPase subunit beta-3	Atp1b3	Sodium/potassium-transporting ATPase subunit beta-3 OS=Mus musculus OX=10090 GN=Atp1b3 PE=1 SV=1	1	5	5	5	1	2	3	2	5	1	2	3	2	5	1	2	3	2	5	36	36	36	31.775	278	278	0	21.937	4.7	9.7	18.3	9.7	36	249190000	6040600	14896000	53791000	27154000	147310000	0	21434000	38042000	26009000
P97371	P97371	9	9	8	Proteasome activator complex subunit 1	Psme1	Proteasome activator complex subunit 1 OS=Mus musculus OX=10090 GN=Psme1 PE=1 SV=2	1	9	9	8	0	2	6	4	9	0	2	6	4	9	0	2	6	4	8	50.6	50.6	46.2	28.673	249	249	0	58.041	0	10.4	31.3	23.7	50.6	214170000	0	7978900	68568000	23143000	114480000	0	17670000	38470000	22744000
P97372	P97372	7	6	6	Proteasome activator complex subunit 2	Psme2	Proteasome activator complex subunit 2 OS=Mus musculus OX=10090 GN=Psme2 PE=1 SV=4	1	7	6	6	0	0	6	3	7	0	0	6	3	6	0	0	6	3	6	46.9	42.3	42.3	27.057	239	239	0	91.403	0	0	42.3	22.2	46.9	363030000	0	0	83270000	37632000	242130000	0	0	57123000	37158000
P97376	P97376	5	5	5	Protein FRG1	Frg1	Protein FRG1 OS=Mus musculus OX=10090 GN=Frg1 PE=1 SV=2	1	5	5	5	0	0	0	0	5	0	0	0	0	5	0	0	0	0	5	24	24	24	29.127	258	258	0	19.536	0	0	0	0	24	38442000	0	0	0	0	38442000	0	0	0	0
P97377;Q80YP0	P97377	8;3	6;1	6;1	Cyclin-dependent kinase 2	Cdk2	Cyclin-dependent kinase 2 OS=Mus musculus OX=10090 GN=Cdk2 PE=1 SV=2	2	8	6	6	1	2	5	2	6	0	0	3	0	4	0	0	3	0	4	28.9	23.4	23.4	38.978	346	346;303	0	8.3253	2.3	5.5	22	5.5	23.7	35147000	0	0	6731600	0	28415000	0	0	0	0
P97390	P97390	5	5	5	Vacuolar protein sorting-associated protein 45	Vps45	Vacuolar protein sorting-associated protein 45 OS=Mus musculus OX=10090 GN=Vps45 PE=1 SV=1	1	5	5	5	0	0	5	0	2	0	0	5	0	2	0	0	5	0	2	11.9	11.9	11.9	65.052	570	570	0	5.859	0	0	11.9	0	4.4	30212000	0	0	19484000	0	10727000	0	0	10685000	0
P97411	P97411	3	3	3	Islet cell autoantigen 1	Ica1	Islet cell autoantigen 1 OS=Mus musculus OX=10090 GN=Ica1 PE=1 SV=3	1	3	3	3	0	0	3	0	1	0	0	3	0	1	0	0	3	0	1	7.1	7.1	7.1	54.324	478	478	0	3.4184	0	0	7.1	0	2.3	10335000	0	0	8334800	0	1999800	0	0	5607800	0
P97427;O35098	P97427	12;1	9;1	8;1	Dihydropyrimidinase-related protein 1	Crmp1	Dihydropyrimidinase-related protein 1 OS=Mus musculus OX=10090 GN=Crmp1 PE=1 SV=1	2	12	9	8	4	5	11	10	7	1	2	8	7	5	0	2	7	7	4	37.4	32	29.7	62.167	572	572;572	0	18.803	7.7	10.7	34.8	30.4	21.3	116000000	5412200	4058400	39809000	29036000	37681000	0	10078000	23708000	20939000
P97461	P97461	13	13	13	40S ribosomal protein S5;40S ribosomal protein S5, N-terminally processed	Rps5	40S ribosomal protein S5 OS=Mus musculus OX=10090 GN=Rps5 PE=1 SV=3	1	13	13	13	4	4	8	8	11	4	4	8	8	11	4	4	8	8	11	48	48	48	22.889	204	204	0	82.704	23	20.1	42.2	33.8	47.1	1030500000	33106000	22479000	131650000	139760000	703510000	48650000	61749000	96200000	96496000
P97470	P97470	10	8	8	Serine/threonine-protein phosphatase 4 catalytic subunit	Ppp4c	Serine/threonine-protein phosphatase 4 catalytic subunit OS=Mus musculus OX=10090 GN=Ppp4c PE=1 SV=2	1	10	8	8	0	1	4	3	10	0	0	2	1	8	0	0	2	1	8	45.9	41	41	35.08	307	307	0	88.575	0	4.9	17.3	11.1	45.9	65501000	0	0	6617200	3034200	55850000	0	0	8800500	0
P97477	P97477	1	1	1	Aurora kinase A	Aurka	Aurora kinase A OS=Mus musculus OX=10090 GN=Aurka PE=1 SV=1	1	1	1	1	0	0	0	0	1	0	0	0	0	1	0	0	0	0	1	5.8	5.8	5.8	44.772	395	395	0	6.016	0	0	0	0	5.8	5888000	0	0	0	0	5888000	0	0	0	0
P97493	P97493	1	1	1	Thioredoxin, mitochondrial	Txn2	Thioredoxin, mitochondrial OS=Mus musculus OX=10090 GN=Txn2 PE=1 SV=1	1	1	1	1	0	0	0	1	0	0	0	0	1	0	0	0	0	1	0	12.7	12.7	12.7	18.255	166	166	0	3.5832	0	0	0	12.7	0	4732900	0	0	0	4732900	0	0	0	0	3837300
P97494	P97494	4	4	4	Glutamate--cysteine ligase catalytic subunit	Gclc	Glutamate--cysteine ligase catalytic subunit OS=Mus musculus OX=10090 GN=Gclc PE=1 SV=4	1	4	4	4	0	0	0	0	4	0	0	0	0	4	0	0	0	0	4	9.1	9.1	9.1	72.571	637	637	0	5.1269	0	0	0	0	9.1	28844000	0	0	0	0	28844000	0	0	0	0
P97770	P97770	5	5	5	THUMP domain-containing protein 3	Thumpd3	THUMP domain-containing protein 3 OS=Mus musculus OX=10090 GN=Thumpd3 PE=1 SV=1	1	5	5	5	0	0	0	0	5	0	0	0	0	5	0	0	0	0	5	14.7	14.7	14.7	56.431	505	505	0	34.619	0	0	0	0	14.7	36135000	0	0	0	0	36135000	0	0	0	0
P97793;P08923	P97793	3;1	3;1	3;1	ALK tyrosine kinase receptor	Alk	ALK tyrosine kinase receptor OS=Mus musculus OX=10090 GN=Alk PE=1 SV=2	2	3	3	3	0	0	0	0	3	0	0	0	0	3	0	0	0	0	3	2.2	2.2	2.2	174.95	1621	1621;888	0	4.8417	0	0	0	0	2.2	8612900	0	0	0	0	8612900	0	0	0	0
P97798	P97798	2	2	2	Neogenin	Neo1	Neogenin OS=Mus musculus OX=10090 GN=Neo1 PE=1 SV=1	1	2	2	2	0	0	0	0	2	0	0	0	0	2	0	0	0	0	2	2.5	2.5	2.5	163.16	1493	1493	0	6.5383	0	0	0	0	2.5	9345000	0	0	0	0	9345000	0	0	0	0
P97820;Q9JM52;P83510;Q62083	P97820;Q9JM52;P83510	4;2;2;1	4;2;2;1	4;2;2;1	Mitogen-activated protein kinase kinase kinase kinase 4;Misshapen-like kinase 1;Traf2 and NCK-interacting protein kinase	Map4k4;Mink1;Tnik	Mitogen-activated protein kinase kinase kinase kinase 4 OS=Mus musculus OX=10090 GN=Map4k4 PE=1 SV=1;Misshapen-like kinase 1 OS=Mus musculus OX=10090 GN=Mink1 PE=1 SV=3;Traf2 and NCK-interacting protein kinase OS=Mus musculus OX=10090 GN=Tnik PE=1 SV=2	4	4	4	4	0	0	0	1	3	0	0	0	1	3	0	0	0	1	3	4.9	4.9	4.9	140.6	1233	1233;1308;1323;416	0	8.1546	0	0	0	0.6	4.3	45524000	0	0	0	17849000	27675000	0	0	0	0
P97825	P97825	2	2	2	Hematological and neurological expressed 1 protein;Hematological and neurological expressed 1 protein, N-terminally processed	Hn1	Jupiter microtubule associated homolog 1 OS=Mus musculus OX=10090 GN=Jpt1 PE=1 SV=3	1	2	2	2	1	1	1	0	2	1	1	1	0	2	1	1	1	0	2	27.9	27.9	27.9	16.08	154	154	0	9.7502	11.7	16.2	16.2	0	27.9	35714000	2851700	6669200	13361000	0	12832000	0	0	0	0
P97855;P97379	P97855	11;1	11;1	11;1	Ras GTPase-activating protein-binding protein 1	G3bp1	Ras GTPase-activating protein-binding protein 1 OS=Mus musculus OX=10090 GN=G3bp1 PE=1 SV=1	2	11	11	11	11	6	2	0	1	11	6	2	0	1	11	6	2	0	1	33.8	33.8	33.8	51.828	465	465;482	0	23.729	33.8	17.4	4.7	0	2.8	152170000	119110000	26819000	6234500	0	0	117840000	32275000	6745900	0
P97863	P97863	1	1	1	Nuclear factor 1 B-type	Nfib	Nuclear factor 1 B-type OS=Mus musculus OX=10090 GN=Nfib PE=1 SV=2	1	1	1	1	0	0	0	0	1	0	0	0	0	1	0	0	0	0	1	5.8	5.8	5.8	63.506	570	570	0	10.705	0	0	0	0	5.8	6729800	0	0	0	0	6729800	0	0	0	0
P98154	P98154	4	4	4	Integral membrane protein DGCR2/IDD	Dgcr2	Integral membrane protein DGCR2/IDD OS=Mus musculus OX=10090 GN=Dgcr2 PE=2 SV=1	1	4	4	4	0	0	0	0	4	0	0	0	0	4	0	0	0	0	4	12.4	12.4	12.4	60.696	548	548	0	7.907	0	0	0	0	12.4	25103000	0	0	0	0	25103000	0	0	0	0
P99024	P99024	27	27	5	Tubulin beta-5 chain	Tubb5	Tubulin beta-5 chain OS=Mus musculus OX=10090 GN=Tubb5 PE=1 SV=1	1	27	27	5	19	26	26	26	26	19	26	26	26	26	4	5	5	5	5	70	70	16.2	49.67	444	444	0	323.31	62.2	70	70	70	70	8590000000	741960000	1230300000	2019400000	2145800000	2452600000	846960000	1382800000	1369700000	1670400000
P99029	P99029	1	1	1	Peroxiredoxin-5, mitochondrial	Prdx5	Peroxiredoxin-5, mitochondrial OS=Mus musculus OX=10090 GN=Prdx5 PE=1 SV=2	1	1	1	1	0	0	1	0	0	0	0	1	0	0	0	0	1	0	0	8.6	8.6	8.6	21.897	210	210	0.0014211	1.8462	0	0	8.6	0	0	4201800	0	0	4201800	0	0	0	0	2827000	0
Q00612;P97324;REV__P46662	Q00612	11;5;1	11;5;1	11;5;1	Glucose-6-phosphate 1-dehydrogenase X	G6pdx	Glucose-6-phosphate 1-dehydrogenase X OS=Mus musculus OX=10090 GN=G6pdx PE=1 SV=3	3	11	11	11	0	1	2	2	11	0	1	2	2	11	0	1	2	2	11	25.2	25.2	25.2	59.262	515	515;513;596	0	21.297	0	2.9	6.8	6.8	25.2	106160000	0	2445800	9328900	7366700	87022000	0	0	6264000	5984900
Q01149	Q01149	3	3	3	Collagen alpha-2(I) chain	Col1a2	Collagen alpha-2(I) chain OS=Mus musculus OX=10090 GN=Col1a2 PE=1 SV=2	1	3	3	3	1	2	2	2	3	1	2	2	2	3	1	2	2	2	3	2.4	2.4	2.4	129.56	1372	1372	0	31.534	0.7	1.3	1.3	1.3	2.4	1660600000	45387000	204330000	260490000	589040000	561330000	0	275010000	201100000	468670000
Q01320	Q01320	22	22	17	DNA topoisomerase 2-alpha	Top2a	DNA topoisomerase 2-alpha OS=Mus musculus OX=10090 GN=Top2a PE=1 SV=2	1	22	22	17	5	2	2	3	21	5	2	2	3	21	4	1	1	2	16	20.2	20.2	16.6	172.79	1528	1528	0	69.687	4.8	1.6	1.6	2.6	19.2	265950000	21301000	3390400	5232500	6880700	229150000	13752000	5705700	4700000	5955500
Q01405	Q01405	18	18	15	Protein transport protein Sec23A	Sec23a	Protein transport protein Sec23A OS=Mus musculus OX=10090 GN=Sec23a PE=1 SV=2	1	18	18	15	0	0	11	7	16	0	0	11	7	16	0	0	8	5	13	32.9	32.9	29.2	86.161	765	765	0	74.697	0	0	16.7	14	30.8	270840000	0	0	80458000	42125000	148250000	0	0	56988000	33487000
Q01768;P15532	Q01768;P15532	4;3	4;3	4;3	Nucleoside diphosphate kinase B;Nucleoside diphosphate kinase A	Nme2;Nme1	Nucleoside diphosphate kinase B OS=Mus musculus OX=10090 GN=Nme2 PE=1 SV=1;Nucleoside diphosphate kinase A OS=Mus musculus OX=10090 GN=Nme1 PE=1 SV=1	2	4	4	4	1	2	4	2	1	1	2	4	2	1	1	2	4	2	1	44.1	44.1	44.1	17.363	152	152;152	0	4.8677	11.2	17.1	44.1	17.1	11.2	102330000	8100700	16604000	41482000	22363000	13776000	0	24889000	21624000	20303000
Q01853	Q01853	17	17	17	Transitional endoplasmic reticulum ATPase	Vcp	Transitional endoplasmic reticulum ATPase OS=Mus musculus OX=10090 GN=Vcp PE=1 SV=4	1	17	17	17	0	2	15	15	2	0	2	15	15	2	0	2	15	15	2	32.3	32.3	32.3	89.321	806	806	0	41.295	0	4.2	28.7	29.7	7.1	198920000	0	3692700	103170000	85355000	6697100	0	3126000	77252000	63251000
Q02053;P31254	Q02053	32;4	32;4	32;4	Ubiquitin-like modifier-activating enzyme 1	Uba1	Ubiquitin-like modifier-activating enzyme 1 OS=Mus musculus OX=10090 GN=Uba1 PE=1 SV=1	2	32	32	32	3	10	21	19	30	3	10	21	19	30	3	10	21	19	30	47.3	47.3	47.3	117.81	1058	1058;1058	0	224.14	4.3	15.8	32	28.3	43.8	896450000	14196000	56128000	329830000	136180000	360110000	17607000	81435000	193030000	131040000
Q03147	Q03147	2	2	2	Cyclin-dependent kinase 7	Cdk7	Cyclin-dependent kinase 7 OS=Mus musculus OX=10090 GN=Cdk7 PE=1 SV=2	1	2	2	2	0	0	0	0	2	0	0	0	0	2	0	0	0	0	2	9	9	9	38.968	346	346	0	2.9658	0	0	0	0	9	6806100	0	0	0	0	6806100	0	0	0	0
Q03265	Q03265	22	22	22	ATP synthase subunit alpha, mitochondrial	Atp5a1	ATP synthase subunit alpha, mitochondrial OS=Mus musculus OX=10090 GN=Atp5f1a PE=1 SV=1	1	22	22	22	7	10	20	17	16	7	10	20	17	16	7	10	20	17	16	45.8	45.8	45.8	59.752	553	553	0	106.31	17.5	24.6	41.6	38.3	33.8	545330000	80705000	61035000	147310000	121380000	134910000	116820000	86961000	71966000	84392000
Q03963	Q03963	1	1	1	Interferon-induced, double-stranded RNA-activated protein kinase	Eif2ak2	Interferon-induced, double-stranded RNA-activated protein kinase OS=Mus musculus OX=10090 GN=Eif2ak2 PE=1 SV=2	1	1	1	1	0	0	0	0	1	0	0	0	0	1	0	0	0	0	1	2.7	2.7	2.7	58.279	515	515	0.0014395	1.9224	0	0	0	0	2.7	6376200	0	0	0	0	6376200	0	0	0	0
Q04736;P39688	Q04736;P39688	2;1	2;1	2;1	Tyrosine-protein kinase Yes;Tyrosine-protein kinase Fyn	Yes1;Fyn	Tyrosine-protein kinase Yes OS=Mus musculus OX=10090 GN=Yes1 PE=1 SV=3;Tyrosine-protein kinase Fyn OS=Mus musculus OX=10090 GN=Fyn PE=1 SV=4	2	2	2	2	0	0	0	0	2	0	0	0	0	2	0	0	0	0	2	5.2	5.2	5.2	60.629	541	541;537	0.0068758	1.1486	0	0	0	0	5.2	6841200	0	0	0	0	6841200	0	0	0	0
Q05144	Q05144	4	1	1	Ras-related C3 botulinum toxin substrate 2	Rac2	Ras-related C3 botulinum toxin substrate 2 OS=Mus musculus OX=10090 GN=Rac2 PE=1 SV=1	1	4	1	1	3	3	4	3	3	1	1	1	0	0	1	1	1	0	0	29.7	14.6	14.6	21.441	192	192	0	2.8083	24	24	29.7	15.1	15.1	141710000	58737000	36835000	46135000	0	0	0	0	31040000	0
Q05816	Q05816	8	8	8	Fatty acid-binding protein, epidermal	Fabp5	Fatty acid-binding protein 5 OS=Mus musculus OX=10090 GN=Fabp5 PE=1 SV=3	1	8	8	8	0	3	8	6	4	0	3	8	6	4	0	3	8	6	4	68.1	68.1	68.1	15.137	135	135	0	41.035	0	38.5	68.1	61.5	45.9	300460000	0	15829000	127200000	129680000	27753000	0	60581000	68879000	71000000
Q05920	Q05920	76	76	76	Pyruvate carboxylase, mitochondrial	Pc	Pyruvate carboxylase, mitochondrial OS=Mus musculus OX=10090 GN=Pc PE=1 SV=1	1	76	76	76	63	72	69	66	71	63	72	69	66	71	63	72	69	66	71	64.8	64.8	64.8	129.68	1178	1178	0	323.31	56.7	62.9	62	60	63.1	184720000000	21456000000	42420000000	48649000000	24291000000	47903000000	20448000000	54655000000	30711000000	16900000000
Q05D44	Q05D44	10	10	10	Eukaryotic translation initiation factor 5B	Eif5b	Eukaryotic translation initiation factor 5B OS=Mus musculus OX=10090 GN=Eif5b PE=1 SV=2	1	10	10	10	0	1	7	4	6	0	1	7	4	6	0	1	7	4	6	14.6	14.6	14.6	137.61	1216	1216	0	28.974	0	2.5	11.5	7.2	8.7	163790000	0	3254000	53549000	22547000	84445000	0	0	32168000	22437000
Q06138	Q06138	3	3	3	Calcium-binding protein 39	Cab39	Calcium-binding protein 39 OS=Mus musculus OX=10090 GN=Cab39 PE=1 SV=2	1	3	3	3	0	0	1	0	3	0	0	1	0	3	0	0	1	0	3	10.6	10.6	10.6	39.842	341	341	0	4.3382	0	0	3.5	0	10.6	23552000	0	0	2238400	0	21314000	0	0	0	0
Q06180	Q06180	3	3	3	Tyrosine-protein phosphatase non-receptor type 2	Ptpn2	Tyrosine-protein phosphatase non-receptor type 2 OS=Mus musculus OX=10090 GN=Ptpn2 PE=1 SV=2	1	3	3	3	0	0	0	0	3	0	0	0	0	3	0	0	0	0	3	12.8	12.8	12.8	47.36	406	406	0	11.597	0	0	0	0	12.8	27139000	0	0	0	0	27139000	0	0	0	0
Q07076	Q07076	2	2	2	Annexin A7	Anxa7	Annexin A7 OS=Mus musculus OX=10090 GN=Anxa7 PE=1 SV=2	1	2	2	2	0	0	2	1	2	0	0	2	1	2	0	0	2	1	2	5.4	5.4	5.4	49.925	463	463	0	3.4649	0	0	5.4	1.9	5.4	19097000	0	0	4322300	2075800	12699000	0	0	3064600	0
Q07646	Q07646	4	4	4	Mesoderm-specific transcript protein	Mest	Mesoderm-specific transcript protein OS=Mus musculus OX=10090 GN=Mest PE=2 SV=1	1	4	4	4	2	1	2	3	4	2	1	2	3	4	2	1	2	3	4	20	20	20	38.907	335	335	0	62.034	11	5.7	11	17.3	20	267620000	26119000	3683300	17438000	76676000	143700000	0	0	16349000	56805000
Q07813	Q07813	4	4	4	Apoptosis regulator BAX	Bax	Apoptosis regulator BAX OS=Mus musculus OX=10090 GN=Bax PE=1 SV=1	1	4	4	4	0	0	1	1	4	0	0	1	1	4	0	0	1	1	4	25	25	25	21.394	192	192	0	19.545	0	0	10.9	6.8	25	45119000	0	0	5055500	2049000	38015000	0	0	0	0
Q07832	Q07832	1	1	1	Serine/threonine-protein kinase PLK1	Plk1	Serine/threonine-protein kinase PLK1 OS=Mus musculus OX=10090 GN=Plk1 PE=1 SV=2	1	1	1	1	0	0	0	0	1	0	0	0	0	1	0	0	0	0	1	4.8	4.8	4.8	68.3	603	603	0.0072681	1.1149	0	0	0	0	4.8	2667400	0	0	0	0	2667400	0	0	0	0
Q08093	Q08093	4	3	3	Calponin-2	Cnn2	Calponin-2 OS=Mus musculus OX=10090 GN=Cnn2 PE=1 SV=1	1	4	3	3	2	3	2	0	3	1	2	1	0	2	1	2	1	0	2	17.4	13.8	13.8	33.155	305	305	0	9.9253	8.2	12.8	9.2	0	12.8	26600000	7830900	7750600	4027200	0	6991000	0	9690700	0	0
Q08943	Q08943	9	9	9	FACT complex subunit SSRP1	Ssrp1	FACT complex subunit SSRP1 OS=Mus musculus OX=10090 GN=Ssrp1 PE=1 SV=2	1	9	9	9	1	0	5	5	7	1	0	5	5	7	1	0	5	5	7	18.4	18.4	18.4	80.859	708	708	0	67.892	2	0	10.5	12	12.9	233900000	9108000	0	52223000	51924000	120650000	0	0	44337000	34086000
Q09143	Q09143	5	5	5	High affinity cationic amino acid transporter 1	Slc7a1	High affinity cationic amino acid transporter 1 OS=Mus musculus OX=10090 GN=Slc7a1 PE=1 SV=1	1	5	5	5	0	0	4	2	5	0	0	4	2	5	0	0	4	2	5	13.2	13.2	13.2	67.091	622	622	0	143.23	0	0	11.1	6.3	13.2	231810000	0	0	42519000	17921000	171370000	0	0	25804000	20151000
Q0GNC1	Q0GNC1	6	6	6	Inverted formin-2	Inf2	Inverted formin-2 OS=Mus musculus OX=10090 GN=Inf2 PE=1 SV=1	1	6	6	6	0	0	0	0	6	0	0	0	0	6	0	0	0	0	6	10.1	10.1	10.1	138.56	1273	1273	0	54.811	0	0	0	0	10.1	54599000	0	0	0	0	54599000	0	0	0	0
Q0P678	Q0P678	2	2	2	Zinc finger CCCH domain-containing protein 18	Zc3h18	Zinc finger CCCH domain-containing protein 18 OS=Mus musculus OX=10090 GN=Zc3h18 PE=1 SV=1	1	2	2	2	1	0	1	0	0	1	0	1	0	0	1	0	1	0	0	2.1	2.1	2.1	105.69	948	948	0	3.0338	1.2	0	0.9	0	0	3366300	0	0	3366300	0	0	0	0	2264900	0
Q0VGY8	Q0VGY8	4	4	4	Protein TANC1	Tanc1	Protein TANC1 OS=Mus musculus OX=10090 GN=Tanc1 PE=1 SV=2	1	4	4	4	1	0	0	0	4	1	0	0	0	4	1	0	0	0	4	5.3	5.3	5.3	200.8	1856	1856	0	10.309	1.8	0	0	0	5.3	27216000	3503500	0	0	0	23713000	0	0	0	0
Q11011	Q11011	19	19	19	Puromycin-sensitive aminopeptidase	Npepps	Puromycin-sensitive aminopeptidase OS=Mus musculus OX=10090 GN=Npepps PE=1 SV=2	1	19	19	19	0	0	5	2	19	0	0	5	2	19	0	0	5	2	19	31	31	31	103.32	920	920	0	223.53	0	0	7	4.6	31	229270000	0	0	17448000	8978800	202840000	0	0	9629900	6609400
Q148V7	Q148V7	4	4	4	LisH domain and HEAT repeat-containing protein KIAA1468	Kiaa1468	RAB11-binding protein RELCH OS=Mus musculus OX=10090 GN=Relch PE=1 SV=1	1	4	4	4	0	0	4	0	2	0	0	4	0	2	0	0	4	0	2	6	6	6	134.59	1216	1216	0	9.3018	0	0	6	0	3.9	30146000	0	0	14982000	0	15163000	0	0	8427700	0
Q14BI7	Q14BI7	2	2	2	Putative ATP-dependent RNA helicase TDRD9	Tdrd9	ATP-dependent RNA helicase TDRD9 OS=Mus musculus OX=10090 GN=Tdrd9 PE=1 SV=3	1	2	2	2	0	1	1	0	1	0	1	1	0	1	0	1	1	0	1	2.3	2.3	2.3	155.98	1383	1383	0.0062139	1.3825	0	1.7	1.7	0	0.7	477220000	0	361230000	107830000	0	8158700	0	0	72550000	0
Q14C51	Q14C51	3	3	3	Pentatricopeptide repeat domain-containing protein 3, mitochondrial	Ptcd3	Pentatricopeptide repeat domain-containing protein 3, mitochondrial OS=Mus musculus OX=10090 GN=Ptcd3 PE=1 SV=2	1	3	3	3	0	0	0	0	3	0	0	0	0	3	0	0	0	0	3	5.7	5.7	5.7	77.795	685	685	0	3.5254	0	0	0	0	5.7	12154000	0	0	0	0	12154000	0	0	0	0
Q14DQ1	Q14DQ1	2	2	2	Protein FAM219B	Fam219b	Protein FAM219B OS=Mus musculus OX=10090 GN=Fam219b PE=1 SV=1	1	2	2	2	0	0	2	0	2	0	0	2	0	2	0	0	2	0	2	24.9	24.9	24.9	21.006	197	197	0	6.8973	0	0	24.9	0	24.9	33540000	0	0	20040000	0	13500000	0	0	13328000	0
Q1HFZ0	Q1HFZ0	5	5	5	tRNA (cytosine(34)-C(5))-methyltransferase	Nsun2	tRNA (cytosine(34)-C(5))-methyltransferase OS=Mus musculus OX=10090 GN=Nsun2 PE=1 SV=2	1	5	5	5	3	1	0	2	1	3	1	0	2	1	3	1	0	2	1	10.6	10.6	10.6	85.451	757	757	0	9.1769	5.3	1.3	0	4.8	2.5	27069000	13250000	4234600	0	4843000	4741100	13250000	0	0	0
Q2NL51	Q2NL51	9	6	6	Glycogen synthase kinase-3 alpha	Gsk3a	Glycogen synthase kinase-3 alpha OS=Mus musculus OX=10090 GN=Gsk3a PE=1 SV=2	1	9	6	6	0	0	0	1	8	0	0	0	0	6	0	0	0	0	6	34.1	28.6	28.6	51.66	490	490	0	13.15	0	0	0	1.4	32.7	30283000	0	0	0	0	30283000	0	0	0	0
Q2TBE6	Q2TBE6	10	10	10	Phosphatidylinositol 4-kinase type 2-alpha	Pi4k2a	Phosphatidylinositol 4-kinase type 2-alpha OS=Mus musculus OX=10090 GN=Pi4k2a PE=1 SV=1	1	10	10	10	0	0	10	0	1	0	0	10	0	1	0	0	10	0	1	34.4	34.4	34.4	54.257	479	479	0	20.383	0	0	34.4	0	5.2	49452000	0	0	44065000	0	5386400	0	0	29647000	0
Q31125	Q31125	1	1	1	Zinc transporter SLC39A7	Slc39a7	Zinc transporter SLC39A7 OS=Mus musculus OX=10090 GN=Slc39a7 PE=1 SV=2	1	1	1	1	0	0	1	1	0	0	0	1	1	0	0	0	1	1	0	2.7	2.7	2.7	50.656	476	476	0.00096852	1.9938	0	0	2.7	2.7	0	15944000	0	0	8343000	7600700	0	0	0	0	6162500
Q32NY4;Q69ZF7	Q32NY4	12;1	12;1	12;1	Metal transporter CNNM3	Cnnm3	Metal transporter CNNM3 OS=Mus musculus OX=10090 GN=Cnnm3 PE=1 SV=2	2	12	12	12	0	0	0	0	12	0	0	0	0	12	0	0	0	0	12	21.5	21.5	21.5	76.278	713	713;771	0	26.199	0	0	0	0	21.5	83027000	0	0	0	0	83027000	0	0	0	0
Q3B7Z2	Q3B7Z2	4	4	4	Oxysterol-binding protein 1	Osbp	Oxysterol-binding protein 1 OS=Mus musculus OX=10090 GN=Osbp PE=1 SV=3	1	4	4	4	0	0	1	0	4	0	0	1	0	4	0	0	1	0	4	8.2	8.2	8.2	88.796	805	805	0	6.8796	0	0	3.6	0	8.2	33311000	0	0	3852900	0	29459000	0	0	0	0
Q3KNM2	Q3KNM2	3	3	3	E3 ubiquitin-protein ligase MARCH5	2019-03-05	E3 ubiquitin-protein ligase MARCH5 OS=Mus musculus OX=10090 GN=March5 PE=1 SV=1	1	3	3	3	0	0	0	0	3	0	0	0	0	3	0	0	0	0	3	19.4	19.4	19.4	31.231	278	278	0	3.9077	0	0	0	0	19.4	21156000	0	0	0	0	21156000	0	0	0	0
Q3KNY0	Q3KNY0	1	1	1	Immunoglobulin-like and fibronectin type III domain-containing protein 1	Igfn1	Immunoglobulin-like and fibronectin type III domain-containing protein 1 OS=Mus musculus OX=10090 GN=Igfn1 PE=1 SV=3	1	1	1	1	1	1	1	1	1	1	1	1	1	1	1	1	1	1	1	0.4	0.4	0.4	303.65	2849	2849	0.00097135	2.0164	0.4	0.4	0.4	0.4	0.4	56083000	0	0	0	56083000	0	0	0	0	45471000
Q3TB48	Q3TB48	3	3	3	Transmembrane protein 104	Tmem104	Transmembrane protein 104 OS=Mus musculus OX=10090 GN=Tmem104 PE=1 SV=1	1	3	3	3	0	0	2	0	1	0	0	2	0	1	0	0	2	0	1	6.5	6.5	6.5	55.838	496	496	0	3.5671	0	0	5	0	1.4	14309000	0	0	7278700	0	7030300	0	0	4897200	0
Q3TBT3	Q3TBT3	2	2	2	Stimulator of interferon genes protein	Tmem173	Stimulator of interferon genes protein OS=Mus musculus OX=10090 GN=Tmem173 PE=1 SV=2	1	2	2	2	0	0	0	1	2	0	0	0	1	2	0	0	0	1	2	9	9	9	42.829	378	378	0	3.5135	0	0	0	5.6	9	10375000	0	0	0	1075100	9300000	0	0	0	0
Q3TC93	Q3TC93	1	1	1	HCLS1-binding protein 3	Hs1bp3	HCLS1-binding protein 3 OS=Mus musculus OX=10090 GN=Hs1bp3 PE=1 SV=2	1	1	1	1	0	0	1	0	0	0	0	1	0	0	0	0	1	0	0	4.3	4.3	4.3	43.691	395	395	0	2.2905	0	0	4.3	0	0	4198100	0	0	4198100	0	0	0	0	2824500	0
Q3TCH7	Q3TCH7	8	3	3	Cullin-4A	Cul4a	Cullin-4A OS=Mus musculus OX=10090 GN=Cul4a PE=1 SV=1	1	8	3	3	0	0	1	2	7	0	0	0	2	2	0	0	0	2	2	11.9	4.7	4.7	87.752	759	759	0	2.6259	0	0	2.2	2.8	10.7	17518000	0	0	0	5638300	11879000	0	0	0	0
Q3TCN2	Q3TCN2	2	2	2	Putative phospholipase B-like 2;Putative phospholipase B-like 2 28 kDa form;Putative phospholipase B-like 2 40 kDa form;Putative phospholipase B-like 2 15 kDa form	Plbd2	Putative phospholipase B-like 2 OS=Mus musculus OX=10090 GN=Plbd2 PE=1 SV=2	1	2	2	2	0	0	0	0	2	0	0	0	0	2	0	0	0	0	2	4.5	4.5	4.5	66.289	594	594	0	3.4503	0	0	0	0	4.5	9315300	0	0	0	0	9315300	0	0	0	0
Q3TDN2	Q3TDN2	13	13	13	FAS-associated factor 2	Faf2	FAS-associated factor 2 OS=Mus musculus OX=10090 GN=Faf2 PE=1 SV=2	1	13	13	13	0	0	6	6	13	0	0	6	6	13	0	0	6	6	13	42.2	42.2	42.2	52.471	445	445	0	66.946	0	0	21.6	21.3	42.2	352820000	0	0	42240000	27535000	283050000	0	0	35086000	39313000
Q3TDQ1	Q3TDQ1	6	5	5	Dolichyl-diphosphooligosaccharide--protein glycosyltransferase subunit STT3B	Stt3b	Dolichyl-diphosphooligosaccharide--protein glycosyltransferase subunit STT3B OS=Mus musculus OX=10090 GN=Stt3b PE=1 SV=2	1	6	5	5	0	0	0	4	5	0	0	0	4	4	0	0	0	4	4	7	6.2	6.2	93.245	823	823	0	17.875	0	0	0	5.8	6	56975000	0	0	0	25338000	31637000	0	0	0	20823000
Q3TFD2	Q3TFD2	3	3	3	Lysophosphatidylcholine acyltransferase 1	Lpcat1	Lysophosphatidylcholine acyltransferase 1 OS=Mus musculus OX=10090 GN=Lpcat1 PE=1 SV=1	1	3	3	3	0	0	0	1	3	0	0	0	1	3	0	0	0	1	3	8.2	8.2	8.2	59.743	534	534	0	23.81	0	0	0	4.3	8.2	42243000	0	0	0	2212100	40031000	0	0	0	0
Q3THK7	Q3THK7	1	1	1	GMP synthase [glutamine-hydrolyzing]	Gmps	GMP synthase [glutamine-hydrolyzing] OS=Mus musculus OX=10090 GN=Gmps PE=1 SV=2	1	1	1	1	0	0	1	0	0	0	0	1	0	0	0	0	1	0	0	1.3	1.3	1.3	76.723	693	693	0.001834	1.5945	0	0	1.3	0	0	9588000	0	0	9588000	0	0	0	0	6450900	0
Q3THS6;Q91X83	Q3THS6	5;1	5;1	5;1	S-adenosylmethionine synthase isoform type-2	Mat2a	S-adenosylmethionine synthase isoform type-2 OS=Mus musculus OX=10090 GN=Mat2a PE=1 SV=2	2	5	5	5	3	2	5	3	4	3	2	5	3	4	3	2	5	3	4	13.4	13.4	13.4	43.688	395	395;396	0	15.128	10.4	6.6	13.4	10.4	10.6	139760000	14628000	8911200	32615000	22818000	60789000	16478000	17396000	18795000	18532000
Q3TIR3;Q80XE1	Q3TIR3	3;1	3;1	3;1	Synembryn-A	Ric8a	Synembryn-A OS=Mus musculus OX=10090 GN=Ric8a PE=1 SV=2	2	3	3	3	0	0	0	0	3	0	0	0	0	3	0	0	0	0	3	8.5	8.5	8.5	59.846	530	530;520	0	15.357	0	0	0	0	8.5	12046000	0	0	0	0	12046000	0	0	0	0
Q3TIU4	Q3TIU4	3	3	3	2,5-phosphodiesterase 12	Pde12	2,5-phosphodiesterase 12 OS=Mus musculus OX=10090 GN=Pde12 PE=1 SV=2	1	3	3	3	0	0	0	0	3	0	0	0	0	3	0	0	0	0	3	10.9	10.9	10.9	67.513	608	608	0	3.4105	0	0	0	0	10.9	15006000	0	0	0	0	15006000	0	0	0	0
Q3TIX9	Q3TIX9	4	4	4	U4/U6.U5 tri-snRNP-associated protein 2	Usp39	U4/U6.U5 tri-snRNP-associated protein 2 OS=Mus musculus OX=10090 GN=Usp39 PE=1 SV=2	1	4	4	4	0	0	0	0	4	0	0	0	0	4	0	0	0	0	4	11.5	11.5	11.5	65.146	564	564	0	11.632	0	0	0	0	11.5	26250000	0	0	0	0	26250000	0	0	0	0
Q3TJZ6	Q3TJZ6	1	1	1	Protein FAM98A	Fam98a	Protein FAM98A OS=Mus musculus OX=10090 GN=Fam98a PE=1 SV=1	1	1	1	1	0	0	1	1	1	0	0	1	1	1	0	0	1	1	1	2.9	2.9	2.9	55.055	515	515	0	5.0585	0	0	2.9	2.9	2.9	5779700	0	0	1368200	0	4411500	0	0	0	0
Q3TKR3;Q66X19	Q3TKR3	9;1	9;1	9;1	NACHT, LRR and PYD domains-containing protein 4C	Nlrp4c	NACHT, LRR and PYD domains-containing protein 4C OS=Mus musculus OX=10090 GN=Nlrp4c PE=2 SV=1	2	9	9	9	0	0	1	1	9	0	0	1	1	9	0	0	1	1	9	13.4	13.4	13.4	112.67	982	982;978	0	25.679	0	0	1.4	1.4	13.4	46591000	0	0	2221000	0	44370000	0	0	0	0
Q3TKT4;Q6DIC0	Q3TKT4;Q6DIC0	2;1	2;1	2;1	Transcription activator BRG1;Probable global transcription activator SNF2L2	Smarca4;Smarca2	Transcription activator BRG1 OS=Mus musculus OX=10090 GN=Smarca4 PE=1 SV=1;Probable global transcription activator SNF2L2 OS=Mus musculus OX=10090 GN=Smarca2 PE=1 SV=1	2	2	2	2	0	0	0	0	2	0	0	0	0	2	0	0	0	0	2	1.3	1.3	1.3	181.43	1613	1613;1577	0.00096572	1.9798	0	0	0	0	1.3	9297300	0	0	0	0	9297300	0	0	0	0
Q3TKY6	Q3TKY6	1	1	1	Peptidyl-prolyl cis-trans isomerase CWC27 homolog	Cwc27	Spliceosome-associated protein CWC27 homolog OS=Mus musculus OX=10090 GN=Cwc27 PE=1 SV=1	1	1	1	1	1	0	0	0	0	1	0	0	0	0	1	0	0	0	0	3.2	3.2	3.2	53.542	469	469	0.0014032	1.7636	3.2	0	0	0	0	2322500	2322500	0	0	0	0	2322500	0	0	0
Q3TLH4	Q3TLH4	5	5	5	Protein PRRC2C	Prrc2c	Protein PRRC2C OS=Mus musculus OX=10090 GN=Prrc2c PE=1 SV=3	1	5	5	5	5	1	0	0	0	5	1	0	0	0	5	1	0	0	0	2	2	2	310.89	2846	2846	0	7.041	2	0.3	0	0	0	52795000	50124000	2670700	0	0	0	50124000	0	0	0
Q3TMX7	Q3TMX7	3	3	3	Sulfhydryl oxidase 2	Qsox2	Sulfhydryl oxidase 2 OS=Mus musculus OX=10090 GN=Qsox2 PE=1 SV=1	1	3	3	3	0	1	0	0	2	0	1	0	0	2	0	1	0	0	2	6.1	6.1	6.1	77.774	692	692	0	2.4448	0	1.6	0	0	4.5	8688000	0	1126800	0	0	7561200	0	0	0	0
Q3TN34	Q3TN34	5	5	5	MICAL-like protein 2	Micall2	MICAL-like protein 2 OS=Mus musculus OX=10090 GN=Micall2 PE=1 SV=1	1	5	5	5	3	0	0	0	3	3	0	0	0	3	3	0	0	0	3	10	10	10	108.29	1009	1009	0	29.904	6.7	0	0	0	5.5	35985000	23520000	0	0	0	12465000	23520000	0	0	0
Q3TUU5	Q3TUU5	3	3	3	Testis-expressed sequence 30 protein	Tex30	Testis-expressed protein 30 OS=Mus musculus OX=10090 GN=Tex30 PE=1 SV=1	1	3	3	3	0	0	2	0	2	0	0	2	0	2	0	0	2	0	2	16.9	16.9	16.9	25.263	225	225	0	2.4809	0	0	8.9	0	12	33661000	0	0	20516000	0	13145000	0	0	0	0
Q3TWL2	Q3TWL2	5	5	5	Type 1 phosphatidylinositol 4,5-bisphosphate 4-phosphatase	Tmem55b	Type 1 phosphatidylinositol 4,5-bisphosphate 4-phosphatase OS=Mus musculus OX=10090 GN=Pip4p1 PE=1 SV=1	1	5	5	5	0	0	5	0	2	0	0	5	0	2	0	0	5	0	2	19.7	19.7	19.7	30.047	284	284	0	47.008	0	0	19.7	0	11.6	101210000	0	0	85216000	0	15999000	0	0	53704000	0
Q3TX08	Q3TX08	3	3	3	tRNA (guanine(26)-N(2))-dimethyltransferase	Trmt1	tRNA (guanine(26)-N(2))-dimethyltransferase OS=Mus musculus OX=10090 GN=Trmt1 PE=1 SV=2	1	3	3	3	0	0	0	0	3	0	0	0	0	3	0	0	0	0	3	7.8	7.8	7.8	72.349	663	663	0	5.6376	0	0	0	0	7.8	17554000	0	0	0	0	17554000	0	0	0	0
Q3TXS7	Q3TXS7	19	19	19	26S proteasome non-ATPase regulatory subunit 1	Psmd1	26S proteasome non-ATPase regulatory subunit 1 OS=Mus musculus OX=10090 GN=Psmd1 PE=1 SV=1	1	19	19	19	2	2	8	7	16	2	2	8	7	16	2	2	8	7	16	30.2	30.2	30.2	105.73	953	953	0	118.39	3.5	3.8	12.1	13.4	27.3	352430000	4997900	5846600	79822000	33066000	228700000	5510800	7886100	44970000	26007000
Q3TY60	Q3TY60	5	5	5	Protein FAM131B	Fam131b	Protein FAM131B OS=Mus musculus OX=10090 GN=Fam131b PE=1 SV=1	1	5	5	5	0	0	1	0	5	0	0	1	0	5	0	0	1	0	5	16	16	16	35.958	332	332	0	38.924	0	0	3.3	0	16	334470000	0	0	0	0	334470000	0	0	0	0
Q3TYD6	Q3TYD6	4	4	4	Serine/threonine-protein kinase LMTK2	Lmtk2	Serine/threonine-protein kinase LMTK2 OS=Mus musculus OX=10090 GN=Lmtk2 PE=1 SV=3	1	4	4	4	0	0	0	0	4	0	0	0	0	4	0	0	0	0	4	7.3	7.3	7.3	160.51	1471	1471	0	5.316	0	0	0	0	7.3	24028000	0	0	0	0	24028000	0	0	0	0
Q3TYX3	Q3TYX3	6	6	6	SET and MYND domain-containing protein 5	Smyd5	SET and MYND domain-containing protein 5 OS=Mus musculus OX=10090 GN=Smyd5 PE=1 SV=2	1	6	6	6	0	0	5	1	5	0	0	5	1	5	0	0	5	1	5	16.8	16.8	16.8	47.095	416	416	0	9.3295	0	0	16.1	2.2	14.2	121590000	0	0	87620000	2328800	31638000	0	0	38915000	0
Q3TZX3;Q922G0	Q3TZX3	4;1	4;1	4;1	Solute carrier family 25 member 33	Slc25a33	Solute carrier family 25 member 33 OS=Mus musculus OX=10090 GN=Slc25a33 PE=2 SV=1	2	4	4	4	0	0	1	0	3	0	0	1	0	3	0	0	1	0	3	14.1	14.1	14.1	35.063	320	320;311	0	4.203	0	0	2.8	0	11.2	22708000	0	0	6773200	0	15935000	0	0	0	0
Q3TZZ7	Q3TZZ7	4	4	4	Extended synaptotagmin-2	Esyt2	Extended synaptotagmin-2 OS=Mus musculus OX=10090 GN=Esyt2 PE=1 SV=1	1	4	4	4	0	0	1	0	3	0	0	1	0	3	0	0	1	0	3	6.6	6.6	6.6	94.138	845	845	0	9.0743	0	0	1.8	0	4.9	23996000	0	0	10095000	0	13901000	0	0	0	0
Q3U1J4	Q3U1J4	23	23	23	DNA damage-binding protein 1	Ddb1	DNA damage-binding protein 1 OS=Mus musculus OX=10090 GN=Ddb1 PE=1 SV=2	1	23	23	23	1	0	19	14	19	1	0	19	14	19	1	0	19	14	19	28.2	28.2	28.2	126.85	1140	1140	0	151.82	0.9	0	23.7	17.4	23.3	515370000	1711700	0	195680000	84787000	233190000	0	0	100020000	81673000
Q3U2P1	Q3U2P1	1	1	1	Protein transport protein Sec24A	Sec24a	Protein transport protein Sec24A OS=Mus musculus OX=10090 GN=Sec24a PE=1 SV=1	1	1	1	1	0	0	0	0	1	0	0	0	0	1	0	0	0	0	1	1.2	1.2	1.2	118.78	1090	1090	0.0081127	1.1092	0	0	0	0	1.2	1562500	0	0	0	0	1562500	0	0	0	0
Q3U308	Q3U308	1	1	1	Cytoplasmic tRNA 2-thiolation protein 2	Ctu2	Cytoplasmic tRNA 2-thiolation protein 2 OS=Mus musculus OX=10090 GN=Ctu2 PE=1 SV=1	1	1	1	1	0	0	1	0	1	0	0	1	0	1	0	0	1	0	1	3.1	3.1	3.1	56.104	514	514	0	9.3374	0	0	3.1	0	3.1	9019600	0	0	3867300	0	5152300	0	0	0	0
Q3U3R4	Q3U3R4	6	6	6	Lipase maturation factor 1	Lmf1	Lipase maturation factor 1 OS=Mus musculus OX=10090 GN=Lmf1 PE=1 SV=1	1	6	6	6	0	0	0	0	6	0	0	0	0	6	0	0	0	0	6	14.5	14.5	14.5	65.877	574	574	0	9.0352	0	0	0	0	14.5	55887000	0	0	0	0	55887000	0	0	0	0
Q3U7R1	Q3U7R1	30	30	30	Extended synaptotagmin-1	Esyt1	Extended synaptotagmin-1 OS=Mus musculus OX=10090 GN=Esyt1 PE=1 SV=2	1	30	30	30	0	0	1	12	28	0	0	1	12	28	0	0	1	12	28	37.7	37.7	37.7	121.55	1092	1092	0	142.88	0	0	1.1	17.2	34.6	470060000	0	0	1064100	51328000	417670000	0	0	0	66421000
Q3U9G9	Q3U9G9	17	17	17	Lamin-B receptor	Lbr	Lamin-B receptor OS=Mus musculus OX=10090 GN=Lbr PE=1 SV=2	1	17	17	17	1	1	4	10	17	1	1	4	10	17	1	1	4	10	17	26.2	26.2	26.2	71.439	626	626	0	187.96	2.6	2.6	7	19.3	26.2	928460000	5583700	4285000	20035000	116840000	781710000	0	0	19067000	84201000
Q3UA06	Q3UA06	7	7	7	Pachytene checkpoint protein 2 homolog	Trip13	Pachytene checkpoint protein 2 homolog OS=Mus musculus OX=10090 GN=Trip13 PE=1 SV=1	1	7	7	7	0	1	2	1	7	0	1	2	1	7	0	1	2	1	7	16.9	16.9	16.9	48.376	432	432	0	13.634	0	2.3	5.3	2.3	16.9	74118000	0	2253900	4264700	3179500	64420000	0	0	4784000	0
Q3UA37	Q3UA37	1	1	1	Glutamine-rich protein 1	Qrich1	Glutamine-rich protein 1 OS=Mus musculus OX=10090 GN=Qrich1 PE=1 SV=1	1	1	1	1	0	0	0	0	1	0	0	0	0	1	0	0	0	0	1	3.7	3.7	3.7	86.555	777	777	0	2.8298	0	0	0	0	3.7	3795600	0	0	0	0	3795600	0	0	0	0
Q3UBX0	Q3UBX0	1	1	1	Transmembrane protein 109	Tmem109	Transmembrane protein 109 OS=Mus musculus OX=10090 GN=Tmem109 PE=1 SV=2	1	1	1	1	0	0	1	0	1	0	0	1	0	1	0	0	1	0	1	3.7	3.7	3.7	26.306	243	243	0.0061865	1.3591	0	0	3.7	0	3.7	53413000	0	0	26421000	0	26992000	0	0	0	0
Q3UDE2	Q3UDE2	15	15	15	Tubulin--tyrosine ligase-like protein 12	Ttll12	Tubulin--tyrosine ligase-like protein 12 OS=Mus musculus OX=10090 GN=Ttll12 PE=1 SV=1	1	15	15	15	0	2	8	4	14	0	2	8	4	14	0	2	8	4	14	39	39	39	74.042	639	639	0	37.901	0	4.2	20.7	10.6	35.5	193140000	0	3546400	50155000	14902000	124540000	0	6861300	30026000	19047000
Q3UDR8	Q3UDR8	5	5	5	Protein YIPF3;Protein YIPF3, N-terminally processed	Yipf3	Protein YIPF3 OS=Mus musculus OX=10090 GN=Yipf3 PE=1 SV=1	1	5	5	5	0	0	1	0	5	0	0	1	0	5	0	0	1	0	5	18.7	18.7	18.7	37.998	347	347	0	35.78	0	0	6.9	0	18.7	82757000	0	0	4978500	0	77778000	0	0	0	0
Q3UEB3	Q3UEB3	3	3	3	Poly(U)-binding-splicing factor PUF60	Puf60	Poly(U)-binding-splicing factor PUF60 OS=Mus musculus OX=10090 GN=Puf60 PE=1 SV=2	1	3	3	3	2	1	1	1	2	2	1	1	1	2	2	1	1	1	2	10.6	10.6	10.6	60.248	564	564	0	6.7773	6.7	3.9	3.9	3.9	7.8	35371000	11251000	3999600	4340000	3905100	11875000	0	0	0	0
Q3UFY8	Q3UFY8	1	1	1	Mitochondrial ribonuclease P protein 1	Trmt10c	tRNA methyltransferase 10 homolog C OS=Mus musculus OX=10090 GN=Trmt10c PE=1 SV=2	1	1	1	1	0	0	0	0	1	0	0	0	0	1	0	0	0	0	1	5.6	5.6	5.6	48.385	414	414	0	2.2607	0	0	0	0	5.6	7957100	0	0	0	0	7957100	0	0	0	0
Q3UGY8	Q3UGY8	8	8	8	Brefeldin A-inhibited guanine nucleotide-exchange protein 3	Arfgef3	Brefeldin A-inhibited guanine nucleotide-exchange protein 3 OS=Mus musculus OX=10090 GN=Arfgef3 PE=1 SV=1	1	8	8	8	0	0	8	0	0	0	0	8	0	0	0	0	8	0	0	5.7	5.7	5.7	240.09	2170	2170	0	16.063	0	0	5.7	0	0	43448000	0	0	43448000	0	0	0	0	29232000	0
Q3UH60;Q8BWT5	Q3UH60;Q8BWT5	2;1	2;1	2;1	Disco-interacting protein 2 homolog B;Disco-interacting protein 2 homolog A	Dip2b;Dip2a	Disco-interacting protein 2 homolog B OS=Mus musculus OX=10090 GN=Dip2b PE=1 SV=1;Disco-interacting protein 2 homolog A OS=Mus musculus OX=10090 GN=Dip2a PE=1 SV=3	2	2	2	2	0	0	0	0	2	0	0	0	0	2	0	0	0	0	2	2.4	2.4	2.4	171.12	1574	1574;1523	0.0014437	1.9529	0	0	0	0	2.4	7877700	0	0	0	0	7877700	0	0	0	0
Q3UH68	Q3UH68	2	2	2	LIM and calponin homology domains-containing protein 1	Limch1	LIM and calponin homology domains-containing protein 1 OS=Mus musculus OX=10090 GN=Limch1 PE=1 SV=2	1	2	2	2	2	0	0	0	0	2	0	0	0	0	2	0	0	0	0	3.2	3.2	3.2	118.19	1057	1057	0.006192	1.3665	3.2	0	0	0	0	7710200	7710200	0	0	0	0	7710200	0	0	0
Q3UHB1	Q3UHB1	1	1	1	5-nucleotidase domain-containing protein 3	Nt5dc3	5-nucleotidase domain-containing protein 3 OS=Mus musculus OX=10090 GN=Nt5dc3 PE=1 SV=1	1	1	1	1	0	0	0	0	1	0	0	0	0	1	0	0	0	0	1	2.6	2.6	2.6	63.17	546	546	0	2.6658	0	0	0	0	2.6	3912000	0	0	0	0	3912000	0	0	0	0
Q3UHD6	Q3UHD6	2	2	2	Sorting nexin-27	Snx27	Sorting nexin-27 OS=Mus musculus OX=10090 GN=Snx27 PE=1 SV=2	1	2	2	2	0	0	0	0	2	0	0	0	0	2	0	0	0	0	2	6.7	6.7	6.7	60.988	539	539	0	5.4967	0	0	0	0	6.7	10215000	0	0	0	0	10215000	0	0	0	0
Q3UHJ0	Q3UHJ0	7	7	7	AP2-associated protein kinase 1	Aak1	AP2-associated protein kinase 1 OS=Mus musculus OX=10090 GN=Aak1 PE=1 SV=2	1	7	7	7	2	1	1	0	4	2	1	1	0	4	2	1	1	0	4	14.4	14.4	14.4	103.35	959	959	0	13.928	2.8	2.8	1.6	0	8.8	35028000	4804200	3414000	3080800	0	23729000	0	0	0	0
Q3UHK6	Q3UHK6	1	1	1	Teneurin-4	Tenm4	Teneurin-4 OS=Mus musculus OX=10090 GN=Tenm4 PE=1 SV=2	1	1	1	1	0	0	0	0	1	0	0	0	0	1	0	0	0	0	1	0.5	0.5	0.5	308.42	2771	2771	0	2.3523	0	0	0	0	0.5	6025300	0	0	0	0	6025300	0	0	0	0
Q3UHX2	Q3UHX2	3	3	3	28 kDa heat- and acid-stable phosphoprotein	Pdap1	28 kDa heat- and acid-stable phosphoprotein OS=Mus musculus OX=10090 GN=Pdap1 PE=1 SV=1	1	3	3	3	3	1	2	0	2	3	1	2	0	2	3	1	2	0	2	23.8	23.8	23.8	20.605	181	181	0	10.41	23.8	7.2	16	0	16	41228000	20760000	2398100	7604700	0	10465000	18975000	0	6084100	0
Q3UJB9	Q3UJB9	5	5	5	Enhancer of mRNA-decapping protein 4	Edc4	Enhancer of mRNA-decapping protein 4 OS=Mus musculus OX=10090 GN=Edc4 PE=1 SV=2	1	5	5	5	4	0	0	0	1	4	0	0	0	1	4	0	0	0	1	6.8	6.8	6.8	152.48	1406	1406	0	27.746	5.8	0	0	0	1.1	8856500	8856500	0	0	0	0	8856500	0	0	0
Q3UKJ7	Q3UKJ7	11	11	11	WD40 repeat-containing protein SMU1;WD40 repeat-containing protein SMU1, N-terminally processed	Smu1	WD40 repeat-containing protein SMU1 OS=Mus musculus OX=10090 GN=Smu1 PE=2 SV=2	1	11	11	11	0	0	8	4	8	0	0	8	4	8	0	0	8	4	8	30.6	30.6	30.6	57.543	513	513	0	40.833	0	0	22.6	8.4	24	134610000	0	0	59294000	24732000	50587000	0	0	29825000	25940000
Q3UL36	Q3UL36	5	5	5	Arginine and glutamate-rich protein 1	Arglu1	Arginine and glutamate-rich protein 1 OS=Mus musculus OX=10090 GN=Arglu1 PE=1 SV=2	1	5	5	5	4	2	1	3	1	4	2	1	3	1	4	2	1	3	1	14.4	14.4	14.4	32.887	271	271	0	5.3756	11.4	5.9	3	8.9	3	335190000	170670000	22012000	31963000	102740000	7798900	163470000	61553000	0	56495000
Q3UM18	Q3UM18	6	6	6	Large subunit GTPase 1 homolog	Lsg1	Large subunit GTPase 1 homolog OS=Mus musculus OX=10090 GN=Lsg1 PE=1 SV=2	1	6	6	6	0	0	0	0	6	0	0	0	0	6	0	0	0	0	6	13	13	13	73.156	644	644	0	9.1859	0	0	0	0	13	35768000	0	0	0	0	35768000	0	0	0	0
Q3UM29	Q3UM29	1	1	1	Conserved oligomeric Golgi complex subunit 7	Cog7	Conserved oligomeric Golgi complex subunit 7 OS=Mus musculus OX=10090 GN=Cog7 PE=1 SV=1	1	1	1	1	0	0	1	0	0	0	0	1	0	0	0	0	1	0	0	2.1	2.1	2.1	86.072	770	770	0.0065588	1.2569	0	0	2.1	0	0	1480800	0	0	1480800	0	0	0	0	996310	0
Q3UMB9	Q3UMB9	1	1	1	WASH complex subunit 7	Kiaa1033	WASH complex subunit 4 OS=Mus musculus OX=10090 GN=Washc4 PE=1 SV=2	1	1	1	1	0	0	0	0	1	0	0	0	0	1	0	0	0	0	1	1.5	1.5	1.5	136.37	1173	1173	0.0044944	1.4868	0	0	0	0	1.5	3121900	0	0	0	0	3121900	0	0	0	0
Q9D3R6;Q3UMC0	Q9D3R6;Q3UMC0	1;1	1;1	1;1	Katanin p60 ATPase-containing subunit A-like 2;Spermatogenesis-associated protein 5	Katnal2;Spata5	Katanin p60 ATPase-containing subunit A-like 2 OS=Mus musculus OX=10090 GN=Katnal2 PE=2 SV=2;ATPase family protein 2 homolog OS=Mus musculus OX=10090 GN=Spata5 PE=1 SV=2	2	1	1	1	0	0	1	1	0	0	0	1	1	0	0	0	1	1	0	2.2	2.2	2.2	61.152	539	539;893	0.006502	1.1958	0	0	2.2	2.2	0	12212000	0	0	6641200	5571000	0	0	0	0	4516900
Q3UMF0	Q3UMF0	4	4	4	Cordon-bleu protein-like 1	Cobll1	Cordon-bleu protein-like 1 OS=Mus musculus OX=10090 GN=Cobll1 PE=1 SV=2	1	4	4	4	3	0	0	0	1	3	0	0	0	1	3	0	0	0	1	5.9	5.9	5.9	137.38	1273	1273	0	4.8368	4.4	0	0	0	1.5	21950000	14201000	0	0	0	7749800	14201000	0	0	0
Q3UMR0	Q3UMR0	4	4	4	Ankyrin repeat domain-containing protein 27	Ankrd27	Ankyrin repeat domain-containing protein 27 OS=Mus musculus OX=10090 GN=Ankrd27 PE=1 SV=2	1	4	4	4	0	0	4	0	0	0	0	4	0	0	0	0	4	0	0	6.2	6.2	6.2	116.81	1048	1048	0	4.2094	0	0	6.2	0	0	12249000	0	0	12249000	0	0	0	0	8241400	0
Q3UMR5	Q3UMR5	6	6	6	Calcium uniporter protein, mitochondrial	Mcu	Calcium uniporter protein, mitochondrial OS=Mus musculus OX=10090 GN=Mcu PE=1 SV=2	1	6	6	6	0	0	0	0	6	0	0	0	0	6	0	0	0	0	6	24	24	24	39.681	350	350	0	10.721	0	0	0	0	24	30044000	0	0	0	0	30044000	0	0	0	0
Q3UN04	Q3UN04	1	1	1	Ubiquitin carboxyl-terminal hydrolase 30	Usp30	Ubiquitin carboxyl-terminal hydrolase 30 OS=Mus musculus OX=10090 GN=Usp30 PE=1 SV=1	1	1	1	1	0	0	0	0	1	0	0	0	0	1	0	0	0	0	1	5.6	5.6	5.6	58.221	517	517	0	2.2457	0	0	0	0	5.6	6772700	0	0	0	0	6772700	0	0	0	0
Q3UPF5	Q3UPF5	6	6	6	Zinc finger CCCH-type antiviral protein 1	Zc3hav1	Zinc finger CCCH-type antiviral protein 1 OS=Mus musculus OX=10090 GN=Zc3hav1 PE=1 SV=1	1	6	6	6	0	0	0	0	6	0	0	0	0	6	0	0	0	0	6	8.7	8.7	8.7	106.69	946	946	0	26.6	0	0	0	0	8.7	45188000	0	0	0	0	45188000	0	0	0	0
Q3UPL0	Q3UPL0	15	15	15	Protein transport protein Sec31A	Sec31a	Protein transport protein Sec31A OS=Mus musculus OX=10090 GN=Sec31a PE=1 SV=2	1	15	15	15	0	0	5	2	14	0	0	5	2	14	0	0	5	2	14	18.5	18.5	18.5	133.57	1230	1230	0	46.117	0	0	5.8	2	17.9	190870000	0	0	36879000	11575000	142410000	0	0	36705000	0
Q3UQ84	Q3UQ84	3	3	3	Threonine--tRNA ligase, mitochondrial	Tars2	Threonine--tRNA ligase, mitochondrial OS=Mus musculus OX=10090 GN=Tars2 PE=1 SV=1	1	3	3	3	0	0	0	0	3	0	0	0	0	3	0	0	0	0	3	5.3	5.3	5.3	81.699	723	723	0	3.8308	0	0	0	0	5.3	5433400	0	0	0	0	5433400	0	0	0	0
Q3UQN2	Q3UQN2	2	2	2	F-BAR domain only protein 2	Fcho2	F-BAR domain only protein 2 OS=Mus musculus OX=10090 GN=Fcho2 PE=1 SV=1	1	2	2	2	0	0	0	0	2	0	0	0	0	2	0	0	0	0	2	4.6	4.6	4.6	88.733	809	809	0.0018459	1.6693	0	0	0	0	4.6	11522000	0	0	0	0	11522000	0	0	0	0
Q3UU96	Q3UU96	2	2	2	Serine/threonine-protein kinase MRCK alpha	Cdc42bpa	Serine/threonine-protein kinase MRCK alpha OS=Mus musculus OX=10090 GN=Cdc42bpa PE=1 SV=2	1	2	2	2	0	0	0	0	2	0	0	0	0	2	0	0	0	0	2	1.8	1.8	1.8	195.53	1719	1719	0	5.7016	0	0	0	0	1.8	10263000	0	0	0	0	10263000	0	0	0	0
Q3UUJ4	Q3UUJ4	1	1	1	STE20-related kinase adapter protein alpha	Strada	STE20-related kinase adapter protein alpha OS=Mus musculus OX=10090 GN=Strada PE=1 SV=1	1	1	1	1	0	0	1	0	1	0	0	1	0	1	0	0	1	0	1	2.1	2.1	2.1	48.235	431	431	0	2.7436	0	0	2.1	0	2.1	4069900	0	0	4069900	0	0	0	0	2738200	0
Q3UVG3	Q3UVG3	17	17	17	Protein FAM91A1	Fam91a1	Protein FAM91A1 OS=Mus musculus OX=10090 GN=Fam91a1 PE=1 SV=1	1	17	17	17	0	0	17	0	5	0	0	17	0	5	0	0	17	0	5	27	27	27	93.462	837	837	0	49.129	0	0	27	0	8.5	263230000	0	0	238610000	0	24624000	0	0	156550000	0
Q3UVK0	Q3UVK0	9	9	9	Endoplasmic reticulum metallopeptidase 1	Ermp1	Endoplasmic reticulum metallopeptidase 1 OS=Mus musculus OX=10090 GN=Ermp1 PE=1 SV=2	1	9	9	9	0	0	4	5	7	0	0	4	5	7	0	0	4	5	7	14.1	14.1	14.1	100.15	898	898	0	22.503	0	0	6.2	7.7	11.8	112930000	0	0	15227000	12430000	85275000	0	0	15878000	17090000
Q3UVL4	Q3UVL4	40	40	40	Vacuolar protein sorting-associated protein 51 homolog	Vps51	Vacuolar protein sorting-associated protein 51 homolog OS=Mus musculus OX=10090 GN=Vps51 PE=1 SV=2	1	40	40	40	7	2	37	0	36	7	2	37	0	36	7	2	37	0	36	55.5	55.5	55.5	86.186	782	782	0	323.31	12.8	2.9	54.1	0	54.2	2292200000	53637000	4726300	1190700000	0	1043100000	47979000	6714000	793310000	0
Q3UW53	Q3UW53	8	8	8	Protein Niban	Fam129a	Protein Niban OS=Mus musculus OX=10090 GN=Fam129a PE=1 SV=2	1	8	8	8	0	0	0	0	8	0	0	0	0	8	0	0	0	0	8	15.1	15.1	15.1	102.65	926	926	0	23.364	0	0	0	0	15.1	98350000	0	0	0	0	98350000	0	0	0	0
Q3UYV9	Q3UYV9	6	6	6	Nuclear cap-binding protein subunit 1	Ncbp1	Nuclear cap-binding protein subunit 1 OS=Mus musculus OX=10090 GN=Ncbp1 PE=1 SV=2	1	6	6	6	0	0	4	2	6	0	0	4	2	6	0	0	4	2	6	12.9	12.9	12.9	91.926	790	790	0	12.231	0	0	9	6.2	12.9	76115000	0	0	20469000	5936400	49709000	0	0	13886000	7063800
Q3UZV7	Q3UZV7	32	32	32	UPF0577 protein KIAA1324-like homolog		UPF0577 protein KIAA1324-like homolog OS=Mus musculus OX=10090 PE=1 SV=1	1	32	32	32	0	0	32	0	17	0	0	32	0	17	0	0	32	0	17	43.8	43.8	43.8	113.66	1028	1028	0	323.31	0	0	43.8	0	23.7	1424000000	0	0	1213200000	0	210770000	0	0	775120000	0
Q3V009	Q3V009	2	2	2	Transmembrane emp24 domain-containing protein 1	Tmed1	Transmembrane emp24 domain-containing protein 1 OS=Mus musculus OX=10090 GN=Tmed1 PE=1 SV=1	1	2	2	2	0	0	0	1	1	0	0	0	1	1	0	0	0	1	1	11.5	11.5	11.5	25.262	227	227	0.0018357	1.5978	0	0	0	4	7.5	7942900	0	0	0	1244900	6698000	0	0	0	0
Q3V0J1	Q3V0J1	1	1	1	Transmembrane protein 237	Tmem237	Transmembrane protein 237 OS=Mus musculus OX=10090 GN=Tmem237 PE=1 SV=1	1	1	1	1	0	0	0	0	1	0	0	0	0	1	0	0	0	0	1	7.5	7.5	7.5	47.342	427	427	0	3.6771	0	0	0	0	7.5	17936000	0	0	0	0	17936000	0	0	0	0
Q3V1L4	Q3V1L4	4	4	4	Cytosolic purine 5-nucleotidase	Nt5c2	Cytosolic purine 5-nucleotidase OS=Mus musculus OX=10090 GN=Nt5c2 PE=1 SV=2	1	4	4	4	0	0	1	0	4	0	0	1	0	4	0	0	1	0	4	13.8	13.8	13.8	64.808	560	560	0	10.89	0	0	3	0	13.8	56715000	0	0	4674400	0	52040000	0	0	0	0
Q3V209	Q3V209	1	1	1	Transmembrane and ubiquitin-like domain-containing protein 2	Tmub2	Transmembrane and ubiquitin-like domain-containing protein 2 OS=Mus musculus OX=10090 GN=Tmub2 PE=1 SV=1	1	1	1	1	0	0	0	0	1	0	0	0	0	1	0	0	0	0	1	10	10	10	33.808	319	319	0	10.234	0	0	0	0	10	6727800	0	0	0	0	6727800	0	0	0	0
Q3V3R1	Q3V3R1	33	33	33	Monofunctional C1-tetrahydrofolate synthase, mitochondrial	Mthfd1l	Monofunctional C1-tetrahydrofolate synthase, mitochondrial OS=Mus musculus OX=10090 GN=Mthfd1l PE=1 SV=2	1	33	33	33	0	3	25	8	28	0	3	25	8	28	0	3	25	8	28	43.3	43.3	43.3	105.73	977	977	0	66.713	0	3.5	35.1	11.5	36.3	436610000	0	3743900	153420000	28740000	250710000	0	5449600	96383000	28718000
Q4FZC9	Q4FZC9	6	6	6	Nesprin-3	Syne3	Nesprin-3 OS=Mus musculus OX=10090 GN=Syne3 PE=1 SV=1	1	6	6	6	0	0	0	0	6	0	0	0	0	6	0	0	0	0	6	10.2	10.2	10.2	112.03	975	975	0	9.2286	0	0	0	0	10.2	51860000	0	0	0	0	51860000	0	0	0	0
Q4FZD7	Q4FZD7	1	1	1	Inactive serine/threonine-protein kinase PLK5	Plk5	Inactive serine/threonine-protein kinase PLK5 OS=Mus musculus OX=10090 GN=Plk5 PE=1 SV=1	1	1	1	1	0	0	1	0	0	0	0	1	0	0	0	0	1	0	0	2.5	2.5	2.5	66.054	595	595	0.0068966	1.1673	0	0	2.5	0	0	4079100	0	0	4079100	0	0	0	0	2744500	0
Q4JIM5	Q4JIM5	1	1	1	Abelson tyrosine-protein kinase 2	Abl2	Tyrosine-protein kinase ABL2 OS=Mus musculus OX=10090 GN=Abl2 PE=1 SV=1	1	1	1	1	0	0	1	0	1	0	0	1	0	1	0	0	1	0	1	2.7	2.7	2.7	128.19	1182	1182	0	9.5307	0	0	2.7	0	2.7	15944000	0	0	5108900	0	10835000	0	0	0	0
Q4PJX1	Q4PJX1	4	4	4	Protein odr-4 homolog	Odr4	Protein odr-4 homolog OS=Mus musculus OX=10090 GN=Odr4 PE=1 SV=2	1	4	4	4	0	0	1	0	4	0	0	1	0	4	0	0	1	0	4	11.4	11.4	11.4	49.997	447	447	0	6.9078	0	0	4	0	11.4	27927000	0	0	3744800	0	24182000	0	0	0	0
Q4QQM4	Q4QQM4	1	1	1	Tumor protein p53-inducible protein 11	Trp53i11	Tumor protein p53-inducible protein 11 OS=Mus musculus OX=10090 GN=Trp53i11 PE=1 SV=1	1	1	1	1	0	0	0	0	1	0	0	0	0	1	0	0	0	0	1	7.9	7.9	7.9	20.91	189	189	0.0013986	1.7291	0	0	0	0	7.9	4307600	0	0	0	0	4307600	0	0	0	0
Q4V9W2	Q4V9W2	2	2	2	Protein SREK1IP1	Srek1ip1	Protein SREK1IP1 OS=Mus musculus OX=10090 GN=Srek1ip1 PE=1 SV=1	1	2	2	2	0	0	0	2	1	0	0	0	2	1	0	0	0	2	1	11.8	11.8	11.8	18.151	153	153	0.00097656	2.0686	0	0	0	11.8	7.2	17494000	0	0	0	10094000	7399700	0	0	0	8184200
Q4VAA2	Q4VAA2	3	3	3	Protein CDV3	Cdv3	Protein CDV3 OS=Mus musculus OX=10090 GN=Cdv3 PE=1 SV=2	1	3	3	3	1	2	3	0	1	1	2	3	0	1	1	2	3	0	1	30.2	30.2	30.2	29.729	281	281	0	12.042	10.7	18.9	30.2	0	10.7	42162000	5941000	7128800	19263000	0	9829100	0	9592200	12287000	0
Q4VBE8	Q4VBE8	6	6	6	WD repeat-containing protein 18	Wdr18	WD repeat-containing protein 18 OS=Mus musculus OX=10090 GN=Wdr18 PE=1 SV=1	1	6	6	6	0	0	3	1	5	0	0	3	1	5	0	0	3	1	5	16.2	16.2	16.2	47.211	431	431	0	13.65	0	0	7.2	2.1	13.5	55019000	0	0	28292000	1029500	25698000	0	0	13814000	0
Q501J7	Q501J7	6	6	6	Phosphatase and actin regulator 4	Phactr4	Phosphatase and actin regulator 4 OS=Mus musculus OX=10090 GN=Phactr4 PE=1 SV=2	1	6	6	6	1	0	0	0	6	1	0	0	0	6	1	0	0	0	6	15.6	15.6	15.6	76.631	694	694	0	7.5599	2.9	0	0	0	15.6	53842000	7042800	0	0	0	46799000	0	0	0	0
Q52KI8	Q52KI8	1	1	1	Serine/arginine repetitive matrix protein 1	Srrm1	Serine/arginine repetitive matrix protein 1 OS=Mus musculus OX=10090 GN=Srrm1 PE=1 SV=2	1	1	1	1	0	1	0	0	0	0	1	0	0	0	0	1	0	0	0	1.1	1.1	1.1	106.86	946	946	0.0031775	1.546	0	1.1	0	0	0	2300300	0	2300300	0	0	0	0	2878100	0	0
Q52KR3	Q52KR3	3	3	3	Protein prune homolog 2	Prune2	Protein prune homolog 2 OS=Mus musculus OX=10090 GN=Prune2 PE=1 SV=2	1	3	3	3	0	0	0	0	3	0	0	0	0	3	0	0	0	0	3	1.8	1.8	1.8	339.51	3084	3084	0	6.3755	0	0	0	0	1.8	16083000	0	0	0	0	16083000	0	0	0	0
Q569Z6	Q569Z6	2	2	2	Thyroid hormone receptor-associated protein 3	Thrap3	Thyroid hormone receptor-associated protein 3 OS=Mus musculus OX=10090 GN=Thrap3 PE=1 SV=1	1	2	2	2	2	1	0	0	0	2	1	0	0	0	2	1	0	0	0	3.4	3.4	3.4	108.18	951	951	0	14.658	3.4	2	0	0	0	11450000	6290800	5159500	0	0	0	0	6455400	0	0
Q58A65	Q58A65	1	1	1	C-Jun-amino-terminal kinase-interacting protein 4	Spag9	C-Jun-amino-terminal kinase-interacting protein 4 OS=Mus musculus OX=10090 GN=Spag9 PE=1 SV=2	1	1	1	1	0	0	1	0	0	0	0	1	0	0	0	0	1	0	0	1.8	1.8	1.8	146.22	1321	1321	0.0004931	2.1779	0	0	1.8	0	0	3682600	0	0	3682600	0	0	0	0	2477700	0
Q5BL07	Q5BL07	9	9	9	Peroxisome biogenesis factor 1	Pex1	Peroxisome biogenesis factor 1 OS=Mus musculus OX=10090 GN=Pex1 PE=1 SV=2	1	9	9	9	0	0	0	0	9	0	0	0	0	9	0	0	0	0	9	9.7	9.7	9.7	141.43	1284	1284	0	40.255	0	0	0	0	9.7	39879000	0	0	0	0	39879000	0	0	0	0
Q5EG47;Q8BRK8	Q5EG47	8;2	8;2	8;2	5-AMP-activated protein kinase catalytic subunit alpha-1	Prkaa1	5-AMP-activated protein kinase catalytic subunit alpha-1 OS=Mus musculus OX=10090 GN=Prkaa1 PE=1 SV=2	2	8	8	8	0	0	1	1	8	0	0	1	1	8	0	0	1	1	8	21.1	21.1	21.1	63.928	559	559;552	0	19.971	0	0	3	3	21.1	70082000	0	0	2493600	3562100	64026000	0	0	0	0
Q5F2E7	Q5F2E7	3	3	3	Nuclear fragile X mental retardation-interacting protein 2	Nufip2	Nuclear fragile X mental retardation-interacting protein 2 OS=Mus musculus OX=10090 GN=Nufip2 PE=1 SV=1	1	3	3	3	3	1	0	0	0	3	1	0	0	0	3	1	0	0	0	9.8	9.8	9.8	75.656	692	692	0	5.0682	9.8	2	0	0	0	18468000	17135000	1332800	0	0	0	17135000	0	0	0
Q5FWK3	Q5FWK3	14	14	14	Rho GTPase-activating protein 1	Arhgap1	Rho GTPase-activating protein 1 OS=Mus musculus OX=10090 GN=Arhgap1 PE=1 SV=1	1	14	14	14	0	0	11	1	12	0	0	11	1	12	0	0	11	1	12	40.3	40.3	40.3	50.41	439	439	0	30.184	0	0	33.9	1.8	33.5	356830000	0	0	205410000	2443500	148970000	0	0	111550000	0
Q5GH64	Q5GH64	13	13	13	XK-related protein 7	Xkr7	XK-related protein 7 OS=Mus musculus OX=10090 GN=Xkr7 PE=2 SV=1	1	13	13	13	0	0	0	0	13	0	0	0	0	13	0	0	0	0	13	22.4	22.4	22.4	64.301	580	580	0	103.45	0	0	0	0	22.4	220480000	0	0	0	0	220480000	0	0	0	0
Q5GH66	Q5GH66	2	2	2	XK-related protein 5	Xkr5	XK-related protein 5 OS=Mus musculus OX=10090 GN=Xkr5 PE=2 SV=1	1	2	2	2	0	0	0	0	2	0	0	0	0	2	0	0	0	0	2	5.5	5.5	5.5	74.633	676	676	0	6.2284	0	0	0	0	5.5	14378000	0	0	0	0	14378000	0	0	0	0
Q5NC05	Q5NC05	4	4	4	Transcription termination factor 2	Ttf2	Transcription termination factor 2 OS=Mus musculus OX=10090 GN=Ttf2 PE=1 SV=2	1	4	4	4	0	0	0	0	4	0	0	0	0	4	0	0	0	0	4	5.6	5.6	5.6	125.53	1138	1138	0	9.8879	0	0	0	0	5.6	23213000	0	0	0	0	23213000	0	0	0	0
Q5NCQ5	Q5NCQ5	2	2	2	Diphthamide biosynthesis protein 1	Dph1	2-(3-amino-3-carboxypropyl)histidine synthase subunit 1 OS=Mus musculus OX=10090 GN=Dph1 PE=1 SV=1	1	2	2	2	0	0	1	0	2	0	0	1	0	2	0	0	1	0	2	8.9	8.9	8.9	48.004	438	438	0	7.3374	0	0	3.2	0	8.9	12082000	0	0	1947900	0	10134000	0	0	0	0
Q5RL79	Q5RL79	1	1	1	Keratinocyte-associated protein 2	Krtcap2	Keratinocyte-associated protein 2 OS=Mus musculus OX=10090 GN=Krtcap2 PE=1 SV=2	1	1	1	1	0	0	0	0	1	0	0	0	0	1	0	0	0	0	1	12.5	12.5	12.5	14.674	136	136	0	2.4124	0	0	0	0	12.5	7415800	0	0	0	0	7415800	0	0	0	0
Q5SQM0	Q5SQM0	2	2	2	Echinoderm microtubule-associated protein-like 6	Eml6	Echinoderm microtubule-associated protein-like 6 OS=Mus musculus OX=10090 GN=Eml6 PE=2 SV=1	1	2	2	2	0	1	0	1	1	0	1	0	1	1	0	1	0	1	1	1.3	1.3	1.3	217.94	1958	1958	0.0022831	1.569	0	0.5	0	0.5	0.8	121200000	0	4753400	0	63723000	52718000	0	0	0	0
Q5SQX6	Q5SQX6	4	1	1	Cytoplasmic FMR1-interacting protein 2	Cyfip2	Cytoplasmic FMR1-interacting protein 2 OS=Mus musculus OX=10090 GN=Cyfip2 PE=1 SV=2	1	4	1	1	0	0	0	0	4	0	0	0	0	1	0	0	0	0	1	3.6	1	1	145.66	1253	1253	0.0018553	1.7017	0	0	0	0	3.6	3445600	0	0	0	0	3445600	0	0	0	0
Q5SRX1	Q5SRX1	1	1	1	TOM1-like protein 2	Tom1l2	TOM1-like protein 2 OS=Mus musculus OX=10090 GN=Tom1l2 PE=1 SV=1	1	1	1	1	0	0	1	0	0	0	0	1	0	0	0	0	1	0	0	3.9	3.9	3.9	55.662	507	507	0	3.5134	0	0	3.9	0	0	3589800	0	0	3589800	0	0	0	0	2415300	0
Q5SSW2	Q5SSW2	1	1	1	Proteasome activator complex subunit 4	Psme4	Proteasome activator complex subunit 4 OS=Mus musculus OX=10090 GN=Psme4 PE=1 SV=1	1	1	1	1	0	0	0	0	1	0	0	0	0	1	0	0	0	0	1	0.8	0.8	0.8	211.19	1843	1843	0	4.1605	0	0	0	0	0.8	2902200	0	0	0	0	2902200	0	0	0	0
Q5SU73	Q5SU73	2	2	2	Coilin	Coil	Coilin OS=Mus musculus OX=10090 GN=Coil PE=1 SV=1	1	2	2	2	2	0	0	0	1	2	0	0	0	1	2	0	0	0	1	5.3	5.3	5.3	61.916	570	570	0.0044984	1.4887	5.3	0	0	0	3.3	9119200	4438000	0	0	0	4681300	0	0	0	0
Q5SUF2	Q5SUF2	1	1	1	Luc7-like protein 3	Luc7l3	Luc7-like protein 3 OS=Mus musculus OX=10090 GN=Luc7l3 PE=1 SV=1	1	1	1	1	1	0	0	1	0	1	0	0	1	0	1	0	0	1	0	3.7	3.7	3.7	51.45	432	432	0	6.075	3.7	0	0	3.7	0	3687600	2613600	0	0	1074000	0	0	0	0	870810
Q5SUR0	Q5SUR0	5	5	5	Phosphoribosylformylglycinamidine synthase	Pfas	Phosphoribosylformylglycinamidine synthase OS=Mus musculus OX=10090 GN=Pfas PE=1 SV=1	1	5	5	5	0	0	5	0	3	0	0	5	0	3	0	0	5	0	3	9.1	9.1	9.1	144.63	1337	1337	0	13.669	0	0	9.1	0	5.6	42484000	0	0	29797000	0	12687000	0	0	16655000	0
Q5SVQ0	Q5SVQ0	1	1	1	Histone acetyltransferase KAT7	Kat7	Histone acetyltransferase KAT7 OS=Mus musculus OX=10090 GN=Kat7 PE=1 SV=1	1	1	1	1	0	0	0	0	1	0	0	0	0	1	0	0	0	0	1	2.8	2.8	2.8	70.641	613	613	0.00049432	2.1908	0	0	0	0	2.8	5372700	0	0	0	0	5372700	0	0	0	0
Q5SW19	Q5SW19	2	2	2	Clustered mitochondria protein homolog	Cluh	Clustered mitochondria protein homolog OS=Mus musculus OX=10090 GN=Cluh PE=1 SV=2	1	2	2	2	0	0	0	0	2	0	0	0	0	2	0	0	0	0	2	3.4	3.4	3.4	148.07	1315	1315	0	2.6298	0	0	0	0	3.4	11473000	0	0	0	0	11473000	0	0	0	0
Q5SWD9	Q5SWD9	2	2	2	Pre-rRNA-processing protein TSR1 homolog	Tsr1	Pre-rRNA-processing protein TSR1 homolog OS=Mus musculus OX=10090 GN=Tsr1 PE=1 SV=1	1	2	2	2	0	0	0	0	2	0	0	0	0	2	0	0	0	0	2	4.9	4.9	4.9	92.104	803	803	0	2.8088	0	0	0	0	4.9	4703300	0	0	0	0	4703300	0	0	0	0
Q5SWP3	Q5SWP3	21	21	21	NAC-alpha domain-containing protein 1	Nacad	NAC-alpha domain-containing protein 1 OS=Mus musculus OX=10090 GN=Nacad PE=1 SV=1	1	21	21	21	0	0	0	0	21	0	0	0	0	21	0	0	0	0	21	28.3	28.3	28.3	156.76	1504	1504	0	57.647	0	0	0	0	28.3	180190000	0	0	0	0	180190000	0	0	0	0
Q5SWU9	Q5SWU9	79	79	70	Acetyl-CoA carboxylase 1;Biotin carboxylase	Acaca	Acetyl-CoA carboxylase 1 OS=Mus musculus OX=10090 GN=Acaca PE=1 SV=1	1	79	79	70	44	38	55	61	62	44	38	55	61	62	39	32	48	54	55	49.3	49.3	44.9	265.25	2345	2345	0	323.31	29.3	24	35.5	41	38.5	3932200000	592640000	447710000	856460000	839790000	1195600000	788860000	684200000	473330000	563160000
Q5U3K5	Q5U3K5	4	4	4	Rab-like protein 6	Rabl6	Rab-like protein 6 OS=Mus musculus OX=10090 GN=Rabl6 PE=1 SV=2	1	4	4	4	0	0	3	0	2	0	0	3	0	2	0	0	3	0	2	8.7	8.7	8.7	79.83	725	725	0	11.686	0	0	5.1	0	5.7	79662000	0	0	67228000	0	12434000	0	0	45232000	0
Q5U458	Q5U458	9	9	9	DnaJ homolog subfamily C member 11	Dnajc11	DnaJ homolog subfamily C member 11 OS=Mus musculus OX=10090 GN=Dnajc11 PE=1 SV=2	1	9	9	9	1	0	5	1	8	1	0	5	1	8	1	0	5	1	8	23.1	23.1	23.1	63.232	559	559	0	23.402	1.4	0	12.9	1.4	19.1	102610000	2771800	0	27345000	3705300	68790000	0	0	21008000	0
Q5U4C1	Q5U4C1	2	2	2	G-protein coupled receptor-associated sorting protein 1	Gprasp1	G-protein coupled receptor-associated sorting protein 1 OS=Mus musculus OX=10090 GN=Gprasp1 PE=1 SV=1	1	2	2	2	0	0	1	0	2	0	0	1	0	2	0	0	1	0	2	2.7	2.7	2.7	151.74	1347	1347	0	6.0568	0	0	1	0	2.7	58427000	0	0	14916000	0	43511000	0	0	0	0
Q5XG73	Q5XG73	21	21	21	Acyl-CoA-binding domain-containing protein 5	Acbd5	Acyl-CoA-binding domain-containing protein 5 OS=Mus musculus OX=10090 GN=Acbd5 PE=1 SV=1	1	21	21	21	1	0	1	2	21	1	0	1	2	21	1	0	1	2	21	45.5	45.5	45.5	56.613	508	508	0	110.21	2	0	2	4.1	45.5	914110000	4336000	0	3171800	6345000	900260000	0	0	0	5144400
Q5XJY4	Q5XJY4	4	4	4	Presenilins-associated rhomboid-like protein, mitochondrial;P-beta	Parl	Presenilins-associated rhomboid-like protein, mitochondrial OS=Mus musculus OX=10090 GN=Parl PE=1 SV=1	1	4	4	4	0	0	0	0	4	0	0	0	0	4	0	0	0	0	4	13.3	13.3	13.3	41.963	377	377	0	4.0371	0	0	0	0	13.3	29286000	0	0	0	0	29286000	0	0	0	0
Q5XJY5	Q5XJY5	6	6	6	Coatomer subunit delta	Arcn1	Coatomer subunit delta OS=Mus musculus OX=10090 GN=Arcn1 PE=1 SV=2	1	6	6	6	0	0	2	1	4	0	0	2	1	4	0	0	2	1	4	12.9	12.9	12.9	57.229	511	511	0	8.7234	0	0	4.5	2.2	8.4	40628000	0	0	17655000	5636200	17338000	0	0	0	0
Q5XKN4	Q5XKN4	2	2	2	Protein jagunal homolog 1	Jagn1	Protein jagunal homolog 1 OS=Mus musculus OX=10090 GN=Jagn1 PE=1 SV=2	1	2	2	2	0	0	0	0	2	0	0	0	0	2	0	0	0	0	2	7.1	7.1	7.1	21.102	183	183	0	7.2359	0	0	0	0	7.1	16774000	0	0	0	0	16774000	0	0	0	0
Q5Y5T1	Q5Y5T1	6	6	6	Probable palmitoyltransferase ZDHHC20	Zdhhc20	Palmitoyltransferase ZDHHC20 OS=Mus musculus OX=10090 GN=Zdhhc20 PE=1 SV=1	1	6	6	6	0	0	1	0	6	0	0	1	0	6	0	0	1	0	6	26.3	26.3	26.3	43.975	380	380	0	48.241	0	0	5	0	26.3	131080000	0	0	3023000	0	128060000	0	0	0	0
Q60575	Q60575	1	1	1	Kinesin-like protein KIF1B	Kif1b	Kinesin-like protein KIF1B OS=Mus musculus OX=10090 GN=Kif1b PE=1 SV=2	1	1	1	1	0	0	1	0	0	0	0	1	0	0	0	0	1	0	0	1.9	1.9	1.9	204.08	1816	1816	0.0093418	1.0443	0	0	1.9	0	0	4496300	0	0	4496300	0	0	0	0	3025100	0
Q60597	Q60597	16	16	16	2-oxoglutarate dehydrogenase, mitochondrial	Ogdh	2-oxoglutarate dehydrogenase, mitochondrial OS=Mus musculus OX=10090 GN=Ogdh PE=1 SV=3	1	16	16	16	0	3	12	3	10	0	3	12	3	10	0	3	12	3	10	24.4	24.4	24.4	116.45	1023	1023	0	21.448	0	4.9	19	5.8	13.5	143130000	0	16813000	67213000	10284000	48816000	0	15444000	40046000	13082000
Q60598	Q60598	13	13	13	Src substrate cortactin	Cttn	Src substrate cortactin OS=Mus musculus OX=10090 GN=Cttn PE=1 SV=2	1	13	13	13	7	5	9	0	7	7	5	9	0	7	7	5	9	0	7	27.7	27.7	27.7	61.249	546	546	0	58.758	20.3	15.6	21.1	0	17.9	336100000	98002000	56030000	91290000	0	90782000	113690000	60749000	40616000	0
Q60668	Q60668	3	3	3	Heterogeneous nuclear ribonucleoprotein D0	Hnrnpd	Heterogeneous nuclear ribonucleoprotein D0 OS=Mus musculus OX=10090 GN=Hnrnpd PE=1 SV=2	1	3	3	3	1	1	3	3	2	1	1	3	3	2	1	1	3	3	2	12.7	12.7	12.7	38.354	355	355	0	5.6422	2.8	3.9	12.7	12.7	9.9	56905000	7401300	4516600	13410000	20393000	11184000	0	0	8286200	11131000
Q60673	Q60673	1	1	1	Receptor-type tyrosine-protein phosphatase-like N	Ptprn	Receptor-type tyrosine-protein phosphatase-like N OS=Mus musculus OX=10090 GN=Ptprn PE=1 SV=2	1	1	1	1	0	0	1	0	1	0	0	1	0	1	0	0	1	0	1	2.2	2.2	2.2	106.08	979	979	0	7.7435	0	0	2.2	0	2.2	9522900	0	0	2886700	0	6636300	0	0	0	0
Q60676	Q60676	10	10	10	Serine/threonine-protein phosphatase 5	Ppp5c	Serine/threonine-protein phosphatase 5 OS=Mus musculus OX=10090 GN=Ppp5c PE=1 SV=3	1	10	10	10	0	0	5	2	10	0	0	5	2	10	0	0	5	2	10	32.3	32.3	32.3	56.876	499	499	0	116.68	0	0	14.8	7.4	32.3	268180000	0	0	43206000	1563100	223410000	0	0	42097000	0
Q60700	Q60700	1	1	1	Mitogen-activated protein kinase kinase kinase 12	Map3k12	Mitogen-activated protein kinase kinase kinase 12 OS=Mus musculus OX=10090 GN=Map3k12 PE=1 SV=1	1	1	1	1	1	0	0	1	1	1	0	0	1	1	1	0	0	1	1	2.3	2.3	2.3	96.083	888	888	0.0014259	1.8594	2.3	0	0	2.3	2.3	246400000	106840000	0	0	78882000	60678000	0	0	0	0
Q60715	Q60715	7	7	7	Prolyl 4-hydroxylase subunit alpha-1	P4ha1	Prolyl 4-hydroxylase subunit alpha-1 OS=Mus musculus OX=10090 GN=P4ha1 PE=1 SV=2	1	7	7	7	0	7	0	2	0	0	7	0	2	0	0	7	0	2	0	18.2	18.2	18.2	60.909	534	534	0	16.642	0	18.2	0	5.1	0	58719000	0	46255000	0	12463000	0	0	49834000	0	18143000
Q60716	Q60716	6	6	6	Prolyl 4-hydroxylase subunit alpha-2	P4ha2	Prolyl 4-hydroxylase subunit alpha-2 OS=Mus musculus OX=10090 GN=P4ha2 PE=1 SV=1	1	6	6	6	0	2	0	6	0	0	2	0	6	0	0	2	0	6	0	17.3	17.3	17.3	61.001	537	537	0	11.583	0	5.2	0	17.3	0	21477000	0	6152800	0	15324000	0	0	10976000	0	9146800
Q60737	Q60737	14	14	14	Casein kinase II subunit alpha	Csnk2a1	Casein kinase II subunit alpha OS=Mus musculus OX=10090 GN=Csnk2a1 PE=1 SV=2	1	14	14	14	0	0	8	4	13	0	0	8	4	13	0	0	8	4	13	48.6	48.6	48.6	45.133	391	391	0	45.296	0	0	34	16.4	45.8	349170000	0	0	70334000	24105000	254730000	0	0	38697000	36013000
Q60738	Q60738	8	8	8	Zinc transporter 1	Slc30a1	Zinc transporter 1 OS=Mus musculus OX=10090 GN=Slc30a1 PE=1 SV=1	1	8	8	8	0	0	2	0	8	0	0	2	0	8	0	0	2	0	8	26.8	26.8	26.8	54.716	503	503	0	57.283	0	0	6.4	0	26.8	144490000	0	0	6970800	0	137520000	0	0	4690000	0
Q60749	Q60749	3	3	3	KH domain-containing, RNA-binding, signal transduction-associated protein 1	Khdrbs1	KH domain-containing, RNA-binding, signal transduction-associated protein 1 OS=Mus musculus OX=10090 GN=Khdrbs1 PE=1 SV=2	1	3	3	3	0	0	1	0	3	0	0	1	0	3	0	0	1	0	3	5.4	5.4	5.4	48.37	443	443	0	6.7637	0	0	3.2	0	5.4	39067000	0	0	7026300	0	32040000	0	0	0	0
Q60790	Q60790	1	1	1	Ras GTPase-activating protein 3	Rasa3	Ras GTPase-activating protein 3 OS=Mus musculus OX=10090 GN=Rasa3 PE=1 SV=2	1	1	1	1	0	0	0	0	1	0	0	0	0	1	0	0	0	0	1	2.4	2.4	2.4	95.986	834	834	0.006867	1.1381	0	0	0	0	2.4	4913500	0	0	0	0	4913500	0	0	0	0
Q60809	Q60809	2	2	2	CCR4-NOT transcription complex subunit 7	Cnot7	CCR4-NOT transcription complex subunit 7 OS=Mus musculus OX=10090 GN=Cnot7 PE=1 SV=1	1	2	2	2	0	0	0	0	2	0	0	0	0	2	0	0	0	0	2	11.6	11.6	11.6	32.718	285	285	0	6.8823	0	0	0	0	11.6	7997900	0	0	0	0	7997900	0	0	0	0
Q60838	Q60838	28	28	25	Segment polarity protein dishevelled homolog DVL-2	Dvl2	Segment polarity protein dishevelled homolog DVL-2 OS=Mus musculus OX=10090 GN=Dvl2 PE=1 SV=2	1	28	28	25	22	24	26	8	25	22	24	26	8	25	20	21	23	7	22	50.7	50.7	45.4	78.86	736	736	0	323.31	41.2	43.3	48.2	16.3	47.1	14092000000	4434600000	3502300000	2833100000	185270000	3136800000	3910100000	4558100000	2089300000	164760000
Q60848	Q60848	1	1	1	Lymphocyte-specific helicase	Hells	Lymphocyte-specific helicase OS=Mus musculus OX=10090 GN=Hells PE=1 SV=2	1	1	1	1	0	0	0	0	1	0	0	0	0	1	0	0	0	0	1	1.3	1.3	1.3	95.125	821	821	0.001845	1.6651	0	0	0	0	1.3	3233800	0	0	0	0	3233800	0	0	0	0
Q60864	Q60864	16	16	16	Stress-induced-phosphoprotein 1	Stip1	Stress-induced-phosphoprotein 1 OS=Mus musculus OX=10090 GN=Stip1 PE=1 SV=1	1	16	16	16	3	7	14	12	8	3	7	14	12	8	3	7	14	12	8	35.2	35.2	35.2	62.581	543	543	0	73.159	6.6	18	30.6	29.3	18.6	421460000	14401000	60681000	134510000	135260000	76612000	24284000	83953000	70501000	111370000
Q60870	Q60870	3	3	3	Receptor expression-enhancing protein 5	Reep5	Receptor expression-enhancing protein 5 OS=Mus musculus OX=10090 GN=Reep5 PE=1 SV=1	1	3	3	3	0	1	3	2	3	0	1	3	2	3	0	1	3	2	3	11.9	11.9	11.9	21.05	185	185	0	16.332	0	5.4	11.9	7	11.9	197210000	0	7215500	46072000	29571000	114350000	0	0	31346000	24849000
Q60875	Q60875	13	13	13	Rho guanine nucleotide exchange factor 2	Arhgef2	Rho guanine nucleotide exchange factor 2 OS=Mus musculus OX=10090 GN=Arhgef2 PE=1 SV=4	1	13	13	13	0	0	0	1	13	0	0	0	1	13	0	0	0	1	13	18.6	18.6	18.6	111.97	985	985	0	40.611	0	0	0	2	18.6	91818000	0	0	0	3146800	88671000	0	0	0	0
Q60876	Q60876	1	1	1	Eukaryotic translation initiation factor 4E-binding protein 1	Eif4ebp1	Eukaryotic translation initiation factor 4E-binding protein 1 OS=Mus musculus OX=10090 GN=Eif4ebp1 PE=1 SV=3	1	1	1	1	0	1	1	0	1	0	1	1	0	1	0	1	1	0	1	10.3	10.3	10.3	12.325	117	117	0	13.117	0	10.3	10.3	0	10.3	40697000	0	3229100	18775000	0	18693000	0	0	0	0
Q60902	Q60902	3	3	3	Epidermal growth factor receptor substrate 15-like 1	Eps15l1	Epidermal growth factor receptor substrate 15-like 1 OS=Mus musculus OX=10090 GN=Eps15l1 PE=1 SV=3	1	3	3	3	0	0	2	0	1	0	0	2	0	1	0	0	2	0	1	5.7	5.7	5.7	99.307	907	907	0	2.7264	0	0	3.7	0	2	12309000	0	0	8691500	0	3617900	0	0	5847700	0
Q60930	Q60930	11	11	11	Voltage-dependent anion-selective channel protein 2	Vdac2	Voltage-dependent anion-selective channel protein 2 OS=Mus musculus OX=10090 GN=Vdac2 PE=1 SV=2	1	11	11	11	2	7	11	10	11	2	7	11	10	11	2	7	11	10	11	46.8	46.8	46.8	31.732	295	295	0	25.062	10.2	31.5	46.8	46.8	46.8	479550000	22698000	39334000	111080000	142110000	164330000	25540000	57725000	69999000	112570000
Q60931	Q60931	9	9	9	Voltage-dependent anion-selective channel protein 3	Vdac3	Voltage-dependent anion-selective channel protein 3 OS=Mus musculus OX=10090 GN=Vdac3 PE=1 SV=1	1	9	9	9	5	8	9	9	9	5	8	9	9	9	5	8	9	9	9	43.5	43.5	43.5	30.752	283	283	0	164.85	24	39.6	43.5	43.5	43.5	2026600000	182970000	126960000	324760000	261410000	1130500000	161080000	179910000	215600000	231050000
Q60932	Q60932	6	6	6	Voltage-dependent anion-selective channel protein 1	Vdac1	Voltage-dependent anion-selective channel protein 1 OS=Mus musculus OX=10090 GN=Vdac1 PE=1 SV=3	1	6	6	6	2	2	3	5	4	2	2	3	5	4	2	2	3	5	4	30.1	30.1	30.1	32.351	296	296	0	11.085	10.1	10.1	17.9	22.3	18.6	279900000	29471000	23802000	46308000	62098000	118220000	29487000	35285000	30663000	47935000
Q60960	Q60960	6	6	2	Importin subunit alpha-5;Importin subunit alpha-5, N-terminally processed	Kpna1	Importin subunit alpha-5 OS=Mus musculus OX=10090 GN=Kpna1 PE=1 SV=2	1	6	6	2	0	1	5	1	5	0	1	5	1	5	0	1	1	1	2	15.8	15.8	5.8	60.182	538	538	0	10.034	0	4.1	14.1	4.1	13.2	83941000	0	1772300	22974000	2621700	56573000	0	0	16685000	0
Q60996;Q6PD28	Q60996	3;1	2;0	2;0	Serine/threonine-protein phosphatase 2A 56 kDa regulatory subunit gamma isoform	Ppp2r5c	Serine/threonine-protein phosphatase 2A 56 kDa regulatory subunit gamma isoform OS=Mus musculus OX=10090 GN=Ppp2r5c PE=1 SV=2	2	3	2	2	0	0	1	1	3	0	0	1	1	2	0	0	1	1	2	8.4	6.1	6.1	60.824	524	524;497	0	2.2684	0	0	2.5	2.5	8.4	19718000	0	0	3619200	2074800	14024000	0	0	0	0
Q61009	Q61009	7	7	7	Scavenger receptor class B member 1	Scarb1	Scavenger receptor class B member 1 OS=Mus musculus OX=10090 GN=Scarb1 PE=1 SV=1	1	7	7	7	0	0	0	1	7	0	0	0	1	7	0	0	0	1	7	17.5	17.5	17.5	56.753	509	509	0	26.682	0	0	0	6.1	17.5	186490000	0	0	0	6573400	179920000	0	0	0	0
Q61024	Q61024	31	31	31	Asparagine synthetase [glutamine-hydrolyzing]	Asns	Asparagine synthetase [glutamine-hydrolyzing] OS=Mus musculus OX=10090 GN=Asns PE=1 SV=3	1	31	31	31	7	4	28	23	31	7	4	28	23	31	7	4	28	23	31	62.7	62.7	62.7	64.282	561	561	0	323.31	18.4	10.7	57.9	54	62.7	2961500000	57632000	35932000	1009500000	564830000	1293600000	72494000	51944000	683910000	420690000
Q61029	Q61029	23	23	12	Lamina-associated polypeptide 2, isoforms beta/delta/epsilon/gamma	Tmpo	Lamina-associated polypeptide 2, isoforms beta/delta/epsilon/gamma OS=Mus musculus OX=10090 GN=Tmpo PE=1 SV=4	1	23	23	12	8	7	15	17	22	8	7	15	17	22	4	1	7	8	12	59.1	59.1	29.2	50.372	452	452	0	323.31	28.1	24.3	52	52.7	58.6	3998700000	95265000	38676000	356310000	423230000	3085200000	173430000	77379000	200120000	282760000
Q61035;Q99KK9	Q61035	10;1	10;1	10;1	Histidine--tRNA ligase, cytoplasmic	Hars	Histidine--tRNA ligase, cytoplasmic OS=Mus musculus OX=10090 GN=Hars PE=1 SV=2	2	10	10	10	0	0	6	3	8	0	0	6	3	8	0	0	6	3	8	24	24	24	57.432	509	509;505	0	12.917	0	0	14.5	5.7	18.1	122310000	0	0	56714000	7282300	58311000	0	0	27948000	14898000
Q61062	Q61062	22	18	18	Segment polarity protein dishevelled homolog DVL-3	Dvl3	Segment polarity protein dishevelled homolog DVL-3 OS=Mus musculus OX=10090 GN=Dvl3 PE=1 SV=2	1	22	18	18	16	19	18	7	19	14	15	14	5	15	14	15	14	5	15	40.9	34.5	34.5	78.122	716	716	0	323.31	35.8	37.4	37.8	18	39	5932000000	1834900000	1202800000	1234000000	37689000	1622700000	1585500000	1584000000	727110000	59994000
Q61072	Q61072	9	9	9	Disintegrin and metalloproteinase domain-containing protein 9	Adam9	Disintegrin and metalloproteinase domain-containing protein 9 OS=Mus musculus OX=10090 GN=Adam9 PE=1 SV=2	1	9	9	9	0	0	0	0	9	0	0	0	0	9	0	0	0	0	9	16.8	16.8	16.8	92.079	845	845	0	36.819	0	0	0	0	16.8	142550000	0	0	0	0	142550000	0	0	0	0
Q61074	Q61074	2	2	2	Protein phosphatase 1G	Ppm1g	Protein phosphatase 1G OS=Mus musculus OX=10090 GN=Ppm1g PE=1 SV=3	1	2	2	2	1	0	0	1	0	1	0	0	1	0	1	0	0	1	0	9.8	9.8	9.8	58.727	542	542	0.00535	1.4281	2.2	0	0	7.6	0	5602100	2520000	0	0	3082100	0	2520000	0	0	0
Q61081	Q61081	5	5	5	Hsp90 co-chaperone Cdc37;Hsp90 co-chaperone Cdc37, N-terminally processed	Cdc37	Hsp90 co-chaperone Cdc37 OS=Mus musculus OX=10090 GN=Cdc37 PE=1 SV=1	1	5	5	5	0	0	2	0	4	0	0	2	0	4	0	0	2	0	4	13.7	13.7	13.7	44.593	379	379	0	6.9057	0	0	7.9	0	11.3	34913000	0	0	10943000	0	23970000	0	0	0	0
Q61102	Q61102	1	1	1	ATP-binding cassette sub-family B member 7, mitochondrial	Abcb7	ATP-binding cassette sub-family B member 7, mitochondrial OS=Mus musculus OX=10090 GN=Abcb7 PE=1 SV=3	1	1	1	1	0	0	0	0	1	0	0	0	0	1	0	0	0	0	1	2.7	2.7	2.7	82.58	752	752	0	3.2814	0	0	0	0	2.7	5703500	0	0	0	0	5703500	0	0	0	0
Q61124	Q61124	2	2	2	Battenin	Cln3	Battenin OS=Mus musculus OX=10090 GN=Cln3 PE=1 SV=2	1	2	2	2	0	0	2	0	0	0	0	2	0	0	0	0	2	0	0	6.6	6.6	6.6	47.656	438	438	0	38.75	0	0	6.6	0	0	1977800000	0	0	1977800000	0	0	0	0	1274600000	0
Q61140;O35177	Q61140	9;1	9;1	9;1	Breast cancer anti-estrogen resistance protein 1	Bcar1	Breast cancer anti-estrogen resistance protein 1 OS=Mus musculus OX=10090 GN=Bcar1 PE=1 SV=2	2	9	9	9	8	1	4	0	5	8	1	4	0	5	8	1	4	0	5	15.7	15.7	15.7	94.284	874	874;833	0	53.067	13.3	2.4	8.8	0	11.8	130250000	69710000	4466400	17617000	0	38459000	61689000	0	19038000	0
Q61144	Q61144	1	1	1	Presenilin-2;Presenilin-2 NTF subunit;Presenilin-2 CTF subunit	Psen2	Presenilin-2 OS=Mus musculus OX=10090 GN=Psen2 PE=1 SV=3	1	1	1	1	0	0	0	0	1	0	0	0	0	1	0	0	0	0	1	4.2	4.2	4.2	49.983	448	448	0	3.732	0	0	0	0	4.2	8662500	0	0	0	0	8662500	0	0	0	0
Q61151	Q61151	3	3	2	Serine/threonine-protein phosphatase 2A 56 kDa regulatory subunit epsilon isoform	Ppp2r5e	Serine/threonine-protein phosphatase 2A 56 kDa regulatory subunit epsilon isoform OS=Mus musculus OX=10090 GN=Ppp2r5e PE=1 SV=3	1	3	3	2	0	0	0	0	3	0	0	0	0	3	0	0	0	0	2	8.1	8.1	5.6	54.713	467	467	0	8.8963	0	0	0	0	8.1	33570000	0	0	0	0	33570000	0	0	0	0
Q61165	Q61165	7	7	7	Sodium/hydrogen exchanger 1	Slc9a1	Sodium/hydrogen exchanger 1 OS=Mus musculus OX=10090 GN=Slc9a1 PE=1 SV=1	1	7	7	7	0	0	0	0	7	0	0	0	0	7	0	0	0	0	7	14.1	14.1	14.1	91.467	820	820	0	21.187	0	0	0	0	14.1	55149000	0	0	0	0	55149000	0	0	0	0
Q61166	Q61166	2	2	2	Microtubule-associated protein RP/EB family member 1	Mapre1	Microtubule-associated protein RP/EB family member 1 OS=Mus musculus OX=10090 GN=Mapre1 PE=1 SV=3	1	2	2	2	1	1	1	1	2	1	1	1	1	2	1	1	1	1	2	13.1	13.1	13.1	30.016	268	268	0.0014465	1.9617	6.3	6.3	6.3	6.3	13.1	580280000	195000000	122980000	70032000	97596000	94668000	0	0	0	0
Q61171	Q61171	10	10	10	Peroxiredoxin-2	Prdx2	Peroxiredoxin-2 OS=Mus musculus OX=10090 GN=Prdx2 PE=1 SV=3	1	10	10	10	1	3	5	5	8	1	3	5	5	8	1	3	5	5	8	62.6	62.6	62.6	21.778	198	198	0	23.85	5.6	17.2	43.4	31.3	54	215850000	10505000	16272000	62955000	46596000	79518000	0	29640000	37474000	40252000
Q61191	Q61191	13	13	13	Host cell factor 1;HCF N-terminal chain 1;HCF N-terminal chain 2;HCF N-terminal chain 3;HCF N-terminal chain 4;HCF N-terminal chain 5;HCF N-terminal chain 6;HCF C-terminal chain 1;HCF C-terminal chain 2;HCF C-terminal chain 3;HCF C-terminal chain 4;HCF C-terminal chain 5;HCF C-terminal chain 6	Hcfc1	Host cell factor 1 OS=Mus musculus OX=10090 GN=Hcfc1 PE=1 SV=2	1	13	13	13	13	5	0	0	3	13	5	0	0	3	13	5	0	0	3	9.3	9.3	9.3	210.43	2045	2045	0	132.17	9.3	3.9	0	0	2.2	203770000	173110000	23626000	0	0	7041600	170230000	29968000	0	0
Q61205	Q61205	4	4	4	Platelet-activating factor acetylhydrolase IB subunit gamma	Pafah1b3	Platelet-activating factor acetylhydrolase IB subunit gamma OS=Mus musculus OX=10090 GN=Pafah1b3 PE=1 SV=1	1	4	4	4	0	0	4	0	4	0	0	4	0	4	0	0	4	0	4	27.2	27.2	27.2	25.853	232	232	0	9.2131	0	0	27.2	0	27.2	43480000	0	0	22140000	0	21340000	0	0	14953000	0
Q61207	Q61207	4	4	4	Prosaposin	Psap	Prosaposin OS=Mus musculus OX=10090 GN=Psap PE=1 SV=2	1	4	4	4	0	2	1	2	3	0	2	1	2	3	0	2	1	2	3	9.9	9.9	9.9	61.422	557	557	0	6.3033	0	6.1	3.6	5.6	7.9	30316000	0	3463400	2797000	3156700	20899000	0	4333300	0	0
Q61210	Q61210	3	3	3	Rho guanine nucleotide exchange factor 1	Arhgef1	Rho guanine nucleotide exchange factor 1 OS=Mus musculus OX=10090 GN=Arhgef1 PE=1 SV=2	1	3	3	3	0	0	0	0	3	0	0	0	0	3	0	0	0	0	3	5.5	5.5	5.5	102.8	920	920	0	6.2257	0	0	0	0	5.5	12008000	0	0	0	0	12008000	0	0	0	0
Q61263	Q61263	2	2	2	Sterol O-acyltransferase 1	Soat1	Sterol O-acyltransferase 1 OS=Mus musculus OX=10090 GN=Soat1 PE=1 SV=2	1	2	2	2	0	0	0	0	2	0	0	0	0	2	0	0	0	0	2	5.2	5.2	5.2	63.798	540	540	0	2.3497	0	0	0	0	5.2	12065000	0	0	0	0	12065000	0	0	0	0
Q61316	Q61316	16	15	15	Heat shock 70 kDa protein 4	Hspa4	Heat shock 70 kDa protein 4 OS=Mus musculus OX=10090 GN=Hspa4 PE=1 SV=1	1	16	15	15	1	5	11	15	8	0	5	10	14	7	0	5	10	14	7	25.9	24.3	24.3	94.132	841	841	0	32.231	1.7	7.7	17.6	24	13.9	153900000	0	11449000	47270000	67453000	27725000	0	27498000	34066000	36409000
Q61334	Q61334	2	2	2	B-cell receptor-associated protein 29	Bcap29	B-cell receptor-associated protein 29 OS=Mus musculus OX=10090 GN=Bcap29 PE=1 SV=1	1	2	2	2	0	0	1	0	2	0	0	1	0	2	0	0	1	0	2	10	10	10	27.964	240	240	0.0014444	1.9554	0	0	3.8	0	10	43049000	0	0	9435200	0	33614000	0	0	0	0
Q61335	Q61335	7	7	7	B-cell receptor-associated protein 31	Bcap31	B-cell receptor-associated protein 31 OS=Mus musculus OX=10090 GN=Bcap31 PE=1 SV=4	1	7	7	7	1	0	3	3	7	1	0	3	3	7	1	0	3	3	7	26.5	26.5	26.5	27.956	245	245	0	11.979	4.1	0	14.7	17.6	26.5	252720000	2425500	0	15123000	18654000	216510000	0	0	15232000	17997000
Q61361	Q61361	1	1	1	Brevican core protein	Bcan	Brevican core protein OS=Mus musculus OX=10090 GN=Bcan PE=1 SV=2	1	1	1	1	0	0	0	0	1	0	0	0	0	1	0	0	0	0	1	0.8	0.8	0.8	95.814	883	883	0.0072619	1.1138	0	0	0	0	0.8	53468000	0	0	0	0	53468000	0	0	0	0
Q61387	Q61387	2	2	2	Cytochrome c oxidase subunit 7A-related protein, mitochondrial	Cox7a2l	Cytochrome c oxidase subunit 7A-related protein, mitochondrial OS=Mus musculus OX=10090 GN=Cox7a2l PE=1 SV=1	1	2	2	2	0	0	0	1	2	0	0	0	1	2	0	0	0	1	2	40.5	40.5	40.5	12.399	111	111	0	5.4037	0	0	0	28.8	40.5	25021000	0	0	0	2809400	22212000	0	0	0	0
Q61458	Q61458	1	1	1	Cyclin-H	Ccnh	Cyclin-H OS=Mus musculus OX=10090 GN=Ccnh PE=1 SV=2	1	1	1	1	0	0	0	0	1	0	0	0	0	1	0	0	0	0	1	5.9	5.9	5.9	37.506	323	323	0.0065617	1.2657	0	0	0	0	5.9	13978000	0	0	0	0	13978000	0	0	0	0
Q61466	Q61466	1	1	1	SWI/SNF-related matrix-associated actin-dependent regulator of chromatin subfamily D member 1	Smarcd1	SWI/SNF-related matrix-associated actin-dependent regulator of chromatin subfamily D member 1 OS=Mus musculus OX=10090 GN=Smarcd1 PE=1 SV=3	1	1	1	1	0	0	0	0	1	0	0	0	0	1	0	0	0	0	1	2.5	2.5	2.5	58.244	515	515	0	2.4261	0	0	0	0	2.5	3306400	0	0	0	0	3306400	0	0	0	0
Q61510	Q61510	2	2	2	E3 ubiquitin/ISG15 ligase TRIM25	Trim25	E3 ubiquitin/ISG15 ligase TRIM25 OS=Mus musculus OX=10090 GN=Trim25 PE=1 SV=2	1	2	2	2	0	0	0	0	2	0	0	0	0	2	0	0	0	0	2	6.5	6.5	6.5	71.726	634	634	0	3.1282	0	0	0	0	6.5	11425000	0	0	0	0	11425000	0	0	0	0
Q61542	Q61542	2	2	2	StAR-related lipid transfer protein 3	Stard3	StAR-related lipid transfer protein 3 OS=Mus musculus OX=10090 GN=Stard3 PE=1 SV=1	1	2	2	2	0	0	2	0	0	0	0	2	0	0	0	0	2	0	0	8.5	8.5	8.5	50.469	446	446	0	18.764	0	0	8.5	0	0	40348000	0	0	40348000	0	0	0	0	27146000	0
Q61543	Q61543	13	13	13	Golgi apparatus protein 1	Glg1	Golgi apparatus protein 1 OS=Mus musculus OX=10090 GN=Glg1 PE=1 SV=1	1	13	13	13	0	0	4	1	13	0	0	4	1	13	0	0	4	1	13	16.7	16.7	16.7	133.73	1175	1175	0	34	0	0	4.3	0.9	16.7	93323000	0	0	15599000	1151000	76573000	0	0	14831000	0
Q61548	Q61548	2	1	1	Clathrin coat assembly protein AP180	Snap91	Clathrin coat assembly protein AP180 OS=Mus musculus OX=10090 GN=Snap91 PE=1 SV=1	1	2	1	1	0	0	1	0	2	0	0	0	0	1	0	0	0	0	1	2.8	1.4	1.4	91.85	901	901	0.00049456	2.1915	0	0	1.3	0	2.8	2305600	0	0	0	0	2305600	0	0	0	0
Q61553	Q61553	17	17	17	Fascin	Fscn1	Fascin OS=Mus musculus OX=10090 GN=Fscn1 PE=1 SV=4	1	17	17	17	4	8	14	15	9	4	8	14	15	9	4	8	14	15	9	42.2	42.2	42.2	54.507	493	493	0	65.455	12.4	23.9	34.9	39.6	24.1	540280000	24985000	54337000	136850000	225150000	98949000	41204000	85734000	81511000	148080000
Q61576	Q61576	2	2	2	Peptidyl-prolyl cis-trans isomerase FKBP10	Fkbp10	Peptidyl-prolyl cis-trans isomerase FKBP10 OS=Mus musculus OX=10090 GN=Fkbp10 PE=1 SV=2	1	2	2	2	0	0	1	0	2	0	0	1	0	2	0	0	1	0	2	5.3	5.3	5.3	64.697	581	581	0.0065474	1.2498	0	0	3.3	0	5.3	11458000	0	0	3861400	0	7596700	0	0	0	0
Q61584	Q61584	2	1	1	Fragile X mental retardation syndrome-related protein 1	Fxr1	Fragile X mental retardation syndrome-related protein 1 OS=Mus musculus OX=10090 GN=Fxr1 PE=1 SV=2	1	2	1	1	0	0	0	0	2	0	0	0	0	1	0	0	0	0	1	3.8	2.7	2.7	76.221	677	677	0.00049116	2.1288	0	0	0	0	3.8	3688900	0	0	0	0	3688900	0	0	0	0
Q61595	Q61595	9	9	9	Kinectin	Ktn1	Kinectin OS=Mus musculus OX=10090 GN=Ktn1 PE=1 SV=1	1	9	9	9	3	0	0	0	8	3	0	0	0	8	3	0	0	0	8	10	10	10	152.59	1327	1327	0	14.053	3.1	0	0	0	9	63181000	10851000	0	0	0	52330000	0	0	0	0
Q61598	Q61598	29	29	23	Rab GDP dissociation inhibitor beta	Gdi2	Rab GDP dissociation inhibitor beta OS=Mus musculus OX=10090 GN=Gdi2 PE=1 SV=1	1	29	29	23	4	12	22	15	25	4	12	22	15	25	4	10	17	11	19	72.4	72.4	57.1	50.537	445	445	0	261.07	14.8	42.5	65.8	48.5	65.2	2018000000	59364000	204480000	585440000	328620000	840130000	63847000	276950000	345100000	261090000
Q61609	Q61609	9	9	9	Sodium-dependent phosphate transporter 1	Slc20a1	Sodium-dependent phosphate transporter 1 OS=Mus musculus OX=10090 GN=Slc20a1 PE=1 SV=1	1	9	9	9	0	0	4	0	9	0	0	4	0	9	0	0	4	0	9	16.3	16.3	16.3	74.152	681	681	0	51.488	0	0	9	0	16.3	157260000	0	0	33052000	0	124200000	0	0	18206000	0
Q61655	Q61655	1	1	1	ATP-dependent RNA helicase DDX19A	Ddx19a	ATP-dependent RNA helicase DDX19A OS=Mus musculus OX=10090 GN=Ddx19a PE=1 SV=2	1	1	1	1	0	0	1	0	0	0	0	1	0	0	0	0	1	0	0	2.1	2.1	2.1	53.932	478	478	0.0068817	1.1526	0	0	2.1	0	0	3934000	0	0	3934000	0	0	0	0	2646800	0
Q61656;Q501J6	Q61656	17;6	16;5	15;5	Probable ATP-dependent RNA helicase DDX5	Ddx5	Probable ATP-dependent RNA helicase DDX5 OS=Mus musculus OX=10090 GN=Ddx5 PE=1 SV=2	2	17	16	15	7	8	10	9	13	7	7	10	9	13	7	7	10	9	13	33.9	32.1	30.6	69.289	614	614;650	0	34.417	13	15.8	21.7	20.4	27.4	299680000	40654000	18820000	59321000	61655000	119230000	47501000	39825000	27641000	42246000
Q61699;P48722	Q61699	22;1	22;1	21;0	Heat shock protein 105 kDa	Hsph1	Heat shock protein 105 kDa OS=Mus musculus OX=10090 GN=Hsph1 PE=1 SV=2	2	22	22	21	5	8	15	16	19	5	8	15	16	19	4	8	14	15	18	33.3	33.3	31.7	96.406	858	858;838	0	101.72	8.4	12.6	21.9	25.1	29.4	662890000	26683000	40984000	156510000	114500000	324220000	47397000	76759000	74316000	101400000
Q61701	Q61701	1	1	1	ELAV-like protein 4	Elavl4	ELAV-like protein 4 OS=Mus musculus OX=10090 GN=Elavl4 PE=1 SV=1	1	1	1	1	0	1	0	0	0	0	1	0	0	0	0	1	0	0	0	2.9	2.9	2.9	42.368	385	385	0.0069234	1.1881	0	2.9	0	0	0	2243600	0	2243600	0	0	0	0	2807100	0	0
Q61712	Q61712	1	1	1	DnaJ homolog subfamily C member 1	Dnajc1	DnaJ homolog subfamily C member 1 OS=Mus musculus OX=10090 GN=Dnajc1 PE=1 SV=1	1	1	1	1	0	0	0	1	1	0	0	0	1	1	0	0	0	1	1	7.6	7.6	7.6	63.869	552	552	0.00048948	2.0909	0	0	0	7.6	7.6	10803000	0	0	0	3701800	7100700	0	0	0	0
Q61735	Q61735	4	4	4	Leukocyte surface antigen CD47	Cd47	Leukocyte surface antigen CD47 OS=Mus musculus OX=10090 GN=Cd47 PE=1 SV=2	1	4	4	4	0	1	1	0	4	0	1	1	0	4	0	1	1	0	4	15.5	15.5	15.5	33.097	303	303	0	44.798	0	4.3	4.3	0	15.5	684950000	0	2586000	4832900	0	677530000	0	0	0	0
Q61739	Q61739	2	2	2	Integrin alpha-6;Integrin alpha-6 heavy chain;Integrin alpha-6 light chain	Itga6	Integrin alpha-6 OS=Mus musculus OX=10090 GN=Itga6 PE=1 SV=3	1	2	2	2	0	0	0	1	1	0	0	0	1	1	0	0	0	1	1	2.8	2.8	2.8	122.16	1091	1091	0.00097561	2.064	0	0	0	1.6	1.2	6086800	0	0	0	2243500	3843300	0	0	0	0
Q61749	Q61749	3	3	3	Translation initiation factor eIF-2B subunit delta	Eif2b4	Translation initiation factor eIF-2B subunit delta OS=Mus musculus OX=10090 GN=Eif2b4 PE=1 SV=2	1	3	3	3	0	0	0	1	2	0	0	0	1	2	0	0	0	1	2	7.6	7.6	7.6	57.624	524	524	0	3.0971	0	0	0	2.3	5.3	11061000	0	0	0	2486100	8575200	0	0	0	0
Q61753	Q61753	16	16	16	D-3-phosphoglycerate dehydrogenase	Phgdh	D-3-phosphoglycerate dehydrogenase OS=Mus musculus OX=10090 GN=Phgdh PE=1 SV=3	1	16	16	16	6	8	15	10	12	6	8	15	10	12	6	8	15	10	12	38.5	38.5	38.5	56.585	533	533	0	76.969	16.9	18.2	37	22.7	27.8	512880000	29269000	50783000	182270000	96783000	153770000	57296000	82100000	77416000	89402000
Q61768;P28738;P33175	Q61768	9;3;3	9;3;3	9;3;3	Kinesin-1 heavy chain	Kif5b	Kinesin-1 heavy chain OS=Mus musculus OX=10090 GN=Kif5b PE=1 SV=3	3	9	9	9	1	0	2	1	8	1	0	2	1	8	1	0	2	1	8	14.3	14.3	14.3	109.55	963	963;956;1027	0	54.613	1.2	0	2.6	1.2	13	75085000	8470500	0	19605000	6086500	40923000	0	0	13191000	0
Q61792	Q61792	4	4	4	LIM and SH3 domain protein 1	Lasp1	LIM and SH3 domain protein 1 OS=Mus musculus OX=10090 GN=Lasp1 PE=1 SV=1	1	4	4	4	1	3	3	4	2	1	3	3	4	2	1	3	3	4	2	19.4	19.4	19.4	29.994	263	263	0	9.0953	3.8	14.1	14.1	19.4	8.7	49818000	4073400	8674300	16303000	20768000	0	0	13913000	12681000	12066000
Q61824	Q61824	2	2	2	Disintegrin and metalloproteinase domain-containing protein 12	Adam12	Disintegrin and metalloproteinase domain-containing protein 12 OS=Mus musculus OX=10090 GN=Adam12 PE=1 SV=2	1	2	2	2	0	0	0	0	2	0	0	0	0	2	0	0	0	0	2	2.9	2.9	2.9	98.503	903	903	0	4.1572	0	0	0	0	2.9	5744000	0	0	0	0	5744000	0	0	0	0
Q61879;Q91Z83;P13542;Q02566;Q5SX39;A2AQP0;Q5SX40	Q61879	22;1;1;1;1;1;1	12;0;0;0;0;0;0	9;0;0;0;0;0;0	Myosin-10	Myh10	Myosin-10 OS=Mus musculus OX=10090 GN=Myh10 PE=1 SV=2	7	22	12	9	6	3	6	7	21	0	0	3	1	12	0	0	2	0	9	14.7	9.3	7.9	228.99	1976	1976;1935;1937;1938;1939;1941;1942	0	41.882	4	2	3.4	4.2	14	77199000	0	0	8663400	1858100	66677000	0	0	9826300	0
Q61881	Q61881	13	13	13	DNA replication licensing factor MCM7	Mcm7	DNA replication licensing factor MCM7 OS=Mus musculus OX=10090 GN=Mcm7 PE=1 SV=1	1	13	13	13	0	3	10	5	9	0	3	10	5	9	0	3	10	5	9	24.2	24.2	24.2	81.21	719	719	0	34.283	0	4.9	19.1	8.8	17	150520000	0	7436200	66987000	15951000	60145000	0	17051000	28727000	20443000
Q61937	Q61937	7	7	7	Nucleophosmin	Npm1	Nucleophosmin OS=Mus musculus OX=10090 GN=Npm1 PE=1 SV=1	1	7	7	7	4	6	4	5	3	4	6	4	5	3	4	6	4	5	3	30.1	30.1	30.1	32.56	292	292	0	42.299	14.7	30.1	18.2	25.3	15.8	345270000	68265000	96000000	64041000	84404000	32565000	96123000	69263000	51508000	52539000
Q61941	Q61941	23	23	23	NAD(P) transhydrogenase, mitochondrial	Nnt	NAD(P) transhydrogenase, mitochondrial OS=Mus musculus OX=10090 GN=Nnt PE=1 SV=2	1	23	23	23	0	0	4	0	23	0	0	4	0	23	0	0	4	0	23	31.5	31.5	31.5	113.84	1086	1086	0	67.969	0	0	5.7	0	31.5	409720000	0	0	9599900	0	400120000	0	0	6458900	0
Q61990	Q61990	8	5	5	Poly(rC)-binding protein 2	Pcbp2	Poly(rC)-binding protein 2 OS=Mus musculus OX=10090 GN=Pcbp2 PE=1 SV=1	1	8	5	5	3	4	6	6	5	1	1	4	4	3	1	1	4	4	3	38.4	26	26	38.221	362	362	0	20.725	13	16	26	28.2	19.6	107080000	3554200	9146800	40329000	20012000	34038000	0	0	24646000	17948000
Q62010	Q62010	1	1	1	Oviduct-specific glycoprotein	Ovgp1	Oviduct-specific glycoprotein OS=Mus musculus OX=10090 GN=Ovgp1 PE=2 SV=1	1	1	1	1	0	0	0	0	1	0	0	0	0	1	0	0	0	0	1	2.2	2.2	2.2	78.807	721	721	0.0044843	1.4685	0	0	0	0	2.2	7972400	0	0	0	0	7972400	0	0	0	0
Q62095	Q62095	17	1	1	ATP-dependent RNA helicase DDX3Y	Ddx3y	ATP-dependent RNA helicase DDX3Y OS=Mus musculus OX=10090 GN=Ddx3y PE=1 SV=2	1	17	1	1	11	10	10	3	12	1	1	1	0	1	1	1	1	0	1	26.7	1.5	1.5	73.427	658	658	0	2.2113	18.2	14.6	18.1	5.3	21.7	22582000	8172400	3999900	4714400	0	5695300	0	0	0	0
Q62159	Q62159	9	2	2	Rho-related GTP-binding protein RhoC	Rhoc	Rho-related GTP-binding protein RhoC OS=Mus musculus OX=10090 GN=Rhoc PE=1 SV=2	1	9	2	2	1	2	5	6	8	0	0	0	1	1	0	0	0	1	1	39.9	12.4	12.4	22.006	193	193	0	2.2942	7.3	13.5	18.7	28.5	33.7	12920000	0	0	0	7977100	4943300	0	0	0	0
Q62165	Q62165	1	1	1	Dystroglycan;Alpha-dystroglycan;Beta-dystroglycan	Dag1	Dystroglycan OS=Mus musculus OX=10090 GN=Dag1 PE=1 SV=4	1	1	1	1	0	0	0	0	1	0	0	0	0	1	0	0	0	0	1	1.2	1.2	1.2	96.904	893	893	0	3.2904	0	0	0	0	1.2	7798700	0	0	0	0	7798700	0	0	0	0
Q62167;P16381;Q61496	Q62167;P16381	23;19;2	23;19;2	7;3;0	ATP-dependent RNA helicase DDX3X;Putative ATP-dependent RNA helicase Pl10	Ddx3x;D1Pas1	ATP-dependent RNA helicase DDX3X OS=Mus musculus OX=10090 GN=Ddx3x PE=1 SV=3;Putative ATP-dependent RNA helicase Pl10 OS=Mus musculus OX=10090 GN=D1Pas1 PE=1 SV=1	3	23	23	7	14	14	16	3	18	14	14	16	3	18	4	5	7	0	7	46.2	46.2	21.1	73.101	662	662;660;702	0	313.47	28.2	26.4	37.6	5.3	41.2	881970000	154390000	138020000	180520000	8791800	400250000	203560000	174150000	105020000	7429100
Q62172	Q62172	2	2	2	RalA-binding protein 1	Ralbp1	RalA-binding protein 1 OS=Mus musculus OX=10090 GN=Ralbp1 PE=1 SV=4	1	2	2	2	0	0	0	0	2	0	0	0	0	2	0	0	0	0	2	5.4	5.4	5.4	75.042	648	648	0	3.2845	0	0	0	0	5.4	2802900	0	0	0	0	2802900	0	0	0	0
Q62186	Q62186	6	6	6	Translocon-associated protein subunit delta	Ssr4	Translocon-associated protein subunit delta OS=Mus musculus OX=10090 GN=Ssr4 PE=1 SV=1	1	6	6	6	0	0	4	3	6	0	0	4	3	6	0	0	4	3	6	37.2	37.2	37.2	18.936	172	172	0	20.872	0	0	20.3	12.8	37.2	170210000	0	0	17611000	47740000	104850000	0	0	16835000	37685000
Q62188	Q62188	21	21	18	Dihydropyrimidinase-related protein 3	Dpysl3	Dihydropyrimidinase-related protein 3 OS=Mus musculus OX=10090 GN=Dpysl3 PE=1 SV=1	1	21	21	18	15	15	16	17	12	15	15	16	17	12	12	12	13	14	10	50.9	50.9	46.8	61.936	570	570	0	170.65	34.2	39.1	37.7	42.1	36.3	608860000	201140000	96500000	117430000	101000000	92801000	201910000	129030000	74456000	73496000
Q62189	Q62189	4	4	4	U1 small nuclear ribonucleoprotein A	Snrpa	U1 small nuclear ribonucleoprotein A OS=Mus musculus OX=10090 GN=Snrpa PE=1 SV=3	1	4	4	4	0	0	0	1	4	0	0	0	1	4	0	0	0	1	4	23.3	23.3	23.3	31.835	287	287	0	7.6809	0	0	0	4.2	23.3	30428000	0	0	0	0	30428000	0	0	0	0
Q62241	Q62241	2	2	2	U1 small nuclear ribonucleoprotein C	Snrpc	U1 small nuclear ribonucleoprotein C OS=Mus musculus OX=10090 GN=Snrpc PE=1 SV=1	1	2	2	2	0	1	2	2	0	0	1	2	2	0	0	1	2	2	0	18.9	18.9	18.9	17.364	159	159	0	2.3163	0	11.3	18.9	18.9	0	15721000	0	1700300	6704400	7316300	0	0	0	4482400	5960200
Q62261;P15508	Q62261	37;1	37;1	37;1	Spectrin beta chain, non-erythrocytic 1	Sptbn1	Spectrin beta chain, non-erythrocytic 1 OS=Mus musculus OX=10090 GN=Sptbn1 PE=1 SV=2	2	37	37	37	1	0	8	6	36	1	0	8	6	36	1	0	8	6	36	22.4	22.4	22.4	274.22	2363	2363;2128	0	107.52	0.5	0	5.8	3.4	21.9	414300000	3943200	0	30431000	17533000	362390000	0	0	21260000	16879000
Q62277	Q62277	1	1	1	Synaptophysin	Syp	Synaptophysin OS=Mus musculus OX=10090 GN=Syp PE=1 SV=2	1	1	1	1	0	0	1	0	1	0	0	1	0	1	0	0	1	0	1	4.1	4.1	4.1	34.024	314	314	0.0009704	2.0062	0	0	4.1	0	4.1	14192000	0	0	2841100	0	11351000	0	0	0	0
Q62318	Q62318	10	10	10	Transcription intermediary factor 1-beta	Trim28	Transcription intermediary factor 1-beta OS=Mus musculus OX=10090 GN=Trim28 PE=1 SV=3	1	10	10	10	9	5	0	2	0	9	5	0	2	0	9	5	0	2	0	27	27	27	88.846	834	834	0	33.509	25.9	13.8	0	3.4	0	103050000	68781000	31650000	0	2621800	0	58151000	50230000	0	0
Q62348	Q62348	11	11	11	Translin	Tsn	Translin OS=Mus musculus OX=10090 GN=Tsn PE=1 SV=1	1	11	11	11	1	3	8	5	11	1	3	8	5	11	1	3	8	5	11	45.6	45.6	45.6	26.201	228	228	0	85.834	4.8	15.8	37.7	37.7	45.6	462040000	3061400	4535600	98316000	36816000	319310000	0	9028700	58773000	34232000
Q62351	Q62351	21	21	21	Transferrin receptor protein 1	Tfrc	Transferrin receptor protein 1 OS=Mus musculus OX=10090 GN=Tfrc PE=1 SV=1	1	21	21	21	0	1	6	2	21	0	1	6	2	21	0	1	6	2	21	36.2	36.2	36.2	85.73	763	763	0	93.782	0	1.7	11.8	3	36.2	317740000	0	2212400	33557000	6199900	275770000	0	0	16633000	6190000
Q62371	Q62371	5	5	5	Discoidin domain-containing receptor 2	Ddr2	Discoidin domain-containing receptor 2 OS=Mus musculus OX=10090 GN=Ddr2 PE=1 SV=2	1	5	5	5	0	0	0	1	5	0	0	0	1	5	0	0	0	1	5	11.4	11.4	11.4	96.481	854	854	0	11.082	0	0	0	1.5	11.4	49532000	0	0	0	5248900	44283000	0	0	0	0
Q62393	Q62393	4	4	4	Tumor protein D52	Tpd52	Tumor protein D52 OS=Mus musculus OX=10090 GN=Tpd52 PE=1 SV=2	1	4	4	4	0	0	4	0	0	0	0	4	0	0	0	0	4	0	0	22.8	22.8	22.8	24.313	224	224	0	8.0155	0	0	22.8	0	0	82379000	0	0	82379000	0	0	0	0	55425000	0
Q62418	Q62418	5	5	5	Drebrin-like protein	Dbnl	Drebrin-like protein OS=Mus musculus OX=10090 GN=Dbnl PE=1 SV=2	1	5	5	5	3	1	5	0	3	3	1	5	0	3	3	1	5	0	3	16.3	16.3	16.3	48.699	436	436	0	12.103	8.7	3.7	16.3	0	8.7	82251000	13344000	2923400	42142000	0	23843000	20019000	0	21582000	0
Q62419;Q62420	Q62419	5;1	5;1	5;1	Endophilin-A2	Sh3gl1	Endophilin-A2 OS=Mus musculus OX=10090 GN=Sh3gl1 PE=1 SV=1	2	5	5	5	0	0	5	0	0	0	0	5	0	0	0	0	5	0	0	22	22	22	41.518	368	368;352	0	51.605	0	0	22	0	0	22652000	0	0	22652000	0	0	0	0	15240000	0
Q62425	Q62425	3	3	3	Cytochrome c oxidase subunit NDUFA4	Ndufa4	Cytochrome c oxidase subunit NDUFA4 OS=Mus musculus OX=10090 GN=Ndufa4 PE=1 SV=2	1	3	3	3	0	0	0	1	3	0	0	0	1	3	0	0	0	1	3	31.7	31.7	31.7	9.3267	82	82	0.0065217	1.2171	0	0	0	12.2	31.7	35103000	0	0	0	3396600	31707000	0	0	0	0
Q62426	Q62426	2	2	2	Cystatin-B	Cstb	Cystatin-B OS=Mus musculus OX=10090 GN=Cstb PE=1 SV=1	1	2	2	2	0	0	0	2	2	0	0	0	2	2	0	0	0	2	2	23.5	23.5	23.5	11.045	98	98	0	2.9534	0	0	0	23.5	23.5	66231000	0	0	0	23896000	42335000	0	0	0	18777000
Q62446	Q62446	1	1	1	Peptidyl-prolyl cis-trans isomerase FKBP3	Fkbp3	Peptidyl-prolyl cis-trans isomerase FKBP3 OS=Mus musculus OX=10090 GN=Fkbp3 PE=1 SV=2	1	1	1	1	0	0	1	0	0	0	0	1	0	0	0	0	1	0	0	4.9	4.9	4.9	25.147	224	224	0.0044883	1.4736	0	0	4.9	0	0	3343100	0	0	3343100	0	0	0	0	2249200	0
Q62448	Q62448	17	17	17	Eukaryotic translation initiation factor 4 gamma 2	Eif4g2	Eukaryotic translation initiation factor 4 gamma 2 OS=Mus musculus OX=10090 GN=Eif4g2 PE=1 SV=2	1	17	17	17	2	1	3	3	17	2	1	3	3	17	2	1	3	3	17	27.7	27.7	27.7	102.1	906	906	0	53.124	4.2	1.7	6.8	5.7	27.7	185140000	8876400	1633900	12048000	6168800	156410000	8857600	0	6971100	6051500
Q62465	Q62465	21	21	21	Synaptic vesicle membrane protein VAT-1 homolog	Vat1	Synaptic vesicle membrane protein VAT-1 homolog OS=Mus musculus OX=10090 GN=Vat1 PE=1 SV=3	1	21	21	21	2	9	17	12	21	2	9	17	12	21	2	9	17	12	21	56.9	56.9	56.9	43.096	406	406	0	323.31	8.6	35.2	46.1	43.6	56.9	1056900000	26303000	46162000	220860000	131640000	631930000	30689000	76280000	144310000	108670000
Q62523	Q62523	3	3	3	Zyxin	Zyx	Zyxin OS=Mus musculus OX=10090 GN=Zyx PE=1 SV=2	1	3	3	3	2	2	0	0	1	2	2	0	0	1	2	2	0	0	1	6.9	6.9	6.9	60.545	564	564	0	11.451	4.8	5	0	0	2.8	19097000	9084300	6740400	0	0	3272500	0	8433300	0	0
Q63844	Q63844	8	6	6	Mitogen-activated protein kinase 3	Mapk3	Mitogen-activated protein kinase 3 OS=Mus musculus OX=10090 GN=Mapk3 PE=1 SV=5	1	8	6	6	0	1	3	2	7	0	0	2	1	5	0	0	2	1	5	27.4	21.8	21.8	43.066	380	380	0	6.1482	0	3.2	12.6	7.6	22.4	31288000	0	0	7711200	2566300	21010000	0	0	0	0
Q63918	Q63918	5	5	5	Serum deprivation-response protein	Sdpr	Caveolae-associated protein 2 OS=Mus musculus OX=10090 GN=Cavin2 PE=1 SV=3	1	5	5	5	0	0	1	0	5	0	0	1	0	5	0	0	1	0	5	17.9	17.9	17.9	46.763	418	418	0	43.601	0	0	2.2	0	17.9	100920000	0	0	1406100	0	99519000	0	0	0	0
Q64008	Q64008	3	3	3	Ras-related protein Rab-34	Rab34	Ras-related protein Rab-34 OS=Mus musculus OX=10090 GN=Rab34 PE=1 SV=2	1	3	3	3	0	0	3	0	3	0	0	3	0	3	0	0	3	0	3	12.7	12.7	12.7	29.1	259	259	0	5.1789	0	0	12.7	0	12.7	28415000	0	0	9753500	0	18662000	0	0	5868000	0
Q640M1;Q6EJB6	Q640M1;Q6EJB6	2;1	2;1	2;1	U3 small nucleolar RNA-associated protein 14 homolog A;U3 small nucleolar RNA-associated protein 14 homolog B	Utp14a;Utp14b	U3 small nucleolar RNA-associated protein 14 homolog A OS=Mus musculus OX=10090 GN=Utp14a PE=1 SV=1;U3 small nucleolar RNA-associated protein 14 homolog B OS=Mus musculus OX=10090 GN=Utp14b PE=1 SV=2	2	2	2	2	2	0	0	0	0	2	0	0	0	0	2	0	0	0	0	3.4	3.4	3.4	87.264	767	767;756	0	2.8552	3.4	0	0	0	0	12028000	12028000	0	0	0	0	12028000	0	0	0
Q64105	Q64105	2	2	2	Sepiapterin reductase	Spr	Sepiapterin reductase OS=Mus musculus OX=10090 GN=Spr PE=1 SV=1	1	2	2	2	0	0	1	2	0	0	0	1	2	0	0	0	1	2	0	11.1	11.1	11.1	27.883	261	261	0	5.2899	0	0	5.7	11.1	0	8755900	0	0	2972800	5783100	0	0	0	0	4688900
Q64213	Q64213	2	2	2	Splicing factor 1	Sf1	Splicing factor 1 OS=Mus musculus OX=10090 GN=Sf1 PE=1 SV=6	1	2	2	2	2	0	0	0	0	2	0	0	0	0	2	0	0	0	0	4.4	4.4	4.4	70.402	653	653	0	3.8038	4.4	0	0	0	0	19743000	19743000	0	0	0	0	19743000	0	0	0
Q64310	Q64310	5	5	5	Surfeit locus protein 4	Surf4	Surfeit locus protein 4 OS=Mus musculus OX=10090 GN=Surf4 PE=1 SV=1	1	5	5	5	1	0	4	3	5	1	0	4	3	5	1	0	4	3	5	21.6	21.6	21.6	30.381	269	269	0	149.62	3.7	0	18.6	15.2	21.6	487160000	0	0	107160000	60400000	319610000	0	0	89003000	63273000
Q64324	Q64324	1	1	1	Syntaxin-binding protein 2	Stxbp2	Syntaxin-binding protein 2 OS=Mus musculus OX=10090 GN=Stxbp2 PE=1 SV=1	1	1	1	1	0	0	0	0	1	0	0	0	0	1	0	0	0	0	1	3.4	3.4	3.4	66.357	593	593	0.00049334	2.1787	0	0	0	0	3.4	3588900	0	0	0	0	3588900	0	0	0	0
Q64332	Q64332	4	4	4	Synapsin-2	Syn2	Synapsin-2 OS=Mus musculus OX=10090 GN=Syn2 PE=1 SV=2	1	4	4	4	0	0	4	0	2	0	0	4	0	2	0	0	4	0	2	14.7	14.7	14.7	63.372	586	586	0	27.293	0	0	14.7	0	7	32119000	0	0	23301000	0	8818500	0	0	14274000	0
Q64337	Q64337	13	13	13	Sequestosome-1	Sqstm1	Sequestosome-1 OS=Mus musculus OX=10090 GN=Sqstm1 PE=1 SV=1	1	13	13	13	0	0	4	4	13	0	0	4	4	13	0	0	4	4	13	52.5	52.5	52.5	48.162	442	442	0	275.1	0	0	19.9	19.9	52.5	1079300000	0	0	29226000	19447000	1030600000	0	0	35212000	29199000
Q64378	Q64378	2	2	2	Peptidyl-prolyl cis-trans isomerase FKBP5;Peptidyl-prolyl cis-trans isomerase FKBP5, N-terminally processed	Fkbp5	Peptidyl-prolyl cis-trans isomerase FKBP5 OS=Mus musculus OX=10090 GN=Fkbp5 PE=1 SV=1	1	2	2	2	1	1	1	1	2	1	1	1	1	2	1	1	1	1	2	5	5	5	50.966	456	456	0	4.0361	2	2	2	2	5	37675000	4606600	4422900	8477900	5689400	14478000	0	0	0	0
Q64430	Q64430	13	13	13	Copper-transporting ATPase 1	Atp7a	Copper-transporting ATPase 1 OS=Mus musculus OX=10090 GN=Atp7a PE=1 SV=3	1	13	13	13	0	0	13	0	2	0	0	13	0	2	0	0	13	0	2	14.8	14.8	14.8	161.96	1491	1491	0	51.879	0	0	14.8	0	3.3	137340000	0	0	120040000	0	17306000	0	0	80365000	0
Q64514	Q64514	25	25	25	Tripeptidyl-peptidase 2	Tpp2	Tripeptidyl-peptidase 2 OS=Mus musculus OX=10090 GN=Tpp2 PE=1 SV=3	1	25	25	25	0	0	15	6	22	0	0	15	6	22	0	0	15	6	22	32	32	32	139.88	1262	1262	0	143.47	0	0	21.1	9	28.4	382900000	0	0	112650000	63057000	207190000	0	0	70665000	53905000
Q64523;Q6GSS7	Q64523;Q6GSS7	6;6	1;1	1;1	Histone H2A type 2-C;Histone H2A type 2-A	Hist2h2ac;Hist2h2aa1	Histone H2A type 2-C OS=Mus musculus OX=10090 GN=Hist2h2ac PE=1 SV=3;Histone H2A type 2-A OS=Mus musculus OX=10090 GN=Hist2h2aa1 PE=1 SV=3	2	6	1	1	5	4	5	4	5	0	0	0	0	1	0	0	0	0	1	36.4	14	14	13.988	129	129;130	0.0065076	1.2053	33.3	32.6	33.3	32.6	35.7	14188000	0	0	0	0	14188000	0	0	0	0
Q64669	Q64669	3	3	3	NAD(P)H dehydrogenase [quinone] 1	Nqo1	NAD(P)H dehydrogenase [quinone] 1 OS=Mus musculus OX=10090 GN=Nqo1 PE=1 SV=3	1	3	3	3	0	0	0	0	3	0	0	0	0	3	0	0	0	0	3	17.2	17.2	17.2	30.959	274	274	0	5.0795	0	0	0	0	17.2	29718000	0	0	0	0	29718000	0	0	0	0
Q64674	Q64674	8	8	8	Spermidine synthase	Srm	Spermidine synthase OS=Mus musculus OX=10090 GN=Srm PE=1 SV=1	1	8	8	8	1	2	4	8	3	1	2	4	8	3	1	2	4	8	3	43.7	43.7	43.7	33.995	302	302	0	22.635	4.3	7.6	27.8	43.7	15.6	110960000	2276000	6431800	32964000	51120000	18168000	0	15152000	22711000	32876000
Q64727	Q64727	25	25	25	Vinculin	Vcl	Vinculin OS=Mus musculus OX=10090 GN=Vcl PE=1 SV=4	1	25	25	25	3	5	6	10	22	3	5	6	10	22	3	5	6	10	22	32.6	32.6	32.6	116.72	1066	1066	0	41.559	4.1	7.4	9.1	13.7	28.5	278430000	13408000	31492000	31928000	43320000	158290000	21458000	38418000	23105000	34549000
Q64729	Q64729	1	1	1	TGF-beta receptor type-1	Tgfbr1	TGF-beta receptor type-1 OS=Mus musculus OX=10090 GN=Tgfbr1 PE=1 SV=1	1	1	1	1	0	0	0	0	1	0	0	0	0	1	0	0	0	0	1	3	3	3	56.178	503	503	0	13.049	0	0	0	0	3	6809000	0	0	0	0	6809000	0	0	0	0
Q64737	Q64737	11	11	11	Trifunctional purine biosynthetic protein adenosine-3;Phosphoribosylamine--glycine ligase;Phosphoribosylformylglycinamidine cyclo-ligase;Phosphoribosylglycinamide formyltransferase	Gart	Trifunctional purine biosynthetic protein adenosine-3 OS=Mus musculus OX=10090 GN=Gart PE=1 SV=3	1	11	11	11	1	0	9	4	9	1	0	9	4	9	1	0	9	4	9	18.7	18.7	18.7	107.5	1010	1010	0	27.208	1.6	0	14.5	7.5	15.5	103810000	1923900	0	33412000	10894000	57576000	0	0	22527000	13775000
Q68FD5	Q68FD5	65	65	65	Clathrin heavy chain 1	Cltc	Clathrin heavy chain 1 OS=Mus musculus OX=10090 GN=Cltc PE=1 SV=3	1	65	65	65	11	9	55	37	59	11	9	55	37	59	11	9	55	37	59	49.7	49.7	49.7	191.55	1675	1675	0	323.31	10.1	7.6	43.6	31.6	46.2	3155300000	81979000	35778000	873490000	376640000	1787400000	86749000	55409000	552830000	334270000
Q68FD7;Q80TD3	Q68FD7	3;1	3;1	3;1	Folliculin-interacting protein 1	Fnip1	Folliculin-interacting protein 1 OS=Mus musculus OX=10090 GN=Fnip1 PE=1 SV=1	2	3	3	3	0	0	3	0	0	0	0	3	0	0	0	0	3	0	0	4.5	4.5	4.5	130.12	1165	1165;1108	0	20.507	0	0	4.5	0	0	9142400	0	0	9142400	0	0	0	0	6151100	0
Q68FD9	Q68FD9	13	13	13	UPF0606 protein KIAA1549	Kiaa1549	UPF0606 protein KIAA1549 OS=Mus musculus OX=10090 GN=Kiaa1549 PE=1 SV=3	1	13	13	13	0	0	0	0	13	0	0	0	0	13	0	0	0	0	13	12	12	12	209.22	1940	1940	0	35.388	0	0	0	0	12	149090000	0	0	0	0	149090000	0	0	0	0
Q68FH0	Q68FH0	24	24	24	Plakophilin-4	Pkp4	Plakophilin-4 OS=Mus musculus OX=10090 GN=Pkp4 PE=1 SV=1	1	24	24	24	0	0	0	0	24	0	0	0	0	24	0	0	0	0	24	31.7	31.7	31.7	131.55	1190	1190	0	107.59	0	0	0	0	31.7	245480000	0	0	0	0	245480000	0	0	0	0
Q68FL4	Q68FL4	5	1	1	Putative adenosylhomocysteinase 3	Ahcyl2	Putative adenosylhomocysteinase 3 OS=Mus musculus OX=10090 GN=Ahcyl2 PE=1 SV=1	1	5	1	1	0	0	1	2	5	0	0	0	0	1	0	0	0	0	1	9.6	3.4	3.4	66.899	613	613	0	3.5016	0	0	2.3	3.6	9.6	5011900	0	0	0	0	5011900	0	0	0	0
Q68FL6	Q68FL6	33	33	33	Methionine--tRNA ligase, cytoplasmic	Mars	Methionine--tRNA ligase, cytoplasmic OS=Mus musculus OX=10090 GN=Mars PE=1 SV=1	1	33	33	33	0	2	15	12	31	0	2	15	12	31	0	2	15	12	31	45.5	45.5	45.5	101.43	902	902	0	191.04	0	3.1	26.2	21.7	42.4	643760000	0	6427900	107490000	81038000	448800000	0	10544000	53022000	75452000
Q68FM6	Q68FM6	2	2	2	Protein phosphatase 1 regulatory subunit 29	Elfn2	Protein phosphatase 1 regulatory subunit 29 OS=Mus musculus OX=10090 GN=Elfn2 PE=1 SV=1	1	2	2	2	0	0	0	0	2	0	0	0	0	2	0	0	0	0	2	3.3	3.3	3.3	90.028	823	823	0.0018391	1.6302	0	0	0	0	3.3	7792600	0	0	0	0	7792600	0	0	0	0
Q69ZS6;Q8BG39	Q69ZS6	9;1	9;1	9;1	Synaptic vesicle glycoprotein 2C	Sv2c	Synaptic vesicle glycoprotein 2C OS=Mus musculus OX=10090 GN=Sv2c PE=1 SV=2	2	9	9	9	0	0	1	0	9	0	0	1	0	9	0	0	1	0	9	15.5	15.5	15.5	82.29	727	727;683	0	19.154	0	0	1.1	0	15.5	148260000	0	0	5054900	0	143200000	0	0	0	0
Q69ZS7	Q69ZS7	2	2	2	HBS1-like protein	Hbs1l	HBS1-like protein OS=Mus musculus OX=10090 GN=Hbs1l PE=1 SV=2	1	2	2	2	0	0	0	0	2	0	0	0	0	2	0	0	0	0	2	5.1	5.1	5.1	75.1	682	682	0	3.1845	0	0	0	0	5.1	8057600	0	0	0	0	8057600	0	0	0	0
Q6A026;Q4VA53	Q6A026	5;1	5;1	5;1	Sister chromatid cohesion protein PDS5 homolog A	Pds5a	Sister chromatid cohesion protein PDS5 homolog A OS=Mus musculus OX=10090 GN=Pds5a PE=1 SV=3	2	5	5	5	0	0	0	0	5	0	0	0	0	5	0	0	0	0	5	5.7	5.7	5.7	150.33	1332	1332;1446	0	9.1312	0	0	0	0	5.7	22013000	0	0	0	0	22013000	0	0	0	0
Q6A039	Q6A039	5	5	5	TBC1 domain family member 12	Tbc1d12	TBC1 domain family member 12 OS=Mus musculus OX=10090 GN=Tbc1d12 PE=1 SV=2	1	5	5	5	0	0	0	0	5	0	0	0	0	5	0	0	0	0	5	18.5	18.5	18.5	76.81	696	696	0	48.17	0	0	0	0	18.5	34520000	0	0	0	0	34520000	0	0	0	0
Q6A065;Q8BVZ1	Q6A065	8;1	8;1	8;1	Centrosomal protein of 170 kDa	Cep170	Centrosomal protein of 170 kDa OS=Mus musculus OX=10090 GN=Cep170 PE=1 SV=2	2	8	8	8	7	2	0	0	0	7	2	0	0	0	7	2	0	0	0	6.2	6.2	6.2	175.05	1588	1588;463	0	66.489	5.4	1.6	0	0	0	49105000	41020000	8084400	0	0	0	41020000	0	0	0
Q6A0A9	Q6A0A9	2	2	2	Constitutive coactivator of PPAR-gamma-like protein 1	FAM120A	Constitutive coactivator of PPAR-gamma-like protein 1 OS=Mus musculus OX=10090 GN=FAM120A PE=1 SV=2	1	2	2	2	0	0	0	0	2	0	0	0	0	2	0	0	0	0	2	3.5	3.5	3.5	121.64	1112	1112	0	3.0553	0	0	0	0	3.5	12092000	0	0	0	0	12092000	0	0	0	0
Q6A4J8	Q6A4J8	2	2	2	Ubiquitin carboxyl-terminal hydrolase 7	Usp7	Ubiquitin carboxyl-terminal hydrolase 7 OS=Mus musculus OX=10090 GN=Usp7 PE=1 SV=1	1	2	2	2	0	0	1	0	2	0	0	1	0	2	0	0	1	0	2	3.6	3.6	3.6	128.47	1103	1103	0	5.3832	0	0	1.8	0	3.6	14743000	0	0	2610000	0	12133000	0	0	0	0
Q6DFW4	Q6DFW4	14	14	14	Nucleolar protein 58	Nop58	Nucleolar protein 58 OS=Mus musculus OX=10090 GN=Nop58 PE=1 SV=1	1	14	14	14	1	1	0	4	13	1	1	0	4	13	1	1	0	4	13	38.2	38.2	38.2	60.342	536	536	0	62.867	3.4	3.4	0	11	36	377040000	33848000	24827000	0	39713000	278650000	0	0	0	32198000
Q6DVA0	Q6DVA0	8	8	8	LEM domain-containing protein 2	Lemd2	LEM domain-containing protein 2 OS=Mus musculus OX=10090 GN=Lemd2 PE=1 SV=1	1	8	8	8	0	0	0	0	8	0	0	0	0	8	0	0	0	0	8	24.1	24.1	24.1	57.506	511	511	0	31.927	0	0	0	0	24.1	54583000	0	0	0	0	54583000	0	0	0	0
Q6DYE8	Q6DYE8	7	7	7	Ectonucleotide pyrophosphatase/phosphodiesterase family member 3;Alkaline phosphodiesterase I;Nucleotide pyrophosphatase	Enpp3	Ectonucleotide pyrophosphatase/phosphodiesterase family member 3 OS=Mus musculus OX=10090 GN=Enpp3 PE=1 SV=2	1	7	7	7	0	0	1	2	7	0	0	1	2	7	0	0	1	2	7	12.8	12.8	12.8	98.661	874	874	0	11.893	0	0	3.4	4.7	12.8	77982000	0	0	7659700	8614500	61708000	0	0	0	11592000
Q6GQT9	Q6GQT9	17	17	17	Nodal modulator 1	Nomo1	Nodal modulator 1 OS=Mus musculus OX=10090 GN=Nomo1 PE=1 SV=1	1	17	17	17	0	0	0	8	16	0	0	0	8	16	0	0	0	8	16	23.4	23.4	23.4	133.42	1214	1214	0	29.774	0	0	0	10.5	21.7	150790000	0	0	0	21970000	128820000	0	0	0	25635000
Q6GV12	Q6GV12	3	3	3	3-ketodihydrosphingosine reductase	Kdsr	3-ketodihydrosphingosine reductase OS=Mus musculus OX=10090 GN=Kdsr PE=1 SV=1	1	3	3	3	0	0	0	0	3	0	0	0	0	3	0	0	0	0	3	13.3	13.3	13.3	35.955	332	332	0.0014158	1.8286	0	0	0	0	13.3	20148000	0	0	0	0	20148000	0	0	0	0
Q6NS59	Q6NS59	1	1	1	Protein FAM135A	Fam135a	Protein FAM135A OS=Mus musculus OX=10090 GN=Fam135a PE=1 SV=2	1	1	1	1	0	0	1	0	0	0	0	1	0	0	0	0	1	0	0	2.5	2.5	2.5	166.86	1506	1506	0.009754	1.0262	0	0	2.5	0	0	3826400	0	0	3826400	0	0	0	0	2574500	0
Q6NS82	Q6NS82	5	5	5	Protein FAM134A	Fam134a	Reticulophagy regulator 2 OS=Mus musculus OX=10090 GN=Retreg2 PE=1 SV=2	1	5	5	5	0	0	0	0	5	0	0	0	0	5	0	0	0	0	5	16.6	16.6	16.6	57.541	541	541	0	6.8	0	0	0	0	16.6	78453000	0	0	0	0	78453000	0	0	0	0
Q6NSQ9	Q6NSQ9	2	2	2	Glucose-6-phosphatase 3	G6pc3	Glucose-6-phosphatase 3 OS=Mus musculus OX=10090 GN=G6pc3 PE=1 SV=1	1	2	2	2	0	0	1	1	2	0	0	1	1	2	0	0	1	1	2	10.4	10.4	10.4	38.781	346	346	0	7.5042	0	0	6.1	6.1	10.4	51243000	0	0	10572000	6951000	33720000	0	0	0	0
Q6NV83	Q6NV83	4	4	4	U2 snRNP-associated SURP motif-containing protein	U2surp	U2 snRNP-associated SURP motif-containing protein OS=Mus musculus OX=10090 GN=U2surp PE=1 SV=3	1	4	4	4	1	0	1	0	2	1	0	1	0	2	1	0	1	0	2	6	6	6	118.26	1029	1029	0	3.9421	1.2	0	2.1	0	2.7	15572000	4297200	0	3094900	0	8180300	0	0	0	0
Q6NVG1	Q6NVG1	1	1	1	Lysophospholipid acyltransferase LPCAT4	Lpcat4	Lysophospholipid acyltransferase LPCAT4 OS=Mus musculus OX=10090 GN=Lpcat4 PE=1 SV=1	1	1	1	1	0	0	0	0	1	0	0	0	0	1	0	0	0	0	1	3.1	3.1	3.1	57.143	524	524	0	2.4359	0	0	0	0	3.1	2324300	0	0	0	0	2324300	0	0	0	0
Q6NVG5	Q6NVG5	2	2	2	Melanoregulin	Mreg	Melanoregulin OS=Mus musculus OX=10090 GN=Mreg PE=1 SV=1	1	2	2	2	0	0	2	0	0	0	0	2	0	0	0	0	2	0	0	9.8	9.8	9.8	25.009	214	214	0.00097276	2.0401	0	0	9.8	0	0	10728000	0	0	10728000	0	0	0	0	7217900	0
Q6NZC7	Q6NZC7	3	3	3	SEC23-interacting protein	Sec23ip	SEC23-interacting protein OS=Mus musculus OX=10090 GN=Sec23ip PE=1 SV=2	1	3	3	3	0	0	2	0	3	0	0	2	0	3	0	0	2	0	3	4.7	4.7	4.7	110.78	998	998	0	12.477	0	0	3.6	0	4.7	25937000	0	0	6442900	0	19494000	0	0	5346000	0
Q6NZJ6	Q6NZJ6	26	26	24	Eukaryotic translation initiation factor 4 gamma 1	Eif4g1	Eukaryotic translation initiation factor 4 gamma 1 OS=Mus musculus OX=10090 GN=Eif4g1 PE=1 SV=1	1	26	26	24	10	2	11	8	24	10	2	11	8	24	10	2	10	8	22	23.8	23.8	22.4	176.07	1600	1600	0	115.89	12.1	2.6	10.8	7.9	22.9	597940000	96876000	5860800	68236000	45467000	381500000	98859000	0	62329000	48447000
Q6NZL0	Q6NZL0	4	4	4	Protein SOGA3	Soga3	Protein SOGA3 OS=Mus musculus OX=10090 GN=Soga3 PE=1 SV=2	1	4	4	4	0	0	1	0	3	0	0	1	0	3	0	0	1	0	3	5.7	5.7	5.7	103.48	945	945	0	4.3501	0	0	1.2	0	4.6	11124000	0	0	1839100	0	9284500	0	0	0	0
Q6P1B1	Q6P1B1	19	19	19	Xaa-Pro aminopeptidase 1	Xpnpep1	Xaa-Pro aminopeptidase 1 OS=Mus musculus OX=10090 GN=Xpnpep1 PE=1 SV=1	1	19	19	19	0	0	8	5	19	0	0	8	5	19	0	0	8	5	19	47	47	47	69.59	623	623	0	40.989	0	0	28.9	16.4	47	370850000	0	0	80890000	14789000	275170000	0	0	57716000	20942000
Q6ZWR4;Q6P1F6;Q925E7	Q6ZWR4;Q6P1F6;Q925E7	1;1;1	1;1;1	1;1;1	Serine/threonine-protein phosphatase 2A 55 kDa regulatory subunit B beta isoform;Serine/threonine-protein phosphatase 2A 55 kDa regulatory subunit B alpha isoform;Serine/threonine-protein phosphatase 2A 55 kDa regulatory subunit B delta isoform	Ppp2r2b;Ppp2r2a;Ppp2r2d	Serine/threonine-protein phosphatase 2A 55 kDa regulatory subunit B beta isoform OS=Mus musculus OX=10090 GN=Ppp2r2b PE=1 SV=1;Serine/threonine-protein phosphatase 2A 55 kDa regulatory subunit B alpha isoform OS=Mus musculus OX=10090 GN=Ppp2r2a PE=1 SV=1;S	3	1	1	1	0	0	0	1	0	0	0	0	1	0	0	0	0	1	0	3.2	3.2	3.2	51.71	443	443;447;453	0.0036117	1.507	0	0	0	3.2	0	12834000	0	0	0	12834000	0	0	0	0	10405000
Q6P1H6	Q6P1H6	7	7	7	Ankyrin repeat and LEM domain-containing protein 2	Ankle2	Ankyrin repeat and LEM domain-containing protein 2 OS=Mus musculus OX=10090 GN=Ankle2 PE=1 SV=2	1	7	7	7	0	0	0	0	7	0	0	0	0	7	0	0	0	0	7	13.2	13.2	13.2	106.2	964	964	0	26.981	0	0	0	0	13.2	42211000	0	0	0	0	42211000	0	0	0	0
Q6P2B1;Q8K368	Q6P2B1	8;1	8;1	8;1	Transportin-3	Tnpo3	Transportin-3 OS=Mus musculus OX=10090 GN=Tnpo3 PE=1 SV=1	2	8	8	8	0	0	1	1	8	0	0	1	1	8	0	0	1	1	8	12.5	12.5	12.5	104.17	923	923;1330	0	16.412	0	0	1.4	1.6	12.5	95782000	0	0	5035900	3590200	87156000	0	0	0	0
Q6P2K6;Q922R5	Q6P2K6	5;1	5;1	5;1	Serine/threonine-protein phosphatase 4 regulatory subunit 3A	Smek1	Serine/threonine-protein phosphatase 4 regulatory subunit 3A OS=Mus musculus OX=10090 GN=Ppp4r3a PE=1 SV=1	2	5	5	5	0	0	1	0	4	0	0	1	0	4	0	0	1	0	4	9.8	9.8	9.8	93.841	820	820;820	0	6.2215	0	0	2.2	0	7.6	36085000	0	0	922630	0	35163000	0	0	0	0
Q6P4T2	Q6P4T2	12	12	12	U5 small nuclear ribonucleoprotein 200 kDa helicase	Snrnp200	U5 small nuclear ribonucleoprotein 200 kDa helicase OS=Mus musculus OX=10090 GN=Snrnp200 PE=1 SV=1	1	12	12	12	0	0	2	1	12	0	0	2	1	12	0	0	2	1	12	8.8	8.8	8.8	244.54	2136	2136	0	17.971	0	0	2.1	1.4	8.8	75118000	0	0	8579700	3179000	63360000	0	0	5772500	0
Q6P542	Q6P542	1	1	1	ATP-binding cassette sub-family F member 1	Abcf1	ATP-binding cassette sub-family F member 1 OS=Mus musculus OX=10090 GN=Abcf1 PE=1 SV=1	1	1	1	1	0	0	0	0	1	0	0	0	0	1	0	0	0	0	1	2.9	2.9	2.9	94.944	837	837	0	2.3349	0	0	0	0	2.9	6103900	0	0	0	0	6103900	0	0	0	0
Q6P549	Q6P549	2	2	2	Phosphatidylinositol 3,4,5-trisphosphate 5-phosphatase 2	Inppl1	Phosphatidylinositol 3,4,5-trisphosphate 5-phosphatase 2 OS=Mus musculus OX=10090 GN=Inppl1 PE=1 SV=1	1	2	2	2	2	0	0	0	1	2	0	0	0	1	2	0	0	0	1	3.3	3.3	3.3	138.97	1257	1257	0	3.0201	3.3	0	0	0	1.7	12144000	8762600	0	0	0	3381400	8762600	0	0	0
Q6P5D8	Q6P5D8	41	41	41	Structural maintenance of chromosomes flexible hinge domain-containing protein 1	Smchd1	Structural maintenance of chromosomes flexible hinge domain-containing protein 1 OS=Mus musculus OX=10090 GN=Smchd1 PE=1 SV=2	1	41	41	41	37	16	1	0	1	37	16	1	0	1	37	16	1	0	1	29.1	29.1	29.1	225.65	2007	2007	0	291.89	27.7	11.6	0.4	0	0.5	732690000	626210000	98977000	6613700	0	888510	566620000	183430000	0	0
Q6P5E4	Q6P5E4	40	40	40	UDP-glucose:glycoprotein glucosyltransferase 1	Uggt1	UDP-glucose:glycoprotein glucosyltransferase 1 OS=Mus musculus OX=10090 GN=Uggt1 PE=1 SV=4	1	40	40	40	0	8	12	34	29	0	8	12	34	29	0	8	12	34	29	40.1	40.1	40.1	176.43	1551	1551	0	307.4	0	7.9	12.5	34.6	30.2	899600000	0	26660000	54263000	428500000	390180000	0	41360000	43149000	350660000
Q6P5E6	Q6P5E6	2	2	2	ADP-ribosylation factor-binding protein GGA2	Gga2	ADP-ribosylation factor-binding protein GGA2 OS=Mus musculus OX=10090 GN=Gga2 PE=1 SV=1	1	2	2	2	0	0	1	0	2	0	0	1	0	2	0	0	1	0	2	8.3	8.3	8.3	66.048	603	603	0	9.4996	0	0	3.6	0	8.3	22670000	0	0	4751000	0	17919000	0	0	0	0
Q6P5F6	Q6P5F6	1	1	1	Zinc transporter ZIP10	Slc39a10	Zinc transporter ZIP10 OS=Mus musculus OX=10090 GN=Slc39a10 PE=1 SV=1	1	1	1	1	0	0	1	0	1	0	0	1	0	1	0	0	1	0	1	1.2	1.2	1.2	94.393	833	833	0	3.4188	0	0	1.2	0	1.2	70374000	0	0	8191300	0	62183000	0	0	0	0
Q6P5F7	Q6P5F7	5	5	5	Protein tweety homolog 3	Ttyh3	Protein tweety homolog 3 OS=Mus musculus OX=10090 GN=Ttyh3 PE=1 SV=1	1	5	5	5	0	0	1	1	5	0	0	1	1	5	0	0	1	1	5	13.9	13.9	13.9	57.713	524	524	0	74.804	0	0	4.2	2.7	13.9	82789000	0	0	0	9459800	73329000	0	0	0	0
Q6P5F9	Q6P5F9	25	25	25	Exportin-1	Xpo1	Exportin-1 OS=Mus musculus OX=10090 GN=Xpo1 PE=1 SV=1	1	25	25	25	0	0	16	0	24	0	0	16	0	24	0	0	16	0	24	27	27	27	123.09	1071	1071	0	147.92	0	0	17.6	0	26.8	517290000	0	0	109220000	0	408070000	0	0	89070000	0
Q6P5H2	Q6P5H2	1	1	1	Nestin	Nes	Nestin OS=Mus musculus OX=10090 GN=Nes PE=1 SV=1	1	1	1	1	1	0	0	0	0	1	0	0	0	0	1	0	0	0	0	1.2	1.2	1.2	207.12	1864	1864	0.0062167	1.3932	1.2	0	0	0	0	4466600	4466600	0	0	0	0	4466600	0	0	0
Q6P6J9	Q6P6J9	5	5	5	Thioredoxin domain-containing protein 15	Txndc15	Thioredoxin domain-containing protein 15 OS=Mus musculus OX=10090 GN=Txndc15 PE=1 SV=1	1	5	5	5	0	0	0	5	4	0	0	0	5	4	0	0	0	5	4	25.6	25.6	25.6	38.146	344	344	0	15.168	0	0	0	25.6	19.8	62111000	0	0	0	39936000	22175000	0	0	0	32297000
Q6P8I4	Q6P8I4	6	6	6	PEST proteolytic signal-containing nuclear protein	Pcnp	PEST proteolytic signal-containing nuclear protein OS=Mus musculus OX=10090 GN=Pcnp PE=1 SV=1	1	6	6	6	6	1	2	0	2	6	1	2	0	2	6	1	2	0	2	33.7	33.7	33.7	18.963	178	178	0	12.644	33.7	6.2	15.2	0	16.3	129440000	87320000	4524800	17866000	0	19724000	81132000	0	11558000	0
Q6P9J9	Q6P9J9	14	14	14	Anoctamin-6	Ano6	Anoctamin-6 OS=Mus musculus OX=10090 GN=Ano6 PE=1 SV=1	1	14	14	14	0	0	0	2	14	0	0	0	2	14	0	0	0	2	14	21.2	21.2	21.2	106.25	911	911	0	68.592	0	0	0	4.4	21.2	612360000	0	0	0	9150300	603210000	0	0	0	7418900
Q6P9N1	Q6P9N1	1	1	1	Hyccin	Fam126a	Hyccin OS=Mus musculus OX=10090 GN=Fam126a PE=1 SV=3	1	1	1	1	0	0	0	0	1	0	0	0	0	1	0	0	0	0	1	4.2	4.2	4.2	57.321	521	521	0.00049213	2.1609	0	0	0	0	4.2	2955200	0	0	0	0	2955200	0	0	0	0
Q6P9R2	Q6P9R2	2	2	2	Serine/threonine-protein kinase OSR1	Oxsr1	Serine/threonine-protein kinase OSR1 OS=Mus musculus OX=10090 GN=Oxsr1 PE=1 SV=1	1	2	2	2	0	0	0	1	1	0	0	0	1	1	0	0	0	1	1	4.4	4.4	4.4	58.213	527	527	0.0014402	1.9228	0	0	0	1.7	2.7	7736300	0	0	0	2663900	5072400	0	0	0	2159800
Q6PA06	Q6PA06	3	3	3	Atlastin-2	Atl2	Atlastin-2 OS=Mus musculus OX=10090 GN=Atl2 PE=1 SV=1	1	3	3	3	0	0	0	1	3	0	0	0	1	3	0	0	0	1	3	8.7	8.7	8.7	66.223	583	583	0	9.1906	0	0	0	3.4	8.7	25276000	0	0	0	3738400	21538000	0	0	0	0
Q6PAJ1	Q6PAJ1	2	2	2	Breakpoint cluster region protein	Bcr	Breakpoint cluster region protein OS=Mus musculus OX=10090 GN=Bcr PE=1 SV=3	1	2	2	2	0	0	0	0	2	0	0	0	0	2	0	0	0	0	2	1.9	1.9	1.9	143.07	1270	1270	0.0014098	1.7997	0	0	0	0	1.9	8696900	0	0	0	0	8696900	0	0	0	0
Q6PAR0	Q6PAR0	1	1	1	Kelch domain-containing protein 10	Klhdc10	Kelch domain-containing protein 10 OS=Mus musculus OX=10090 GN=Klhdc10 PE=1 SV=1	1	1	1	1	0	0	0	0	1	0	0	0	0	1	0	0	0	0	1	3.4	3.4	3.4	49.011	439	439	0.0013999	1.7394	0	0	0	0	3.4	3387300	0	0	0	0	3387300	0	0	0	0
Q6PAR5	Q6PAR5	7	7	7	GTPase-activating protein and VPS9 domain-containing protein 1	Gapvd1	GTPase-activating protein and VPS9 domain-containing protein 1 OS=Mus musculus OX=10090 GN=Gapvd1 PE=1 SV=2	1	7	7	7	0	0	1	0	7	0	0	1	0	7	0	0	1	0	7	7.5	7.5	7.5	162.4	1458	1458	0	6.7993	0	0	0.8	0	7.5	48269000	0	0	4166400	0	44103000	0	0	0	0
Q6PAV2	Q6PAV2	3	3	3	Probable E3 ubiquitin-protein ligase HERC4	Herc4	Probable E3 ubiquitin-protein ligase HERC4 OS=Mus musculus OX=10090 GN=Herc4 PE=1 SV=2	1	3	3	3	0	0	0	0	3	0	0	0	0	3	0	0	0	0	3	6.7	6.7	6.7	118.41	1057	1057	0	5.1995	0	0	0	0	6.7	17805000	0	0	0	0	17805000	0	0	0	0
Q6PB44	Q6PB44	2	2	2	Tyrosine-protein phosphatase non-receptor type 23	Ptpn23	Tyrosine-protein phosphatase non-receptor type 23 OS=Mus musculus OX=10090 GN=Ptpn23 PE=1 SV=2	1	2	2	2	1	0	2	0	1	1	0	2	0	1	1	0	2	0	1	3.1	3.1	3.1	185.21	1692	1692	0	3.3118	1.6	0	3.1	0	1.5	19297000	3116900	0	9625000	0	6554800	0	0	6475800	0
Q6PB66	Q6PB66	21	21	21	Leucine-rich PPR motif-containing protein, mitochondrial	Lrpprc	Leucine-rich PPR motif-containing protein, mitochondrial OS=Mus musculus OX=10090 GN=Lrpprc PE=1 SV=2	1	21	21	21	0	1	14	7	14	0	1	14	7	14	0	1	14	7	14	22.2	22.2	22.2	156.61	1392	1392	0	50.332	0	1.9	14.6	8.8	15.4	218610000	0	3949500	74015000	27969000	112680000	0	0	42607000	33887000
Q6PB70	Q6PB70	2	2	2	Anoctamin-8	Ano8	Anoctamin-8 OS=Mus musculus OX=10090 GN=Ano8 PE=1 SV=3	1	2	2	2	0	0	0	0	2	0	0	0	0	2	0	0	0	0	2	3.9	3.9	3.9	119.1	1060	1060	0.00096618	1.9826	0	0	0	0	3.9	18147000	0	0	0	0	18147000	0	0	0	0
Q6PB93	Q6PB93	9	9	9	Polypeptide N-acetylgalactosaminyltransferase 2;Polypeptide N-acetylgalactosaminyltransferase 2 soluble form	Galnt2	Polypeptide N-acetylgalactosaminyltransferase 2 OS=Mus musculus OX=10090 GN=Galnt2 PE=1 SV=1	1	9	9	9	0	0	0	0	9	0	0	0	0	9	0	0	0	0	9	18.9	18.9	18.9	64.514	570	570	0	14.262	0	0	0	0	18.9	96101000	0	0	0	0	96101000	0	0	0	0
Q6PCP5	Q6PCP5	3	3	3	Mitochondrial fission factor	Mff	Mitochondrial fission factor OS=Mus musculus OX=10090 GN=Mff PE=1 SV=1	1	3	3	3	0	0	0	0	3	0	0	0	0	3	0	0	0	0	3	26.5	26.5	26.5	32.931	291	291	0	4.2886	0	0	0	0	26.5	23768000	0	0	0	0	23768000	0	0	0	0
Q6PD03	Q6PD03	2	2	2	Serine/threonine-protein phosphatase 2A 56 kDa regulatory subunit alpha isoform	Ppp2r5a	Serine/threonine-protein phosphatase 2A 56 kDa regulatory subunit alpha isoform OS=Mus musculus OX=10090 GN=Ppp2r5a PE=1 SV=1	1	2	2	2	0	0	1	0	2	0	0	1	0	2	0	0	1	0	2	5.1	5.1	5.1	56.346	486	486	0	3.3105	0	0	2.7	0	5.1	14834000	0	0	1970900	0	12863000	0	0	0	0
Q6PD21	Q6PD21	8	8	8	SH2 domain-containing adapter protein B	Shb	SH2 domain-containing adapter protein B OS=Mus musculus OX=10090 GN=Shb PE=1 SV=2	1	8	8	8	0	0	5	0	7	0	0	5	0	7	0	0	5	0	7	22.9	22.9	22.9	54.707	503	503	0	16.487	0	0	16.7	0	20.1	73863000	0	0	29390000	0	44473000	0	0	22740000	0
Q6PD26	Q6PD26	8	8	8	GPI transamidase component PIG-S	Pigs	GPI transamidase component PIG-S OS=Mus musculus OX=10090 GN=Pigs PE=1 SV=3	1	8	8	8	0	0	0	6	7	0	0	0	6	7	0	0	0	6	7	22.2	22.2	22.2	61.71	555	555	0	18.628	0	0	0	18.2	18.4	78346000	0	0	0	24138000	54208000	0	0	0	21460000
Q6PDC0	Q6PDC0	2	2	2	RUN domain-containing protein 3B	Rundc3b	RUN domain-containing protein 3B OS=Mus musculus OX=10090 GN=Rundc3b PE=1 SV=1	1	2	2	2	0	0	2	0	0	0	0	2	0	0	0	0	2	0	0	6.6	6.6	6.6	45.137	408	408	0.00097752	2.0751	0	0	6.6	0	0	6593900	0	0	6593900	0	0	0	0	4436400	0
Q6PDI5	Q6PDI5	10	10	10	Proteasome-associated protein ECM29 homolog	Ecm29	Proteasome adapter and scaffold protein ECM29 OS=Mus musculus OX=10090 GN=Ecpas PE=1 SV=3	1	10	10	10	0	0	2	0	9	0	0	2	0	9	0	0	2	0	9	9.1	9.1	9.1	203.7	1840	1840	0	25.829	0	0	1.7	0	8	50068000	0	0	5884500	0	44183000	0	0	0	0
Q6PDL0	Q6PDL0	3	3	3	Cytoplasmic dynein 1 light intermediate chain 2	Dync1li2	Cytoplasmic dynein 1 light intermediate chain 2 OS=Mus musculus OX=10090 GN=Dync1li2 PE=1 SV=2	1	3	3	3	0	0	3	1	3	0	0	3	1	3	0	0	3	1	3	9.1	9.1	9.1	54.218	492	492	0	21.271	0	0	9.1	2.4	9.1	45119000	0	0	14453000	1977300	28689000	0	0	9847300	0
Q6PDN3	Q6PDN3	1	1	1	Myosin light chain kinase, smooth muscle;Myosin light chain kinase, smooth muscle, deglutamylated form	Mylk	Myosin light chain kinase, smooth muscle OS=Mus musculus OX=10090 GN=Mylk PE=1 SV=3	1	1	1	1	1	0	0	0	0	1	0	0	0	0	1	0	0	0	0	0.8	0.8	0.8	212.92	1941	1941	0.0018467	1.6702	0.8	0	0	0	0	380120000	380120000	0	0	0	0	380120000	0	0	0
Q6PDQ2;A2A8L1	Q6PDQ2;A2A8L1	4;2	4;2	4;2	Chromodomain-helicase-DNA-binding protein 4;Chromodomain-helicase-DNA-binding protein 5	Chd4;Chd5	Chromodomain-helicase-DNA-binding protein 4 OS=Mus musculus OX=10090 GN=Chd4 PE=1 SV=1;Chromodomain-helicase-DNA-binding protein 5 OS=Mus musculus OX=10090 GN=Chd5 PE=1 SV=1	2	4	4	4	0	0	1	0	3	0	0	1	0	3	0	0	1	0	3	4.2	4.2	4.2	217.75	1915	1915;1946	0	3.1663	0	0	2	0	2.2	12875000	0	0	1040700	0	11835000	0	0	0	0
Q6PDY2	Q6PDY2	2	2	2	2-aminoethanethiol dioxygenase	Ado	2-aminoethanethiol dioxygenase OS=Mus musculus OX=10090 GN=Ado PE=1 SV=2	1	2	2	2	0	0	0	1	2	0	0	0	1	2	0	0	0	1	2	10.9	10.9	10.9	28.372	256	256	0	18.538	0	0	0	6.6	10.9	13759000	0	0	0	0	13759000	0	0	0	0
Q6PE01	Q6PE01	1	1	1	U5 small nuclear ribonucleoprotein 40 kDa protein	Snrnp40	U5 small nuclear ribonucleoprotein 40 kDa protein OS=Mus musculus OX=10090 GN=Snrnp40 PE=1 SV=1	1	1	1	1	0	0	0	1	0	0	0	0	1	0	0	0	0	1	0	8.7	8.7	8.7	39.275	358	358	0.0014111	1.8077	0	0	0	8.7	0	2423200	0	0	0	2423200	0	0	0	0	1964700
Q6PFD9	Q6PFD9	14	14	14	Nuclear pore complex protein Nup98-Nup96;Nuclear pore complex protein Nup98;Nuclear pore complex protein Nup96	Nup98	Nuclear pore complex protein Nup98-Nup96 OS=Mus musculus OX=10090 GN=Nup98 PE=1 SV=2	1	14	14	14	0	0	0	0	14	0	0	0	0	14	0	0	0	0	14	12.7	12.7	12.7	197.24	1816	1816	0	27.741	0	0	0	0	12.7	76115000	0	0	0	0	76115000	0	0	0	0
Q6PGB6	Q6PGB6	2	2	2	N-alpha-acetyltransferase 50	Naa50	N-alpha-acetyltransferase 50 OS=Mus musculus OX=10090 GN=Naa50 PE=1 SV=1	1	2	2	2	0	0	2	1	1	0	0	2	1	1	0	0	2	1	1	16	16	16	19.414	169	169	0	8.3476	0	0	16	8.9	8.9	14126000	0	0	9500200	2281100	2344400	0	0	6391800	0
Q6PGC1	Q6PGC1	12	12	12	ATP-dependent RNA helicase Dhx29	Dhx29	ATP-dependent RNA helicase DHX29 OS=Mus musculus OX=10090 GN=Dhx29 PE=1 SV=1	1	12	12	12	8	4	2	0	4	8	4	2	0	4	8	4	2	0	4	13	13	13	153.97	1365	1365	0	19.171	8.9	3.5	2.4	0	5	102700000	59050000	9213200	17330000	0	17111000	55643000	13767000	0	0
Q6PGH2	Q6PGH2	2	2	2	Hematological and neurological expressed 1-like protein	Hn1l	Jupiter microtubule associated homolog 2 OS=Mus musculus OX=10090 GN=Jpt2 PE=1 SV=1	1	2	2	2	1	1	2	0	0	1	1	2	0	0	1	1	2	0	0	18.9	18.9	18.9	20.02	190	190	0	3.4749	7.4	7.4	18.9	0	0	17183000	6669700	2029400	8484100	0	0	0	0	5708200	0
Q6PGL7	Q6PGL7	23	23	23	WASH complex subunit FAM21	Fam21	WASH complex subunit 2 OS=Mus musculus OX=10090 GN=Washc2 PE=1 SV=1	1	23	23	23	1	0	22	0	6	1	0	22	0	6	1	0	22	0	6	35.3	35.3	35.3	145.31	1334	1334	0	136.6	1.7	0	32.9	0	10.4	185840000	3630600	0	147810000	0	34405000	0	0	95308000	0
Q6PHN9	Q6PHN9	5	5	5	Ras-related protein Rab-35	Rab35	Ras-related protein Rab-35 OS=Mus musculus OX=10090 GN=Rab35 PE=1 SV=1	1	5	5	5	0	0	0	0	5	0	0	0	0	5	0	0	0	0	5	30.3	30.3	30.3	23.025	201	201	0	10.416	0	0	0	0	30.3	39129000	0	0	0	0	39129000	0	0	0	0
Q6PHQ8	Q6PHQ8	2	2	2	N-alpha-acetyltransferase 35, NatC auxiliary subunit	Naa35	N-alpha-acetyltransferase 35, NatC auxiliary subunit OS=Mus musculus OX=10090 GN=Naa35 PE=1 SV=1	1	2	2	2	0	0	0	0	2	0	0	0	0	2	0	0	0	0	2	3.9	3.9	3.9	83.305	725	725	0.0018501	1.6903	0	0	0	0	3.9	6386300	0	0	0	0	6386300	0	0	0	0
Q6PHZ2;P11798	Q6PHZ2	12;3	12;3	9;0	Calcium/calmodulin-dependent protein kinase type II subunit delta	Camk2d	Calcium/calmodulin-dependent protein kinase type II subunit delta OS=Mus musculus OX=10090 GN=Camk2d PE=1 SV=1	2	12	12	9	1	0	3	0	12	1	0	3	0	12	1	0	1	0	9	29.1	29.1	21	56.369	499	499;478	0	42.178	2	0	8.2	0	29.1	170880000	1681600	0	22348000	0	146850000	0	0	19599000	0
Q6PIP5	Q6PIP5	8	8	8	NudC domain-containing protein 1	Nudcd1	NudC domain-containing protein 1 OS=Mus musculus OX=10090 GN=Nudcd1 PE=1 SV=2	1	8	8	8	0	0	3	2	8	0	0	3	2	8	0	0	3	2	8	19.1	19.1	19.1	66.704	582	582	0	23.225	0	0	9.5	6.9	19.1	83226000	0	0	11528000	9603100	62094000	0	0	9605100	10306000
Q6PIU9	Q6PIU9	7	7	7	Uncharacterized protein FLJ45252 homolog		Uncharacterized protein FLJ45252 homolog OS=Mus musculus OX=10090 PE=1 SV=2	1	7	7	7	6	0	0	0	3	6	0	0	0	3	6	0	0	0	3	30.5	30.5	30.5	37.704	354	354	0	16.001	25.4	0	0	0	15	48382000	38867000	0	0	0	9515500	34413000	0	0	0
Q6Q477	Q6Q477	10	1	1	Calcium-transporting ATPase	Atp2b4	Plasma membrane calcium-transporting ATPase 4 OS=Mus musculus OX=10090 GN=Atp2b4 PE=1 SV=1	1	10	1	1	0	0	0	0	10	0	0	0	0	1	0	0	0	0	1	11	1.3	1.3	133.07	1205	1205	0.0018433	1.6545	0	0	0	0	11	5845700	0	0	0	0	5845700	0	0	0	0
Q6QD59	Q6QD59	2	2	2	Vesicle transport protein SEC20	Bnip1	Vesicle transport protein SEC20 OS=Mus musculus OX=10090 GN=Bnip1 PE=1 SV=1	1	2	2	2	0	0	0	0	2	0	0	0	0	2	0	0	0	0	2	11	11	11	26.175	228	228	0.0044924	1.4853	0	0	0	0	11	2940200	0	0	0	0	2940200	0	0	0	0
Q6QI06	Q6QI06	9	9	9	Rapamycin-insensitive companion of mTOR	Rictor	Rapamycin-insensitive companion of mTOR OS=Mus musculus OX=10090 GN=Rictor PE=1 SV=2	1	9	9	9	0	0	0	0	9	0	0	0	0	9	0	0	0	0	9	8.2	8.2	8.2	191.57	1708	1708	0	22.241	0	0	0	0	8.2	51678000	0	0	0	0	51678000	0	0	0	0
Q6RUT7	Q6RUT7	1	1	1	Protein CCSMST1	Ccsmst1	Protein CCSMST1 OS=Mus musculus OX=10090 GN=Ccsmst1 PE=1 SV=1	1	1	1	1	0	0	0	0	1	0	0	0	0	1	0	0	0	0	1	18.4	18.4	18.4	15.348	136	136	0.00096899	1.9976	0	0	0	0	18.4	5124200	0	0	0	0	5124200	0	0	0	0
Q6URW6	Q6URW6	5	1	1	Myosin-14	Myh14	Myosin-14 OS=Mus musculus OX=10090 GN=Myh14 PE=1 SV=1	1	5	1	1	2	1	2	3	5	1	0	1	1	1	1	0	1	1	1	2.7	0.6	0.6	228.58	2000	2000	0.0004902	2.1135	1.4	0.8	1.4	1.8	2.7	47613000	13625000	0	4360400	6500000	23127000	0	0	0	0
Q6Y685	Q6Y685	2	2	2	Transforming acidic coiled-coil-containing protein 1	Tacc1	Transforming acidic coiled-coil-containing protein 1 OS=Mus musculus OX=10090 GN=Tacc1 PE=1 SV=1	1	2	2	2	0	0	1	0	1	0	0	1	0	1	0	0	1	0	1	3	3	3	83.951	774	774	0	2.2116	0	0	1.4	0	1.6	21641000	0	0	16011000	0	5630800	0	0	0	0
Q6ZPJ0	Q6ZPJ0	5	5	5	Testis-expressed sequence 2 protein	Tex2	Testis-expressed protein 2 OS=Mus musculus OX=10090 GN=Tex2 PE=1 SV=2	1	5	5	5	0	0	0	0	5	0	0	0	0	5	0	0	0	0	5	9.1	9.1	9.1	125.22	1128	1128	0	11.473	0	0	0	0	9.1	42706000	0	0	0	0	42706000	0	0	0	0
Q6ZPR5	Q6ZPR5	2	2	2	Sphingomyelin phosphodiesterase 4	Smpd4	Sphingomyelin phosphodiesterase 4 OS=Mus musculus OX=10090 GN=Smpd4 PE=1 SV=2	1	2	2	2	0	0	0	0	2	0	0	0	0	2	0	0	0	0	2	2.9	2.9	2.9	93.275	823	823	0	2.7296	0	0	0	0	2.9	5626400	0	0	0	0	5626400	0	0	0	0
Q6ZPT1	Q6ZPT1	1	1	1	Kelch-like protein 9	Klhl9	Kelch-like protein 9 OS=Mus musculus OX=10090 GN=Klhl9 PE=2 SV=2	1	1	1	1	0	0	0	1	0	0	0	0	1	0	0	0	0	1	0	3.1	3.1	3.1	69.399	617	617	0.006162	1.3291	0	0	0	3.1	0	3631700	0	0	0	3631700	0	0	0	0	2944500
Q6ZPU9	Q6ZPU9	1	1	1	KIF1-binding protein	Kbp	KIF1-binding protein OS=Mus musculus OX=10090 GN=Kif1bp PE=1 SV=2	1	1	1	1	0	0	0	1	1	0	0	0	1	1	0	0	0	1	1	4.9	4.9	4.9	71.051	617	617	0	5.8417	0	0	0	4.9	4.9	7298000	0	0	0	1775900	5522100	0	0	0	0
Q6ZQ08	Q6ZQ08	16	16	16	CCR4-NOT transcription complex subunit 1	Cnot1	CCR4-NOT transcription complex subunit 1 OS=Mus musculus OX=10090 GN=Cnot1 PE=1 SV=2	1	16	16	16	1	1	4	2	14	1	1	4	2	14	1	1	4	2	14	9.9	9.9	9.9	266.8	2375	2375	0	22.07	0.4	1.2	2.5	1.6	8.3	86625000	0	2656100	14334000	3162900	66472000	0	0	6257000	3131500
Q6ZQ38	Q6ZQ38	33	33	33	Cullin-associated NEDD8-dissociated protein 1	Cand1	Cullin-associated NEDD8-dissociated protein 1 OS=Mus musculus OX=10090 GN=Cand1 PE=1 SV=2	1	33	33	33	2	3	21	7	30	2	3	21	7	30	2	3	21	7	30	34.1	34.1	34.1	136.33	1230	1230	0	118.57	2.4	3.4	22.1	6.7	30.2	770150000	7590700	7750200	176250000	41038000	537520000	6611000	10664000	117070000	35147000
Q6ZQ58	Q6ZQ58	9	9	9	La-related protein 1	Larp1	La-related protein 1 OS=Mus musculus OX=10090 GN=Larp1 PE=1 SV=3	1	9	9	9	3	1	1	0	8	3	1	1	0	8	3	1	1	0	8	16.6	16.6	16.6	121.12	1072	1072	0	19.043	4.1	2.2	2.2	0	15.9	80359000	20479000	5431800	5077000	0	49372000	23006000	0	0	0
Q6ZQ88	Q6ZQ88	4	4	4	Lysine-specific histone demethylase 1A	Kdm1a	Lysine-specific histone demethylase 1A OS=Mus musculus OX=10090 GN=Kdm1a PE=1 SV=2	1	4	4	4	0	0	4	0	2	0	0	4	0	2	0	0	4	0	2	10.2	10.2	10.2	92.849	853	853	0	8.4458	0	0	10.2	0	6.4	17479000	0	0	10786000	0	6692900	0	0	6468300	0
Q6ZQE4	Q6ZQE4	2	2	2	Transmembrane protein 194A	Tmem194a	Nuclear envelope integral membrane protein 1 OS=Mus musculus OX=10090 GN=Nemp1 PE=1 SV=2	1	2	2	2	0	0	0	0	2	0	0	0	0	2	0	0	0	0	2	4.6	4.6	4.6	49.816	437	437	0	2.522	0	0	0	0	4.6	18794000	0	0	0	0	18794000	0	0	0	0
Q6ZQI3	Q6ZQI3	6	6	6	Malectin	Mlec	Malectin OS=Mus musculus OX=10090 GN=Mlec PE=1 SV=2	1	6	6	6	0	0	1	3	5	0	0	1	3	5	0	0	1	3	5	30.6	30.6	30.6	32.342	291	291	0	11.262	0	0	4.5	14.1	26.1	44461000	0	0	3910600	8136400	32414000	0	0	0	0
Q6ZQL4	Q6ZQL4	8	8	8	WD repeat-containing protein 43	Wdr43	WD repeat-containing protein 43 OS=Mus musculus OX=10090 GN=Wdr43 PE=2 SV=2	1	8	8	8	0	0	2	3	8	0	0	2	3	8	0	0	2	3	8	20.2	20.2	20.2	75.38	677	677	0	27.263	0	0	6.1	9.6	20.2	116150000	0	0	7981100	13210000	94954000	0	0	9022200	12576000
Q6ZWN5	Q6ZWN5	12	12	12	40S ribosomal protein S9	Rps9	40S ribosomal protein S9 OS=Mus musculus OX=10090 GN=Rps9 PE=1 SV=3	1	12	12	12	1	2	5	4	12	1	2	5	4	12	1	2	5	4	12	36.1	36.1	36.1	22.591	194	194	0	18.231	5.7	10.3	18.6	18.6	36.1	306050000	4421200	5863500	35690000	14211000	245870000	0	10628000	22752000	15066000
Q6ZWQ0	Q6ZWQ0	12	12	11	Nesprin-2	Syne2	Nesprin-2 OS=Mus musculus OX=10090 GN=Syne2 PE=1 SV=2	1	12	12	11	0	0	2	0	10	0	0	2	0	10	0	0	2	0	9	2.6	2.6	2.5	782.72	6874	6874	0	11.898	0	0	0.5	0	2.2	92327000	0	0	23502000	0	68825000	0	0	0	0
Q6ZWQ7	Q6ZWQ7	4	4	4		Spcs3	Signal peptidase complex subunit 3 OS=Mus musculus OX=10090 GN=Spcs3 PE=1 SV=1	1	4	4	4	0	0	0	1	4	0	0	0	1	4	0	0	0	1	4	19.4	19.4	19.4	20.313	180	180	0	5.748	0	0	0	5	19.4	36474000	0	0	0	8818700	27655000	0	0	0	0
Q6ZWR6	Q6ZWR6	6	5	5	Nesprin-1	Syne1	Nesprin-1 OS=Mus musculus OX=10090 GN=Syne1 PE=1 SV=2	1	6	5	5	0	0	0	0	6	0	0	0	0	5	0	0	0	0	5	0.9	0.8	0.8	1009.9	8799	8799	0	11.799	0	0	0	0	0.9	32450000	0	0	0	0	32450000	0	0	0	0
Q6ZWU9	Q6ZWU9	6	6	3	40S ribosomal protein S27	Rps27	40S ribosomal protein S27 OS=Mus musculus OX=10090 GN=Rps27 PE=1 SV=3	1	6	6	3	2	2	4	4	6	2	2	4	4	6	1	1	1	1	3	41.7	41.7	15.5	9.461	84	84	0	21.622	25	31	41.7	41.7	41.7	545860000	53870000	33448000	70776000	78224000	309540000	65664000	56832000	41672000	56923000
Q6ZWV3;P86048	Q6ZWV3;P86048	7;5	7;5	7;5	60S ribosomal protein L10;60S ribosomal protein L10-like	Rpl10;Rpl10l	60S ribosomal protein L10 OS=Mus musculus OX=10090 GN=Rpl10 PE=1 SV=3;60S ribosomal protein L10-like OS=Mus musculus OX=10090 GN=Rpl10l PE=2 SV=1	2	7	7	7	3	2	5	2	6	3	2	5	2	6	3	2	5	2	6	37.4	37.4	37.4	24.604	214	214;214	0	148.62	23.4	19.2	31.8	19.2	33.2	289860000	12390000	8270900	41088000	21358000	206750000	14024000	16607000	25570000	27565000
Q6ZWX6	Q6ZWX6	6	6	6	Eukaryotic translation initiation factor 2 subunit 1	Eif2s1	Eukaryotic translation initiation factor 2 subunit 1 OS=Mus musculus OX=10090 GN=Eif2s1 PE=1 SV=3	1	6	6	6	0	1	2	3	3	0	1	2	3	3	0	1	2	3	3	23.5	23.5	23.5	36.108	315	315	0	10.078	0	3.2	7.9	12.1	9.8	22115000	0	1932700	6770200	1712500	11700000	0	0	4555100	0
Q6ZWY3	Q6ZWY3	4	1	1	40S ribosomal protein S27-like	Rps27l	40S ribosomal protein S27-like OS=Mus musculus OX=10090 GN=Rps27l PE=1 SV=3	1	4	1	1	1	1	3	3	4	0	0	0	0	1	0	0	0	0	1	39.3	13.1	13.1	9.4771	84	84	0.0061728	1.338	9.5	15.5	26.2	26.2	39.3	6112700	0	0	0	0	6112700	0	0	0	0
Q75N73	Q75N73	1	1	1	Zinc transporter ZIP14	Slc39a14	Zinc transporter ZIP14 OS=Mus musculus OX=10090 GN=Slc39a14 PE=1 SV=1	1	1	1	1	0	0	0	0	1	0	0	0	0	1	0	0	0	0	1	6.1	6.1	6.1	53.961	489	489	0.00097513	2.0577	0	0	0	0	6.1	5535000	0	0	0	0	5535000	0	0	0	0
Q76MZ3	Q76MZ3	16	16	12	Serine/threonine-protein phosphatase 2A 65 kDa regulatory subunit A alpha isoform	Ppp2r1a	Serine/threonine-protein phosphatase 2A 65 kDa regulatory subunit A alpha isoform OS=Mus musculus OX=10090 GN=Ppp2r1a PE=1 SV=3	1	16	16	12	0	2	11	7	10	0	2	11	7	10	0	1	8	4	7	35.1	35.1	26.8	65.322	589	589	0	29.412	0	5.4	24.4	15.8	23.8	387650000	0	12962000	150640000	75115000	148930000	0	18414000	93152000	62202000
Q78IK2	Q78IK2	3	3	3	Up-regulated during skeletal muscle growth protein 5	Usmg5	Up-regulated during skeletal muscle growth protein 5 OS=Mus musculus OX=10090 GN=Atp5md PE=1 SV=1	1	3	3	3	0	0	2	3	2	0	0	2	3	2	0	0	2	3	2	44.8	44.8	44.8	6.3814	58	58	0	9.1814	0	0	43.1	44.8	43.1	68489000	0	0	11943000	16556000	39989000	0	0	10542000	6455000
Q78IK4	Q78IK4	1	1	1	MICOS complex subunit Mic27	Apool	MICOS complex subunit Mic27 OS=Mus musculus OX=10090 GN=Apool PE=1 SV=1	1	1	1	1	0	0	0	0	1	0	0	0	0	1	0	0	0	0	1	4.2	4.2	4.2	29.26	265	265	0.0049239	1.4538	0	0	0	0	4.2	5236800	0	0	0	0	5236800	0	0	0	0
Q78JE5	Q78JE5	2	2	2	F-box only protein 22	Fbxo22	F-box only protein 22 OS=Mus musculus OX=10090 GN=Fbxo22 PE=1 SV=2	1	2	2	2	0	0	2	0	0	0	0	2	0	0	0	0	2	0	0	6	6	6	44.202	402	402	0	2.7753	0	0	6	0	0	4502900	0	0	4502900	0	0	0	0	3029600	0
Q78PY7	Q78PY7	27	27	27	Staphylococcal nuclease domain-containing protein 1	Snd1	Staphylococcal nuclease domain-containing protein 1 OS=Mus musculus OX=10090 GN=Snd1 PE=1 SV=1	1	27	27	27	2	3	16	12	26	2	3	16	12	26	2	3	16	12	26	38.6	38.6	38.6	102.09	910	910	0	182.22	2.3	7.1	26.5	21.9	38.6	616180000	13636000	28514000	100200000	110960000	362860000	15625000	39121000	54486000	111780000
Q78T54	Q78T54	1	1	1	Vacuolar ATPase assembly integral membrane protein Vma21	Vma21	Vacuolar ATPase assembly integral membrane protein Vma21 OS=Mus musculus OX=10090 GN=Vma21 PE=1 SV=1	1	1	1	1	0	0	1	1	1	0	0	1	1	1	0	0	1	1	1	11.9	11.9	11.9	11.365	101	101	0	7.6552	0	0	11.9	11.9	11.9	8005000	0	0	0	2110600	5894400	0	0	0	0
Q78XF5	Q78XF5	1	1	1	Oligosaccharyltransferase complex subunit OSTC	Ostc	Oligosaccharyltransferase complex subunit OSTC OS=Mus musculus OX=10090 GN=Ostc PE=1 SV=1	1	1	1	1	0	0	1	0	1	0	0	1	0	1	0	0	1	0	1	8.1	8.1	8.1	16.815	149	149	0	14.77	0	0	8.1	0	8.1	30939000	0	0	0	0	30939000	0	0	0	0
Q78ZA7	Q78ZA7	16	16	14	Nucleosome assembly protein 1-like 4	Nap1l4	Nucleosome assembly protein 1-like 4 OS=Mus musculus OX=10090 GN=Nap1l4 PE=1 SV=1	1	16	16	14	2	0	0	3	16	2	0	0	3	16	2	0	0	2	14	52.3	52.3	49.3	42.679	375	375	0	323.31	12	0	0	14.9	52.3	2326100000	8974900	0	0	11250000	2305800000	11224000	0	0	7286400
Q791T5	Q791T5	2	2	2	Mitochondrial carrier homolog 1	Mtch1	Mitochondrial carrier homolog 1 OS=Mus musculus OX=10090 GN=Mtch1 PE=1 SV=1	1	2	2	2	0	0	0	0	2	0	0	0	0	2	0	0	0	0	2	5.7	5.7	5.7	41.565	389	389	0	3.0705	0	0	0	0	5.7	7255900	0	0	0	0	7255900	0	0	0	0
Q791V5	Q791V5	11	11	11	Mitochondrial carrier homolog 2	Mtch2	Mitochondrial carrier homolog 2 OS=Mus musculus OX=10090 GN=Mtch2 PE=1 SV=1	1	11	11	11	0	1	9	3	10	0	1	9	3	10	0	1	9	3	10	47.5	47.5	47.5	33.499	303	303	0	179.49	0	6.9	35.3	16.2	44.6	598610000	0	6148300	93733000	29108000	469620000	0	0	87809000	50526000
Q7M6Y3	Q7M6Y3	11	11	10	Phosphatidylinositol-binding clathrin assembly protein	Picalm	Phosphatidylinositol-binding clathrin assembly protein OS=Mus musculus OX=10090 GN=Picalm PE=1 SV=1	1	11	11	10	1	1	8	2	11	1	1	8	2	11	1	1	7	2	10	33.2	33.2	31.4	71.543	660	660	0	53.202	1.5	1.5	23.8	3.8	33.2	301730000	11381000	2740200	84147000	13319000	190140000	0	0	55190000	12435000
Q7TMB8	Q7TMB8	6	6	3	Cytoplasmic FMR1-interacting protein 1	Cyfip1	Cytoplasmic FMR1-interacting protein 1 OS=Mus musculus OX=10090 GN=Cyfip1 PE=1 SV=1	1	6	6	3	0	0	0	0	6	0	0	0	0	6	0	0	0	0	3	5.7	5.7	3.1	145.24	1253	1253	0	10.101	0	0	0	0	5.7	44047000	0	0	0	0	44047000	0	0	0	0
Q7TMF2	Q7TMF2	3	3	3	3-5 exoribonuclease 1	Eri1	3-5 exoribonuclease 1 OS=Mus musculus OX=10090 GN=Eri1 PE=1 SV=2	1	3	3	3	0	0	0	0	3	0	0	0	0	3	0	0	0	0	3	12.5	12.5	12.5	39.493	345	345	0	10	0	0	0	0	12.5	25617000	0	0	0	0	25617000	0	0	0	0
Q7TMK9	Q7TMK9	3	3	3	Heterogeneous nuclear ribonucleoprotein Q	Syncrip	Heterogeneous nuclear ribonucleoprotein Q OS=Mus musculus OX=10090 GN=Syncrip PE=1 SV=2	1	3	3	3	0	0	1	1	2	0	0	1	1	2	0	0	1	1	2	5.1	5.1	5.1	69.632	623	623	0.0062057	1.3775	0	0	2.1	1.8	3	18235000	0	0	5862300	2817900	9554700	0	0	0	0
Q9CWF2;Q7TMM9	Q9CWF2;Q7TMM9	23;23	5;5	4;4	Tubulin beta-2B chain;Tubulin beta-2A chain	Tubb2b;Tubb2a	Tubulin beta-2B chain OS=Mus musculus OX=10090 GN=Tubb2b PE=1 SV=1;Tubulin beta-2A chain OS=Mus musculus OX=10090 GN=Tubb2a PE=1 SV=1	2	23	5	4	11	19	21	21	22	0	2	4	4	5	0	1	3	3	4	63.4	21.3	18.7	49.953	445	445;445	0	13.783	33.9	50.6	56.2	60	63.4	118960000	0	10418000	21347000	40623000	46569000	0	18521000	17076000	28862000
Q7TMQ7	Q7TMQ7	12	12	12	WD repeat-containing protein 91	Wdr91	WD repeat-containing protein 91 OS=Mus musculus OX=10090 GN=Wdr91 PE=1 SV=1	1	12	12	12	0	0	12	0	0	0	0	12	0	0	0	0	12	0	0	28.5	28.5	28.5	83.42	748	748	0	34.018	0	0	28.5	0	0	53472000	0	0	53472000	0	0	0	0	35977000	0
Q7TMY8	Q7TMY8	8	8	8	E3 ubiquitin-protein ligase HUWE1	Huwe1	E3 ubiquitin-protein ligase HUWE1 OS=Mus musculus OX=10090 GN=Huwe1 PE=1 SV=5	1	8	8	8	0	0	0	1	8	0	0	0	1	8	0	0	0	1	8	3.3	3.3	3.3	482.63	4377	4377	0	17.22	0	0	0	0.2	3.3	94279000	0	0	0	11184000	83095000	0	0	0	0
Q7TN29	Q7TN29	8	8	8	Stromal membrane-associated protein 2	Smap2	Stromal membrane-associated protein 2 OS=Mus musculus OX=10090 GN=Smap2 PE=1 SV=1	1	8	8	8	0	0	8	0	0	0	0	8	0	0	0	0	8	0	0	24.8	24.8	24.8	46.577	428	428	0	65.48	0	0	24.8	0	0	144550000	0	0	144550000	0	0	0	0	97257000	0
Q7TNC4;Q9CYI4	Q7TNC4	3;1	3;1	3;1	Putative RNA-binding protein Luc7-like 2	Luc7l2	Putative RNA-binding protein Luc7-like 2 OS=Mus musculus OX=10090 GN=Luc7l2 PE=1 SV=1	2	3	3	3	0	1	2	2	0	0	1	2	2	0	0	1	2	2	0	10.2	10.2	10.2	46.582	392	392;371	0	3.0947	0	3.8	6.4	8.2	0	22320000	0	3316600	11254000	7748500	0	0	0	0	6282400
Q7TNE3	Q7TNE3	2	2	2	Sperm-associated antigen 7	Spag7	Sperm-associated antigen 7 OS=Mus musculus OX=10090 GN=Spag7 PE=1 SV=1	1	2	2	2	2	0	0	0	0	2	0	0	0	0	2	0	0	0	0	14.5	14.5	14.5	25.921	227	227	0	27.664	14.5	0	0	0	0	5775700	5775700	0	0	0	0	5775700	0	0	0
Q7TNP2	Q7TNP2	5	1	1	Serine/threonine-protein phosphatase 2A 65 kDa regulatory subunit A beta isoform	Ppp2r1b	Serine/threonine-protein phosphatase 2A 65 kDa regulatory subunit A beta isoform OS=Mus musculus OX=10090 GN=Ppp2r1b PE=1 SV=2	1	5	1	1	0	1	3	3	4	0	0	0	0	1	0	0	0	0	1	11.5	3.3	3.3	65.934	601	601	0.0065531	1.2538	0	2	6	7	10.3	4241700	0	0	0	0	4241700	0	0	0	0
Q7TNS2	Q7TNS2	2	2	2	MICOS complex subunit Mic10	Minos1	MICOS complex subunit Mic10 OS=Mus musculus OX=10090 GN=Minos1 PE=1 SV=1	1	2	2	2	1	1	1	1	2	1	1	1	1	2	1	1	1	1	2	52.6	52.6	52.6	8.5669	76	76	0	2.5134	10.5	10.5	42.1	10.5	52.6	96434000	8589800	7594100	3612000	19757000	56881000	0	0	0	0
Q7TPR4;Q9JI91	Q7TPR4	44;10	44;10	26;1	Alpha-actinin-1	Actn1	Alpha-actinin-1 OS=Mus musculus OX=10090 GN=Actn1 PE=1 SV=1	2	44	44	26	3	5	26	21	43	3	5	26	21	43	0	2	15	10	25	55.3	55.3	37.9	103.07	892	892;894	0	269.63	4.3	8	38.2	31.3	54	1252200000	19962000	21688000	232110000	124610000	853830000	24354000	27615000	168650000	115340000
Q7TPV4	Q7TPV4	14	14	14	Myb-binding protein 1A	Mybbp1a	Myb-binding protein 1A OS=Mus musculus OX=10090 GN=Mybbp1a PE=1 SV=2	1	14	14	14	0	0	3	2	14	0	0	3	2	14	0	0	3	2	14	17	17	17	152.04	1344	1344	0	162.33	0	0	3.4	2.8	17	294000000	0	0	36252000	7124400	250620000	0	0	15496000	7140100
Q7TQ95	Q7TQ95	20	20	20	Protein lunapark	Lnp	Endoplasmic reticulum junction formation protein lunapark OS=Mus musculus OX=10090 GN=Lnpk PE=1 SV=1	1	20	20	20	0	0	4	4	20	0	0	4	4	20	0	0	4	4	20	54.4	54.4	54.4	47.499	425	425	0	111.79	0	0	17.6	17.6	54.4	692110000	0	0	23308000	19574000	649230000	0	0	19583000	20288000
Q7TQE6	Q7TQE6	4	4	4	Macoilin	Tmem57	Macoilin OS=Mus musculus OX=10090 GN=Maco1 PE=1 SV=1	1	4	4	4	0	0	0	0	4	0	0	0	0	4	0	0	0	0	4	13.1	13.1	13.1	76.088	664	664	0	5.2708	0	0	0	0	13.1	24093000	0	0	0	0	24093000	0	0	0	0
Q7TQH0	Q7TQH0	6	6	6	Ataxin-2-like protein	Atxn2l	Ataxin-2-like protein OS=Mus musculus OX=10090 GN=Atxn2l PE=1 SV=1	1	6	6	6	4	2	0	0	0	4	2	0	0	0	4	2	0	0	0	11.1	11.1	11.1	110.65	1049	1049	0	15.539	9.2	1.9	0	0	0	50022000	22285000	27737000	0	0	0	22285000	0	0	0
Q7TQI3	Q7TQI3	5	5	5	Ubiquitin thioesterase OTUB1	Otub1	Ubiquitin thioesterase OTUB1 OS=Mus musculus OX=10090 GN=Otub1 PE=1 SV=2	1	5	5	5	0	1	4	4	5	0	1	4	4	5	0	1	4	4	5	25.5	25.5	25.5	31.27	271	271	0	38.506	0	5.5	22.1	15.9	25.5	115170000	0	1109600	29969000	17208000	66882000	0	0	24449000	16146000
Q7TQK4	Q7TQK4	2	2	2	Exosome complex component RRP40	Exosc3	Exosome complex component RRP40 OS=Mus musculus OX=10090 GN=Exosc3 PE=1 SV=3	1	2	2	2	0	0	2	1	1	0	0	2	1	1	0	0	2	1	1	19.7	19.7	19.7	29.546	274	274	0	5.5618	0	0	19.7	8	11.7	13177000	0	0	7127000	2359600	3690600	0	0	4795200	0
Q7TSC1	Q7TSC1	3	3	3	Protein PRRC2A	Prrc2a	Protein PRRC2A OS=Mus musculus OX=10090 GN=Prrc2a PE=1 SV=1	1	3	3	3	3	0	0	0	0	3	0	0	0	0	3	0	0	0	0	2.8	2.8	2.8	229.2	2158	2158	0	2.6867	2.8	0	0	0	0	15649000	15649000	0	0	0	0	15649000	0	0	0
Q7TSC3	Q7TSC3	1	1	1	Serine/threonine-protein kinase Nek5	Nek5	Serine/threonine-protein kinase Nek5 OS=Mus musculus OX=10090 GN=Nek5 PE=2 SV=1	1	1	1	1	1	1	0	0	0	1	1	0	0	0	1	1	0	0	0	1.6	1.6	1.6	71.79	627	627	1	-2	1.6	1.6	0	0	0	0	0	0	0	0	0	0	0	0	0
Q7TSG5	Q7TSG5	1	1	1	SH3 domain-containing protein 21	Sh3d21	SH3 domain-containing protein 21 OS=Mus musculus OX=10090 GN=Sh3d21 PE=1 SV=1	1	1	1	1	1	1	1	1	1	1	1	1	1	1	1	1	1	1	1	1.6	1.6	1.6	60.323	549	549	0.0093379	1.0433	1.6	1.6	1.6	1.6	1.6	1650500000	649110000	279960000	293540000	235250000	192680000	669990000	0	179180000	189370000
Q7TSJ2	Q7TSJ2	12	12	12	Microtubule-associated protein 6	Map6	Microtubule-associated protein 6 OS=Mus musculus OX=10090 GN=Map6 PE=1 SV=2	1	12	12	12	0	0	7	0	11	0	0	7	0	11	0	0	7	0	11	26.2	26.2	26.2	96.449	906	906	0	70.032	0	0	12.6	0	25.9	147590000	0	0	28494000	0	119090000	0	0	26238000	0
Q7TSV4	Q7TSV4	7	7	7	Phosphoglucomutase-2	Pgm2	Phosphoglucomutase-2 OS=Mus musculus OX=10090 GN=Pgm2 PE=1 SV=1	1	7	7	7	0	0	2	0	7	0	0	2	0	7	0	0	2	0	7	19	19	19	68.747	620	620	0	18.439	0	0	6.6	0	19	52541000	0	0	8344600	0	44196000	0	0	7030300	0
Q7TT37	Q7TT37	6	6	6	Elongator complex protein 1	Ikbkap	Elongator complex protein 1 OS=Mus musculus OX=10090 GN=Elp1 PE=1 SV=2	1	6	6	6	0	0	1	0	6	0	0	1	0	6	0	0	1	0	6	10.4	10.4	10.4	149.58	1333	1333	0	19.386	0	0	1	0	10.4	32558000	0	0	1746600	0	30811000	0	0	0	0
Q7TT45	Q7TT45	8	1	1	Ras-related GTP-binding protein D	Rragd	Ras-related GTP-binding protein D OS=Mus musculus OX=10090 GN=Rragd PE=1 SV=2	1	8	1	1	0	0	8	0	2	0	0	1	0	0	0	0	1	0	0	17.4	3.1	3.1	51.232	449	449	0	2.2513	0	0	17.4	0	4.7	3030200	0	0	3030200	0	0	0	0	2038700	0
Q80SW1	Q80SW1	8	8	4	Putative adenosylhomocysteinase 2	Ahcyl1	S-adenosylhomocysteine hydrolase-like protein 1 OS=Mus musculus OX=10090 GN=Ahcyl1 PE=1 SV=1	1	8	8	4	0	0	2	3	8	0	0	2	3	8	0	0	1	1	4	19.8	19.8	12.6	58.951	530	530	0	14.696	0	0	6.6	8.1	19.8	86780000	0	0	9173500	10346000	67260000	0	0	8824200	9755600
Q80SY5	Q80SY5	2	2	2	Pre-mRNA-splicing factor 38B	Prpf38b	Pre-mRNA-splicing factor 38B OS=Mus musculus OX=10090 GN=Prpf38b PE=1 SV=1	1	2	2	2	0	0	0	0	2	0	0	0	0	2	0	0	0	0	2	4.1	4.1	4.1	63.752	542	542	0	5.7623	0	0	0	0	4.1	9920100	0	0	0	0	9920100	0	0	0	0
Q80SZ7	Q80SZ7	3	3	3	Guanine nucleotide-binding protein G(I)/G(S)/G(O) subunit gamma-5	Gng5	Guanine nucleotide-binding protein G(I)/G(S)/G(O) subunit gamma-5 OS=Mus musculus OX=10090 GN=Gng5 PE=1 SV=2	1	3	3	3	0	0	3	1	3	0	0	3	1	3	0	0	3	1	3	66.2	66.2	66.2	7.3184	68	68	0	5.595	0	0	66.2	10.3	66.2	76015000	0	0	27489000	8671600	39855000	0	0	18260000	0
Q80TA1	Q80TA1	1	1	1	Ethanolaminephosphotransferase 1	Ept1	Ethanolaminephosphotransferase 1 OS=Mus musculus OX=10090 GN=Selenoi PE=2 SV=3	1	1	1	1	0	0	0	0	1	0	0	0	0	1	0	0	0	0	1	4.5	4.5	4.5	45.345	398	398	0	3.1244	0	0	0	0	4.5	4116800	0	0	0	0	4116800	0	0	0	0
Q80TB8	Q80TB8	21	21	21	Synaptic vesicle membrane protein VAT-1 homolog-like	Vat1l	Synaptic vesicle membrane protein VAT-1 homolog-like OS=Mus musculus OX=10090 GN=Vat1l PE=1 SV=2	1	21	21	21	3	6	19	15	16	3	6	19	15	16	3	6	19	15	16	60	60	60	45.817	417	417	0	101.15	15.1	29.3	58	53.2	51.8	941490000	13378000	56283000	392460000	165750000	313620000	17261000	90948000	244370000	136620000
Q80TH2	Q80TH2	8	8	8	Protein LAP2	Erbb2ip	Erbin OS=Mus musculus OX=10090 GN=Erbin PE=1 SV=3	1	8	8	8	1	0	0	0	8	1	0	0	0	8	1	0	0	0	8	10.5	10.5	10.5	157.25	1402	1402	0	32.827	0.8	0	0	0	10.5	88428000	3418300	0	0	0	85010000	0	0	0	0
Q80TL7	Q80TL7	9	9	9	Protein MON2 homolog	Mon2	Protein MON2 homolog OS=Mus musculus OX=10090 GN=Mon2 PE=1 SV=2	1	9	9	9	0	0	9	0	2	0	0	9	0	2	0	0	9	0	2	5.5	5.5	5.5	189.08	1715	1715	0	16.638	0	0	5.5	0	1.2	96840000	0	0	47317000	0	49523000	0	0	34141000	0
Q80TM9	Q80TM9	2	2	2	Nischarin	Nisch	Nischarin OS=Mus musculus OX=10090 GN=Nisch PE=1 SV=2	1	2	2	2	0	0	1	0	1	0	0	1	0	1	0	0	1	0	1	1.7	1.7	1.7	175.01	1593	1593	0.006135	1.2893	0	0	1.1	0	0.6	8425100	0	0	3248200	0	5176900	0	0	2185400	0
Q80TN4	Q80TN4	5	5	5	DnaJ homolog subfamily C member 16	Dnajc16	DnaJ homolog subfamily C member 16 OS=Mus musculus OX=10090 GN=Dnajc16 PE=1 SV=2	1	5	5	5	0	0	0	4	1	0	0	0	4	1	0	0	0	4	1	9.1	9.1	9.1	89.135	772	772	0	9.6469	0	0	0	8	1	24396000	0	0	0	19807000	4589200	0	0	0	16059000
Q80TN5	Q80TN5	3	3	3	Palmitoyltransferase ZDHHC17	Zdhhc17	Palmitoyltransferase ZDHHC17 OS=Mus musculus OX=10090 GN=Zdhhc17 PE=1 SV=2	1	3	3	3	0	0	0	0	3	0	0	0	0	3	0	0	0	0	3	5.9	5.9	5.9	72.62	632	632	0	6.5702	0	0	0	0	5.9	34020000	0	0	0	0	34020000	0	0	0	0
Q80TV8	Q80TV8	1	1	1	CLIP-associating protein 1	Clasp1	CLIP-associating protein 1 OS=Mus musculus OX=10090 GN=Clasp1 PE=1 SV=2	1	1	1	1	0	0	0	0	1	0	0	0	0	1	0	0	0	0	1	1.2	1.2	1.2	169.23	1535	1535	0	2.4281	0	0	0	0	1.2	3300900	0	0	0	0	3300900	0	0	0	0
Q80TY0	Q80TY0	3	3	3	Formin-binding protein 1	Fnbp1	Formin-binding protein 1 OS=Mus musculus OX=10090 GN=Fnbp1 PE=1 SV=2	1	3	3	3	0	0	2	0	3	0	0	2	0	3	0	0	2	0	3	8.8	8.8	8.8	71.343	616	616	0	9.6826	0	0	7	0	8.8	19215000	0	0	5468900	0	13746000	0	0	4598400	0
Q80U44	Q80U44	7	7	7	Zinc finger FYVE domain-containing protein 16	Zfyve16	Zinc finger FYVE domain-containing protein 16 OS=Mus musculus OX=10090 GN=Zfyve16 PE=1 SV=2	1	7	7	7	0	0	7	0	2	0	0	7	0	2	0	0	7	0	2	6.3	6.3	6.3	166.67	1528	1528	0	15.191	0	0	6.3	0	1.8	41126000	0	0	22737000	0	18389000	0	0	12591000	0
Q80U93	Q80U93	3	3	3	Nuclear pore complex protein Nup214	Nup214	Nuclear pore complex protein Nup214 OS=Mus musculus OX=10090 GN=Nup214 PE=1 SV=2	1	3	3	3	3	0	0	0	0	3	0	0	0	0	3	0	0	0	0	2	2	2	212.98	2085	2085	0	11.729	2	0	0	0	0	14760000	14760000	0	0	0	0	14760000	0	0	0
Q80U95	Q80U95	1	1	1	Ubiquitin-protein ligase E3C	Ube3c	Ubiquitin-protein ligase E3C OS=Mus musculus OX=10090 GN=Ube3c PE=1 SV=2	1	1	1	1	0	0	0	0	1	0	0	0	0	1	0	0	0	0	1	2.1	2.1	2.1	123.97	1083	1083	0	2.3995	0	0	0	0	2.1	2325900	0	0	0	0	2325900	0	0	0	0
Q80UG1	Q80UG1	1	1	1	Fatty acid desaturase 6	Fads6	Fatty acid desaturase 6 OS=Mus musculus OX=10090 GN=Fads6 PE=2 SV=1	1	1	1	1	0	0	0	0	1	0	0	0	0	1	0	0	0	0	1	5.3	5.3	5.3	38.83	342	342	0	2.8565	0	0	0	0	5.3	4255400	0	0	0	0	4255400	0	0	0	0
Q80UG5	Q80UG5	9	9	9	Septin-9	2019-09-09	Septin-9 OS=Mus musculus OX=10090 GN=Sept9 PE=1 SV=1	1	9	9	9	6	4	5	3	5	6	4	5	3	5	6	4	5	3	5	23.7	23.7	23.7	65.574	583	583	0	16.274	17	12.9	13.2	9.4	14.1	114280000	52495000	12357000	17560000	7954900	23915000	40949000	21170000	11573000	12041000
Q80UM3	Q80UM3	16	16	16	N-alpha-acetyltransferase 15, NatA auxiliary subunit	Naa15	N-alpha-acetyltransferase 15, NatA auxiliary subunit OS=Mus musculus OX=10090 GN=Naa15 PE=1 SV=1	1	16	16	16	0	0	1	0	16	0	0	1	0	16	0	0	1	0	16	25.2	25.2	25.2	100.96	865	865	0	35.155	0	0	1	0	25.2	119340000	0	0	1463600	0	117880000	0	0	0	0
Q80UM7	Q80UM7	8	8	8	Mannosyl-oligosaccharide glucosidase	Mogs	Mannosyl-oligosaccharide glucosidase OS=Mus musculus OX=10090 GN=Mogs PE=1 SV=1	1	8	8	8	0	0	0	1	8	0	0	0	1	8	0	0	0	1	8	14.9	14.9	14.9	91.83	834	834	0	12.268	0	0	0	2.6	14.9	65454000	0	0	0	2244500	63210000	0	0	0	0
Q80UP8	Q80UP8	14	14	14	Sodium-dependent phosphate transporter 2	Slc20a2	Sodium-dependent phosphate transporter 2 OS=Mus musculus OX=10090 GN=Slc20a2 PE=1 SV=2	1	14	14	14	1	0	7	1	13	1	0	7	1	13	1	0	7	1	13	26.1	26.1	26.1	70.865	656	656	0	151.17	1.4	0	19.7	1.4	24.7	1333700000	186550000	0	105870000	8830700	1032500000	0	0	94543000	0
Q80UU9	Q80UU9	7	7	7	Membrane-associated progesterone receptor component 2	Pgrmc2	Membrane-associated progesterone receptor component 2 OS=Mus musculus OX=10090 GN=Pgrmc2 PE=1 SV=2	1	7	7	7	0	0	2	2	7	0	0	2	2	7	0	0	2	2	7	48.8	48.8	48.8	23.334	217	217	0	89.1	0	0	15.2	15.2	48.8	90010000	0	0	11210000	11865000	66936000	0	0	8793100	12135000
Q80VJ3	Q80VJ3	2	2	2	2-deoxynucleoside 5-phosphate N-hydrolase 1	Dnph1	2-deoxynucleoside 5-phosphate N-hydrolase 1 OS=Mus musculus OX=10090 GN=Dnph1 PE=1 SV=2	1	2	2	2	0	0	2	0	0	0	0	2	0	0	0	0	2	0	0	26.6	26.6	26.6	18.977	173	173	0.0022883	1.5849	0	0	26.6	0	0	7664900	0	0	7664900	0	0	0	0	5157000	0
Q80VL1	Q80VL1	1	1	1	Tudor and KH domain-containing protein	Tdrkh	Tudor and KH domain-containing protein OS=Mus musculus OX=10090 GN=Tdrkh PE=1 SV=1	1	1	1	1	0	0	0	0	1	0	0	0	0	1	0	0	0	0	1	3.9	3.9	3.9	62.133	560	560	0	19.221	0	0	0	0	3.9	4570500	0	0	0	0	4570500	0	0	0	0
Q80VP8	Q80VP8	1	1	1	Transmembrane protein 106C	Tmem106c	Transmembrane protein 106C OS=Mus musculus OX=10090 GN=Tmem106c PE=2 SV=1	1	1	1	1	0	0	0	0	1	0	0	0	0	1	0	0	0	0	1	12.3	12.3	12.3	28.952	260	260	0.001443	1.9472	0	0	0	0	12.3	5410300	0	0	0	0	5410300	0	0	0	0
Q80VQ0	Q80VQ0	1	1	1	Aldehyde dehydrogenase family 3 member B1	Aldh3b1	Aldehyde dehydrogenase family 3 member B1 OS=Mus musculus OX=10090 GN=Aldh3b1 PE=1 SV=1	1	1	1	1	0	0	0	0	1	0	0	0	0	1	0	0	0	0	1	2.4	2.4	2.4	52.292	468	468	0.0053691	1.4473	0	0	0	0	2.4	4377600	0	0	0	0	4377600	0	0	0	0
Q80W21;P15626;P10649	Q80W21;P15626;P10649	3;2;2	2;1;1	2;1;1	Glutathione S-transferase Mu 7;Glutathione S-transferase Mu 2;Glutathione S-transferase Mu 1	Gstm7;Gstm2;Gstm1	Glutathione S-transferase Mu 7 OS=Mus musculus OX=10090 GN=Gstm7 PE=1 SV=1;Glutathione S-transferase Mu 2 OS=Mus musculus OX=10090 GN=Gstm2 PE=1 SV=2;Glutathione S-transferase Mu 1 OS=Mus musculus OX=10090 GN=Gstm1 PE=1 SV=2	3	3	2	2	0	1	1	1	2	0	1	0	0	1	0	1	0	0	1	18.3	14.2	14.2	25.709	218	218;218;218	0	10.387	0	6.4	4.1	4.1	11.9	9415000	0	5369100	0	0	4045800	0	6717600	0	0
Q80W47	Q80W47	6	6	6	WD repeat domain phosphoinositide-interacting protein 2	Wipi2	WD repeat domain phosphoinositide-interacting protein 2 OS=Mus musculus OX=10090 GN=Wipi2 PE=1 SV=1	1	6	6	6	2	0	4	1	6	2	0	4	1	6	2	0	4	1	6	27.4	27.4	27.4	48.477	445	445	0	196.13	14.6	0	21.3	5.2	27.4	166650000	15793000	0	19090000	3558900	128200000	24068000	0	17714000	0
Q80W54	Q80W54	5	5	5	CAAX prenyl protease 1 homolog	Zmpste24	CAAX prenyl protease 1 homolog OS=Mus musculus OX=10090 GN=Zmpste24 PE=1 SV=2	1	5	5	5	0	0	2	0	4	0	0	2	0	4	0	0	2	0	4	12	12	12	54.734	475	475	0	8.7124	0	0	5.1	0	12	29045000	0	0	0	0	29045000	0	0	0	0
Q80WC7	Q80WC7	9	9	9	Arf-GAP domain and FG repeat-containing protein 2	Agfg2	Arf-GAP domain and FG repeat-containing protein 2 OS=Mus musculus OX=10090 GN=Agfg2 PE=1 SV=1	1	9	9	9	0	0	9	0	1	0	0	9	0	1	0	0	9	0	1	28.2	28.2	28.2	48.967	479	479	0	23.772	0	0	28.2	0	5.6	138440000	0	0	134320000	0	4120200	0	0	90372000	0
Q80WG5	Q80WG5	6	5	5	Volume-regulated anion channel subunit LRRC8A	Lrrc8a	Volume-regulated anion channel subunit LRRC8A OS=Mus musculus OX=10090 GN=Lrrc8a PE=1 SV=1	1	6	5	5	0	0	0	0	6	0	0	0	0	5	0	0	0	0	5	9.8	8.6	8.6	94.118	810	810	0	3.4219	0	0	0	0	9.8	24680000	0	0	0	0	24680000	0	0	0	0
Q80WJ7	Q80WJ7	19	19	19	Protein LYRIC	Mtdh	Protein LYRIC OS=Mus musculus OX=10090 GN=Mtdh PE=1 SV=1	1	19	19	19	4	3	3	7	18	4	3	3	7	18	4	3	3	7	18	43	43	43	63.845	579	579	0	214.33	11.9	9.5	6.4	18.5	41.3	647430000	55543000	10915000	19390000	29245000	532330000	49416000	39197000	14511000	26743000
Q80WQ2	Q80WQ2	3	3	3	Protein VAC14 homolog	Vac14	Protein VAC14 homolog OS=Mus musculus OX=10090 GN=Vac14 PE=1 SV=1	1	3	3	3	0	0	0	0	3	0	0	0	0	3	0	0	0	0	3	4.3	4.3	4.3	88.047	782	782	0	3.7418	0	0	0	0	4.3	8674300	0	0	0	0	8674300	0	0	0	0
Q80WS3	Q80WS3	3	1	1	rRNA/tRNA 2-O-methyltransferase fibrillarin-like protein 1	Fbll1	rRNA/tRNA 2-O-methyltransferase fibrillarin-like protein 1 OS=Mus musculus OX=10090 GN=Fbll1 PE=1 SV=1	1	3	1	1	1	1	1	2	3	1	0	0	1	1	1	0	0	1	1	11.5	3.5	3.5	33.338	314	314	0.0014144	1.8246	3.5	4.5	4.5	8	11.5	15249000	0	0	0	0	15249000	0	0	0	0
Q80WW9	Q80WW9	3	3	3	DDRGK domain-containing protein 1	Ddrgk1	DDRGK domain-containing protein 1 OS=Mus musculus OX=10090 GN=Ddrgk1 PE=1 SV=2	1	3	3	3	0	0	2	0	3	0	0	2	0	3	0	0	2	0	3	18.7	18.7	18.7	35.977	315	315	0	5.3258	0	0	15.6	0	18.7	57447000	0	0	9849300	0	47598000	0	0	8022500	0
Q80X41	Q80X41	5	5	5	Serine/threonine-protein kinase VRK1	Vrk1	Serine/threonine-protein kinase VRK1 OS=Mus musculus OX=10090 GN=Vrk1 PE=1 SV=2	1	5	5	5	0	0	0	0	5	0	0	0	0	5	0	0	0	0	5	21.1	21.1	21.1	49.74	440	440	0	11.879	0	0	0	0	21.1	37578000	0	0	0	0	37578000	0	0	0	0
Q80X50	Q80X50	9	9	9	Ubiquitin-associated protein 2-like	Ubap2l	Ubiquitin-associated protein 2-like OS=Mus musculus OX=10090 GN=Ubap2l PE=1 SV=1	1	9	9	9	9	3	0	0	0	9	3	0	0	0	9	3	0	0	0	12.1	12.1	12.1	116.8	1107	1107	0	36.332	12.1	4.3	0	0	0	111900000	83269000	28629000	0	0	0	89451000	29638000	0	0
Q80X71	Q80X71	5	5	5	Transmembrane protein 106B	Tmem106b	Transmembrane protein 106B OS=Mus musculus OX=10090 GN=Tmem106b PE=1 SV=1	1	5	5	5	0	0	2	0	5	0	0	2	0	5	0	0	2	0	5	25.8	25.8	25.8	31.172	275	275	0	34.816	0	0	14.5	0	25.8	25315000	0	0	7209600	0	18105000	0	0	6485400	0
Q80X80	Q80X80	6	6	6	C2 domain-containing protein 2-like	C2cd2l	Phospholipid transfer protein C2CD2L OS=Mus musculus OX=10090 GN=C2cd2l PE=1 SV=3	1	6	6	6	0	0	0	0	6	0	0	0	0	6	0	0	0	0	6	17.8	17.8	17.8	76.328	706	706	0	22.482	0	0	0	0	17.8	38636000	0	0	0	0	38636000	0	0	0	0
Q80X82	Q80X82	1	1	1	Symplekin	Sympk	Symplekin OS=Mus musculus OX=10090 GN=Sympk PE=1 SV=1	1	1	1	1	0	0	0	0	1	0	0	0	0	1	0	0	0	0	1	1.8	1.8	1.8	142.28	1284	1284	0	4.8844	0	0	0	0	1.8	5352200	0	0	0	0	5352200	0	0	0	0
Q80X90	Q80X90	23	16	15	Filamin-B	Flnb	Filamin-B OS=Mus musculus OX=10090 GN=Flnb PE=1 SV=3	1	23	16	15	8	2	2	8	23	4	0	0	4	16	4	0	0	4	15	10.7	9	8.3	277.82	2602	2602	0	75.383	3.2	0.7	0.7	3.2	10.7	113030000	13448000	0	0	11541000	88045000	19368000	0	0	12058000
Q80X95;Q6NTA4	Q80X95;Q6NTA4	7;5	7;5	7;5	Ras-related GTP-binding protein A;Ras-related GTP-binding protein B	Rraga;Rragb	Ras-related GTP-binding protein A OS=Mus musculus OX=10090 GN=Rraga PE=1 SV=1;Ras-related GTP-binding protein B OS=Mus musculus OX=10090 GN=Rragb PE=1 SV=1	2	7	7	7	0	0	6	0	4	0	0	6	0	4	0	0	6	0	4	27.2	27.2	27.2	36.566	313	313;374	0	5.0963	0	0	23	0	17.3	30747000	0	0	16896000	0	13851000	0	0	9938700	0
Q80XD1	Q80XD1	1	1	1	Beta-chimaerin	Chn2	Beta-chimaerin OS=Mus musculus OX=10090 GN=Chn2 PE=1 SV=2	1	1	1	1	0	0	1	0	1	0	0	1	0	1	0	0	1	0	1	4.2	4.2	4.2	38.218	332	332	0.0031646	1.5195	0	0	4.2	0	4.2	4537000	0	0	2447200	0	2089800	0	0	0	0
Q80XI3	Q80XI3	21	19	19	Eukaryotic translation initiation factor 4 gamma 3	Eif4g3	Eukaryotic translation initiation factor 4 gamma 3 OS=Mus musculus OX=10090 GN=Eif4g3 PE=1 SV=2	1	21	19	19	15	4	15	0	4	15	4	14	0	2	15	4	14	0	2	17	15.6	15.6	174.89	1579	1579	0	104.3	13	3.5	13	0	3.3	269800000	177200000	20693000	57322000	0	14589000	164410000	27500000	48649000	0
Q80XN0	Q80XN0	4	4	4	D-beta-hydroxybutyrate dehydrogenase, mitochondrial	Bdh1	D-beta-hydroxybutyrate dehydrogenase, mitochondrial OS=Mus musculus OX=10090 GN=Bdh1 PE=1 SV=2	1	4	4	4	0	0	3	2	3	0	0	3	2	3	0	0	3	2	3	25.7	25.7	25.7	38.299	343	343	0	22.029	0	0	19.8	11.7	20.7	25607000	0	0	9882000	2875000	12850000	0	0	5367400	4087400
Q80XP9	Q80XP9	1	1	1	Serine/threonine-protein kinase WNK3	Wnk3	Serine/threonine-protein kinase WNK3 OS=Mus musculus OX=10090 GN=Wnk3 PE=1 SV=3	1	1	1	1	0	0	0	1	0	0	0	0	1	0	0	0	0	1	0	0.9	0.9	0.9	193.99	1757	1757	0.0065048	1.2036	0	0	0	0.9	0	2402800	0	0	0	2402800	0	0	0	0	1948200
Q80XQ2	Q80XQ2	19	19	19	TBC1 domain family member 5	Tbc1d5	TBC1 domain family member 5 OS=Mus musculus OX=10090 GN=Tbc1d5 PE=1 SV=2	1	19	19	19	0	0	17	0	8	0	0	17	0	8	0	0	17	0	8	34.2	34.2	34.2	91.836	815	815	0	56.408	0	0	29.7	0	17.4	170640000	0	0	126710000	0	43931000	0	0	81172000	0
Q80XR2;A7L9Z8	Q80XR2	27;1	27;1	27;1	Calcium-transporting ATPase type 2C member 1	Atp2c1	Calcium-transporting ATPase type 2C member 1 OS=Mus musculus OX=10090 GN=Atp2c1 PE=1 SV=2	2	27	27	27	1	0	9	0	26	1	0	9	0	26	1	0	9	0	26	38	38	38	100.3	918	918;944	0	146.1	1.6	0	15.3	0	38	589430000	72406000	0	38451000	0	478570000	0	0	48537000	0
Q80Y24	Q80Y24	5	5	5	Prickle-like protein 2	Prickle2	Prickle-like protein 2 OS=Mus musculus OX=10090 GN=Prickle2 PE=1 SV=3	1	5	5	5	0	0	0	0	5	0	0	0	0	5	0	0	0	0	5	10.9	10.9	10.9	95.78	845	845	0	13.224	0	0	0	0	10.9	25755000	0	0	0	0	25755000	0	0	0	0
Q80Y55	Q80Y55	9	9	9	BSD domain-containing protein 1	Bsdc1	BSD domain-containing protein 1 OS=Mus musculus OX=10090 GN=Bsdc1 PE=1 SV=1	1	9	9	9	0	0	0	0	9	0	0	0	0	9	0	0	0	0	9	29.7	29.7	29.7	46.952	427	427	0	229.11	0	0	0	0	29.7	185600000	0	0	0	0	185600000	0	0	0	0
Q80Y56	Q80Y56	26	26	26	Rabenosyn-5	Rbsn	Rabenosyn-5 OS=Mus musculus OX=10090 GN=Rbsn PE=1 SV=1	1	26	26	26	3	2	20	0	20	3	2	20	0	20	3	2	20	0	20	47.6	47.6	47.6	88.49	783	783	0	98.495	5.6	3.1	37.5	0	40	694780000	41386000	9086800	329170000	0	315140000	35911000	14504000	201540000	0
Q80Y81	Q80Y81	3	3	3	Zinc phosphodiesterase ELAC protein 2	Elac2	Zinc phosphodiesterase ELAC protein 2 OS=Mus musculus OX=10090 GN=Elac2 PE=1 SV=1	1	3	3	3	0	0	2	0	2	0	0	2	0	2	0	0	2	0	2	6.6	6.6	6.6	92.718	831	831	0	5.1165	0	0	5.3	0	3.6	14389000	0	0	7652400	0	6736900	0	0	5148600	0
Q80YD1	Q80YD1	5	5	5	ATP-dependent RNA helicase SUPV3L1, mitochondrial	Supv3l1	ATP-dependent RNA helicase SUPV3L1, mitochondrial OS=Mus musculus OX=10090 GN=Supv3l1 PE=1 SV=1	1	5	5	5	0	0	0	0	5	0	0	0	0	5	0	0	0	0	5	9.9	9.9	9.9	87.004	779	779	0	17.144	0	0	0	0	9.9	23825000	0	0	0	0	23825000	0	0	0	0
Q80YN3	Q80YN3	6	6	6	Breast carcinoma-amplified sequence 1 homolog	Bcas1	Breast carcinoma-amplified sequence 1 homolog OS=Mus musculus OX=10090 GN=Bcas1 PE=1 SV=3	1	6	6	6	0	0	5	0	5	0	0	5	0	5	0	0	5	0	5	16.7	16.7	16.7	67.377	633	633	0	14.049	0	0	15.3	0	13.7	64700000	0	0	39320000	0	25380000	0	0	23817000	0
Q80ZD3	Q80ZD3	1	1	1	Sodium-independent sulfate anion transporter	Slc26a11	Sodium-independent sulfate anion transporter OS=Mus musculus OX=10090 GN=Slc26a11 PE=2 SV=2	1	1	1	1	0	0	1	0	0	0	0	1	0	0	0	0	1	0	0	3.7	3.7	3.7	64.109	593	593	0	3.9515	0	0	3.7	0	0	6716000	0	0	6716000	0	0	0	0	4518600	0
Q80ZW0	Q80ZW0	1	1	1	Serine/threonine-protein kinase 35	Stk35	Serine/threonine-protein kinase 35 OS=Mus musculus OX=10090 GN=Stk35 PE=1 SV=3	1	1	1	1	1	0	0	0	0	1	0	0	0	0	1	0	0	0	0	3.5	3.5	3.5	59.459	539	539	0.0062112	1.3795	3.5	0	0	0	0	2390800	2390800	0	0	0	0	2390800	0	0	0
Q80ZW2	Q80ZW2	11	11	11	Protein THEM6	Them6	Protein THEM6 OS=Mus musculus OX=10090 GN=Them6 PE=1 SV=1	1	11	11	11	0	0	1	4	11	0	0	1	4	11	0	0	1	4	11	57	57	57	23.802	207	207	0	41.185	0	0	4.8	23.7	57	108660000	0	0	2105000	13449000	93107000	0	0	0	18763000
Q810A7	Q810A7	2	2	2	ATP-dependent RNA helicase DDX42	Ddx42	ATP-dependent RNA helicase DDX42 OS=Mus musculus OX=10090 GN=Ddx42 PE=1 SV=3	1	2	2	2	2	0	0	0	0	2	0	0	0	0	2	0	0	0	0	4.4	4.4	4.4	101.96	929	929	0	3.0459	4.4	0	0	0	0	11305000	11305000	0	0	0	0	11305000	0	0	0
Q810B6	Q810B6	1	1	1	Rabankyrin-5	Ankfy1	Rabankyrin-5 OS=Mus musculus OX=10090 GN=Ankfy1 PE=1 SV=2	1	1	1	1	0	0	1	0	0	0	0	1	0	0	0	0	1	0	0	2.5	2.5	2.5	128.65	1169	1169	0.00049358	2.1806	0	0	2.5	0	0	3615900	0	0	3615900	0	0	0	0	2432800	0
Q810S1	Q810S1	2	2	2	Calcium uniporter regulatory subunit MCUb, mitochondrial	Ccdc109b	Calcium uniporter regulatory subunit MCUb, mitochondrial OS=Mus musculus OX=10090 GN=Mcub PE=1 SV=1	1	2	2	2	0	0	0	0	2	0	0	0	0	2	0	0	0	0	2	7.5	7.5	7.5	39.799	345	345	0.00049529	2.1992	0	0	0	0	7.5	7435700	0	0	0	0	7435700	0	0	0	0
Q811D0	Q811D0	1	1	1	Disks large homolog 1	Dlg1	Disks large homolog 1 OS=Mus musculus OX=10090 GN=Dlg1 PE=1 SV=1	1	1	1	1	0	0	0	0	1	0	0	0	0	1	0	0	0	0	1	2.1	2.1	2.1	100.12	905	905	0	6.8568	0	0	0	0	2.1	4714600	0	0	0	0	4714600	0	0	0	0
Q811L6	Q811L6	2	2	2	Microtubule-associated serine/threonine-protein kinase 4	Mast4	Microtubule-associated serine/threonine-protein kinase 4 OS=Mus musculus OX=10090 GN=Mast4 PE=1 SV=3	1	2	2	2	0	0	0	0	2	0	0	0	0	2	0	0	0	0	2	0.9	0.9	0.9	284	2618	2618	0.00097609	2.0676	0	0	0	0	0.9	23551000	0	0	0	0	23551000	0	0	0	0
Q812A2	Q812A2	1	1	1	SLIT-ROBO Rho GTPase-activating protein 3	Srgap3	SLIT-ROBO Rho GTPase-activating protein 3 OS=Mus musculus OX=10090 GN=Srgap3 PE=1 SV=1	1	1	1	1	1	0	1	0	1	1	0	1	0	1	1	0	1	0	1	0.6	0.6	0.6	124.42	1099	1099	0.0064991	1.1941	0.6	0	0.6	0	0.6	281000000	20579000	0	112540000	0	147880000	0	0	0	0
Q8BFR5	Q8BFR5	1	1	1	Elongation factor Tu, mitochondrial	Tufm	Elongation factor Tu, mitochondrial OS=Mus musculus OX=10090 GN=Tufm PE=1 SV=1	1	1	1	1	0	0	0	1	0	0	0	0	1	0	0	0	0	1	0	4.2	4.2	4.2	49.508	452	452	0.0053667	1.4447	0	0	0	4.2	0	1024400	0	0	0	1024400	0	0	0	0	830580
Q8BFV2	Q8BFV2	1	1	1	PCI domain-containing protein 2	Pcid2	PCI domain-containing protein 2 OS=Mus musculus OX=10090 GN=Pcid2 PE=1 SV=1	1	1	1	1	0	0	0	0	1	0	0	0	0	1	0	0	0	0	1	4	4	4	46.132	399	399	0	2.9786	0	0	0	0	4	5834800	0	0	0	0	5834800	0	0	0	0
Q8BFY0	Q8BFY0	1	1	1	Phosphoinositide-interacting protein	Pirt	Phosphoinositide-interacting protein OS=Mus musculus OX=10090 GN=Pirt PE=1 SV=1	1	1	1	1	0	0	0	0	1	0	0	0	0	1	0	0	0	0	1	11.9	11.9	11.9	15.264	135	135	0.0014306	1.8905	0	0	0	0	11.9	3295100	0	0	0	0	3295100	0	0	0	0
Q8BFY9	Q8BFY9	22	22	18	Transportin-1	Tnpo1	Transportin-1 OS=Mus musculus OX=10090 GN=Tnpo1 PE=1 SV=2	1	22	22	18	1	2	11	6	20	1	2	11	6	20	0	1	9	5	16	36.9	36.9	30	102.36	898	898	0	191.57	1.3	3	18.3	9.4	32	617750000	2347800	3563300	100940000	33691000	477220000	0	9858100	40753000	46495000
Q8BFZ9;Q91X78	Q8BFZ9;Q91X78	1;1	1;1	1;1	Erlin-2;Erlin-1	Erlin2;Erlin1	Erlin-2 OS=Mus musculus OX=10090 GN=Erlin2 PE=1 SV=1;Erlin-1 OS=Mus musculus OX=10090 GN=Erlin1 PE=1 SV=1	2	1	1	1	0	0	1	1	1	0	0	1	1	1	0	0	1	1	1	3.5	3.5	3.5	37.872	340	340;346	0	7.4965	0	0	3.5	3.5	3.5	11894000	0	0	1918600	4790300	5185500	0	0	0	0
Q8BG05	Q8BG05	9	9	9	Heterogeneous nuclear ribonucleoprotein A3	Hnrnpa3	Heterogeneous nuclear ribonucleoprotein A3 OS=Mus musculus OX=10090 GN=Hnrnpa3 PE=1 SV=1	1	9	9	9	3	4	7	6	6	3	4	7	6	6	3	4	7	6	6	37.2	37.2	37.2	39.652	379	379	0	23.085	14.5	18.7	33	28.5	28.5	287510000	35605000	22200000	102600000	71249000	55856000	40712000	42360000	45978000	63558000
Q8BG15	Q8BG15	1	1	1	CTD small phosphatase-like protein 2	Ctdspl2	CTD small phosphatase-like protein 2 OS=Mus musculus OX=10090 GN=Ctdspl2 PE=1 SV=1	1	1	1	1	0	0	0	0	1	0	0	0	0	1	0	0	0	0	1	2.6	2.6	2.6	52.812	465	465	0.0061674	1.33	0	0	0	0	2.6	3341600	0	0	0	0	3341600	0	0	0	0
Q8BG16	Q8BG16	7	7	7	Sodium-dependent neutral amino acid transporter B(0)AT2	Slc6a15	Sodium-dependent neutral amino acid transporter B(0)AT2 OS=Mus musculus OX=10090 GN=Slc6a15 PE=1 SV=1	1	7	7	7	0	0	5	0	5	0	0	5	0	5	0	0	5	0	5	15	15	15	81.792	729	729	0	17.982	0	0	11.5	0	10.7	141340000	0	0	71102000	0	70240000	0	0	50631000	0
Q8BG30	Q8BG30	1	1	1	Negative elongation factor A	Nelfa	Negative elongation factor A OS=Mus musculus OX=10090 GN=Nelfa PE=1 SV=1	1	1	1	1	0	0	0	0	1	0	0	0	0	1	0	0	0	0	1	6.2	6.2	6.2	57.584	530	530	0	2.5016	0	0	0	0	6.2	5321700	0	0	0	0	5321700	0	0	0	0
Q8BG32	Q8BG32	15	15	15	26S proteasome non-ATPase regulatory subunit 11	Psmd11	26S proteasome non-ATPase regulatory subunit 11 OS=Mus musculus OX=10090 GN=Psmd11 PE=1 SV=3	1	15	15	15	1	1	11	4	13	1	1	11	4	13	1	1	11	4	13	47.6	47.6	47.6	47.436	422	422	0	87.329	2.8	2.8	35.8	11.1	42.4	274430000	0	3902400	106700000	22165000	141660000	0	0	65315000	30716000
Q8BG51	Q8BG51	2	2	2	Mitochondrial Rho GTPase 1	Rhot1	Mitochondrial Rho GTPase 1 OS=Mus musculus OX=10090 GN=Rhot1 PE=1 SV=1	1	2	2	2	0	0	0	0	2	0	0	0	0	2	0	0	0	0	2	2.9	2.9	2.9	72.241	631	631	0	2.6147	0	0	0	0	2.9	7090500	0	0	0	0	7090500	0	0	0	0
Q8BGA9	Q8BGA9	2	2	2	Mitochondrial inner membrane protein OXA1L	Oxa1l	Mitochondrial inner membrane protein OXA1L OS=Mus musculus OX=10090 GN=Oxa1l PE=1 SV=1	1	2	2	2	0	0	0	0	2	0	0	0	0	2	0	0	0	0	2	3.7	3.7	3.7	48.219	433	433	0.0014178	1.8404	0	0	0	0	3.7	21771000	0	0	0	0	21771000	0	0	0	0
Q8BGD6	Q8BGD6	4	4	4	Sodium-coupled neutral amino acid transporter 9	Slc38a9	Sodium-coupled neutral amino acid transporter 9 OS=Mus musculus OX=10090 GN=Slc38a9 PE=1 SV=1	1	4	4	4	0	0	3	0	1	0	0	3	0	1	0	0	3	0	1	12.9	12.9	12.9	63.391	560	560	0	10.544	0	0	8.2	0	4.6	27864000	0	0	18422000	0	9442100	0	0	12395000	0
Q8BGD9	Q8BGD9	5	5	5	Eukaryotic translation initiation factor 4B	Eif4b	Eukaryotic translation initiation factor 4B OS=Mus musculus OX=10090 GN=Eif4b PE=1 SV=1	1	5	5	5	3	2	2	0	1	3	2	2	0	1	3	2	2	0	1	10.8	10.8	10.8	68.839	611	611	0	43.233	6.7	4.1	5.6	0	2.8	84235000	13975000	39215000	28199000	0	2846800	0	0	18972000	0
Q8BGH2	Q8BGH2	5	5	5	Sorting and assembly machinery component 50 homolog	Samm50	Sorting and assembly machinery component 50 homolog OS=Mus musculus OX=10090 GN=Samm50 PE=1 SV=1	1	5	5	5	0	0	2	4	2	0	0	2	4	2	0	0	2	4	2	17.1	17.1	17.1	51.863	469	469	0	8.0499	0	0	6.8	14.7	6.6	27092000	0	0	5544700	11501000	10046000	0	0	6151300	6903800
Q8BGK6	Q8BGK6	4	3	3	Y+L amino acid transporter 2	Slc7a6	Y+L amino acid transporter 2 OS=Mus musculus OX=10090 GN=Slc7a6 PE=1 SV=1	1	4	3	3	0	0	1	1	4	0	0	0	0	3	0	0	0	0	3	12.4	11.1	11.1	56.77	515	515	0	10.966	0	0	1.4	1.4	12.4	25309000	0	0	0	0	25309000	0	0	0	0
Q8BGQ6	Q8BGQ6	1	1	1	EF-hand calcium-binding domain-containing protein 14	Efcab14	EF-hand calcium-binding domain-containing protein 14 OS=Mus musculus OX=10090 GN=Efcab14 PE=2 SV=1	1	1	1	1	0	0	1	0	0	0	0	1	0	0	0	0	1	0	0	2.7	2.7	2.7	53.693	484	484	0.0097252	1.0158	0	0	2.7	0	0	1848200	0	0	1848200	0	0	0	0	1243500	0
Q8BGQ7	Q8BGQ7	32	32	32	Alanine--tRNA ligase, cytoplasmic	Aars	Alanine--tRNA ligase, cytoplasmic OS=Mus musculus OX=10090 GN=Aars PE=1 SV=1	1	32	32	32	3	12	25	19	29	3	12	25	19	29	3	12	25	19	29	47.9	47.9	47.9	106.91	968	968	0	323.31	3.3	18	39	32	44	1563900000	20101000	80855000	455410000	259680000	747900000	22930000	148920000	280680000	180340000
Q8BGR2	Q8BGR2	10	10	10	Volume-regulated anion channel subunit LRRC8D	Lrrc8d	Volume-regulated anion channel subunit LRRC8D OS=Mus musculus OX=10090 GN=Lrrc8d PE=1 SV=1	1	10	10	10	0	0	0	0	10	0	0	0	0	10	0	0	0	0	10	17	17	17	98.112	859	859	0	28.186	0	0	0	0	17	61746000	0	0	0	0	61746000	0	0	0	0
Q8BGS1	Q8BGS1	6	6	6	Band 4.1-like protein 5	Epb41l5	Band 4.1-like protein 5 OS=Mus musculus OX=10090 GN=Epb41l5 PE=1 SV=1	1	6	6	6	0	0	0	0	6	0	0	0	0	6	0	0	0	0	6	14.1	14.1	14.1	81.635	731	731	0	10.05	0	0	0	0	14.1	36899000	0	0	0	0	36899000	0	0	0	0
Q8BGS7	Q8BGS7	1	1	1	Choline/ethanolaminephosphotransferase 1	Cept1	Choline/ethanolaminephosphotransferase 1 OS=Mus musculus OX=10090 GN=Cept1 PE=1 SV=1	1	1	1	1	0	0	0	1	1	0	0	0	1	1	0	0	0	1	1	2.6	2.6	2.6	46.434	416	416	0.0065445	1.2402	0	0	0	2.6	2.6	10386000	0	0	0	2816500	7569600	0	0	0	0
Q8BGZ4	Q8BGZ4	2	2	2	Cell division cycle protein 23 homolog	Cdc23	Cell division cycle protein 23 homolog OS=Mus musculus OX=10090 GN=Cdc23 PE=1 SV=2	1	2	2	2	0	0	0	0	2	0	0	0	0	2	0	0	0	0	2	8.5	8.5	8.5	68.561	597	597	0	3.8483	0	0	0	0	8.5	10479000	0	0	0	0	10479000	0	0	0	0
Q8BH04	Q8BH04	7	7	7	Phosphoenolpyruvate carboxykinase [GTP], mitochondrial	Pck2	Phosphoenolpyruvate carboxykinase [GTP], mitochondrial OS=Mus musculus OX=10090 GN=Pck2 PE=1 SV=1	1	7	7	7	0	0	2	3	6	0	0	2	3	6	0	0	2	3	6	17.7	17.7	17.7	70.527	640	640	0	41.383	0	0	7.8	9.5	15.2	47155000	0	0	10286000	8795400	28073000	0	0	0	9976400
Q8BH07	Q8BH07	3	3	3	ADP-ribosylation factor-like protein 6-interacting protein 6	Arl6ip6	ADP-ribosylation factor-like protein 6-interacting protein 6 OS=Mus musculus OX=10090 GN=Arl6ip6 PE=1 SV=1	1	3	3	3	0	0	1	0	3	0	0	1	0	3	0	0	1	0	3	12.8	12.8	12.8	24.908	226	226	0	2.952	0	0	5.3	0	12.8	24709000	0	0	4445100	0	20264000	0	0	0	0
Q8BH24	Q8BH24	10	10	10	Transmembrane 9 superfamily member 4	Tm9sf4	Transmembrane 9 superfamily member 4 OS=Mus musculus OX=10090 GN=Tm9sf4 PE=1 SV=1	1	10	10	10	0	0	1	1	10	0	0	1	1	10	0	0	1	1	10	17.7	17.7	17.7	74.692	643	643	0	19.482	0	0	3	3	17.7	77117000	0	0	4930600	3262200	68924000	0	0	0	0
Q8BH43	Q8BH43	3	3	3	Wiskott-Aldrich syndrome protein family member 2	Wasf2	Wiskott-Aldrich syndrome protein family member 2 OS=Mus musculus OX=10090 GN=Wasf2 PE=1 SV=1	1	3	3	3	0	0	0	0	3	0	0	0	0	3	0	0	0	0	3	8.5	8.5	8.5	54.073	497	497	0	15.668	0	0	0	0	8.5	16209000	0	0	0	0	16209000	0	0	0	0
Q8BH47	Q8BH47	1	1	1	Vesicle-trafficking protein SEC22a	Sec22a	Vesicle-trafficking protein SEC22a OS=Mus musculus OX=10090 GN=Sec22a PE=2 SV=1	1	1	1	1	0	0	0	0	1	0	0	0	0	1	0	0	0	0	1	6.2	6.2	6.2	35.024	307	307	0.0089514	1.0889	0	0	0	0	6.2	3129100	0	0	0	0	3129100	0	0	0	0
Q8BH58	Q8BH58	5	5	5	TIP41-like protein	Tiprl	TIP41-like protein OS=Mus musculus OX=10090 GN=Tiprl PE=1 SV=1	1	5	5	5	0	0	3	1	5	0	0	3	1	5	0	0	3	1	5	34.7	34.7	34.7	31.253	271	271	0	9.2182	0	0	22.1	6.6	34.7	81856000	0	0	24892000	5053200	51910000	0	0	19600000	0
Q8BH59	Q8BH59	15	15	12	Calcium-binding mitochondrial carrier protein Aralar1	Slc25a12	Calcium-binding mitochondrial carrier protein Aralar1 OS=Mus musculus OX=10090 GN=Slc25a12 PE=1 SV=1	1	15	15	12	1	0	11	3	15	1	0	11	3	15	0	0	9	2	12	32.5	32.5	28.2	74.569	677	677	0	61.535	1.2	0	23.8	5.2	32.5	207270000	2427700	0	46354000	8721200	149760000	0	0	29451000	9117700
Q8BH74	Q8BH74	10	10	10	Nuclear pore complex protein Nup107	Nup107	Nuclear pore complex protein Nup107 OS=Mus musculus OX=10090 GN=Nup107 PE=1 SV=1	1	10	10	10	0	0	0	0	10	0	0	0	0	10	0	0	0	0	10	20.4	20.4	20.4	106.72	926	926	0	27.025	0	0	0	0	20.4	48840000	0	0	0	0	48840000	0	0	0	0
Q8BH79	Q8BH79	5	5	5	Anoctamin-10	Ano10	Anoctamin-10 OS=Mus musculus OX=10090 GN=Ano10 PE=1 SV=1	1	5	5	5	0	0	0	4	3	0	0	0	4	3	0	0	0	4	3	11.5	11.5	11.5	76.187	659	659	0	4.7534	0	0	0	8.5	7.9	21342000	0	0	0	8743200	12598000	0	0	0	0
Q8BHB4	Q8BHB4	1	1	1	WD repeat-containing protein 3	Wdr3	WD repeat-containing protein 3 OS=Mus musculus OX=10090 GN=Wdr3 PE=1 SV=1	1	1	1	1	0	0	0	0	1	0	0	0	0	1	0	0	0	0	1	1.4	1.4	1.4	105.77	942	942	0.001851	1.6911	0	0	0	0	1.4	1656700	0	0	0	0	1656700	0	0	0	0
Q8BHC1	Q8BHC1	1	1	1	Ras-related protein Rab-39B	Rab39b	Ras-related protein Rab-39B OS=Mus musculus OX=10090 GN=Rab39b PE=1 SV=1	1	1	1	1	0	0	0	0	1	0	0	0	0	1	0	0	0	0	1	7.5	7.5	7.5	24.636	213	213	0	8.2809	0	0	0	0	7.5	3680300	0	0	0	0	3680300	0	0	0	0
Q8BHC4	Q8BHC4	9	9	9	Dephospho-CoA kinase domain-containing protein	Dcakd	Dephospho-CoA kinase domain-containing protein OS=Mus musculus OX=10090 GN=Dcakd PE=1 SV=1	1	9	9	9	2	1	7	5	8	2	1	7	5	8	2	1	7	5	8	45	45	45	26.476	231	231	0	44.668	13.9	8.2	39.4	33.3	45	265030000	7074000	2851900	43611000	35817000	175680000	12659000	0	25289000	35217000
Q8BHC7	Q8BHC7	1	1	1	Rhomboid-related protein 4	Rhbdd1	Rhomboid-related protein 4 OS=Mus musculus OX=10090 GN=Rhbdd1 PE=1 SV=1	1	1	1	1	0	0	0	0	1	0	0	0	0	1	0	0	0	0	1	5.4	5.4	5.4	35.776	315	315	0	46.117	0	0	0	0	5.4	7007100	0	0	0	0	7007100	0	0	0	0
Q8BHD7	Q8BHD7	9	6	6	Polypyrimidine tract-binding protein 3	Ptbp3	Polypyrimidine tract-binding protein 3 OS=Mus musculus OX=10090 GN=Ptbp3 PE=1 SV=1	1	9	6	6	1	0	5	3	8	0	0	3	1	5	0	0	3	1	5	26.6	21.8	21.8	56.7	523	523	0	13.004	1.9	0	9.6	5.5	24.3	76059000	0	0	23598000	1970300	50491000	0	0	18297000	0
Q8BHE8	Q8BHE8	2	2	2	Uncharacterized protein C2orf47 homolog, mitochondrial		m-AAA protease-interacting protein 1, mitochondrial OS=Mus musculus OX=10090 GN=Maip1 PE=1 SV=1	1	2	2	2	0	0	2	0	1	0	0	2	0	1	0	0	2	0	1	8.6	8.6	8.6	32.985	291	291	0	3.2124	0	0	8.6	0	4.8	14171000	0	0	6249300	0	7921400	0	0	4204600	0
Q8BHG1	Q8BHG1	1	1	1	Nardilysin	Nrd1	Nardilysin OS=Mus musculus OX=10090 GN=Nrdc PE=1 SV=1	1	1	1	1	0	0	0	0	1	0	0	0	0	1	0	0	0	0	1	0.9	0.9	0.9	132.89	1161	1161	0	2.4415	0	0	0	0	0.9	0	0	0	0	0	0	0	0	0	0
Q8BHI7	Q8BHI7	2	2	2	Elongation of very long chain fatty acids protein 5	Elovl5	Elongation of very long chain fatty acids protein 5 OS=Mus musculus OX=10090 GN=Elovl5 PE=1 SV=1	1	2	2	2	0	0	0	0	2	0	0	0	0	2	0	0	0	0	2	13.4	13.4	13.4	35.332	299	299	0	18.835	0	0	0	0	13.4	30161000	0	0	0	0	30161000	0	0	0	0
Q8BHK9	Q8BHK9	6	6	6	DNA excision repair protein ERCC-6-like	Ercc6l	DNA excision repair protein ERCC-6-like OS=Mus musculus OX=10090 GN=Ercc6l PE=1 SV=1	1	6	6	6	6	0	0	0	0	6	0	0	0	0	6	0	0	0	0	6.7	6.7	6.7	138.85	1240	1240	0	46.887	6.7	0	0	0	0	52774000	52774000	0	0	0	0	52774000	0	0	0
Q8BHN0	Q8BHN0	1	1	1	Protein phosphatase 1L	Ppm1l	Protein phosphatase 1L OS=Mus musculus OX=10090 GN=Ppm1l PE=1 SV=1	1	1	1	1	0	0	0	0	1	0	0	0	0	1	0	0	0	0	1	3.6	3.6	3.6	41.049	360	360	0.0053548	1.4316	0	0	0	0	3.6	2451300	0	0	0	0	2451300	0	0	0	0
Q8BHN3	Q8BHN3	40	40	40	Neutral alpha-glucosidase AB	Ganab	Neutral alpha-glucosidase AB OS=Mus musculus OX=10090 GN=Ganab PE=1 SV=1	1	40	40	40	2	6	28	18	39	2	6	28	18	39	2	6	28	18	39	54.2	54.2	54.2	106.91	944	944	0	216.53	3.2	7.1	43.2	26.9	53.6	1328500000	7016300	18711000	347670000	128400000	826680000	8377500	27086000	239100000	122830000
[truncated: 1,097 more rows]
[truncated: 19 more columns]

## Sheet: CLN3
Protein IDs	Majority protein IDs	Peptide counts (all)	Peptide counts (razor+unique)	Peptide counts (unique)	Protein names	Gene names	Fasta headers	Number of proteins	Peptides	Razor + unique peptides	Unique peptides	Peptides S643	Peptides S644	Peptides S645	Peptides S646	Peptides S647	Razor + unique peptides S643	Razor + unique peptides S644	Razor + unique peptides S645	Razor + unique peptides S646	Razor + unique peptides S647	Unique peptides S643	Unique peptides S644	Unique peptides S645	Unique peptides S646	Unique peptides S647	Sequence coverage [%]	Unique + razor sequence coverage [%]	Unique sequence coverage [%]	Mol. weight [kDa]	Sequence length	Sequence lengths	Q-value	Score	Sequence coverage S643 [%]	Sequence coverage S644 [%]	Sequence coverage S645 [%]	Sequence coverage S646 [%]	Sequence coverage S647 [%]	Intensity	Intensity S643	Intensity S644	Intensity S645	Intensity S646	Intensity S647	BioID2-LFQ intensity S643	BioID2-KDEL-LFQ intensity S644	CLN3-BioID2-LFQ intensity S645	CLN3/BioID2
[truncated: 2,359 more rows]
[truncated: 20 more columns]

[truncated: 2 more sheets: CLN6, CLN8]
